# Supplementary material for: Projection of gene-protein networks to the functional space of the proteome and its application to analysis of organism complexity
Source: BMC Genomics. 2010 Feb 10;11(Suppl 1):S4. doi: 10.1186/1471-2164-11-S1-S4 (PMC2822532; doi:10.1186/1471-2164-11-S1-S4)
Supplement: Additional file 1 [file 1471-2164-11-S1-S4-S1.xls]

## Sheet: Sheet1
FLh1	1 156 223 249 408 411 479 539 560 804 805 813 833 862 863	2Fe-2S Chromatin regulator Dioxygenase Electron transport Iron Iron-sulfur Metal-binding Nuclear protein Oxidoreductase Transcription Transcription regulation Transport Ubl conjugation pathway Zinc Zinc-finger
FLh2	1 206 249 378 408 411 479 760 813 862 863 9 904	2Fe-2S Cytoskeleton Electron transport Hydrolase Iron Iron-sulfur Metal-binding Structural protein Transport Zinc Zinc-finger Actin-binding Protein phosphatase
FLh3	1 238 249 4 408 411 416 479 500 539 560 574 804 805 813 862	2Fe-2S DNA-binding Electron transport 4Fe-4S Iron Iron-sulfur Keratin Metal-binding Molybdenum Nuclear protein Oxidoreductase Periplasmic Transcription Transcription regulation Transport Zinc
FLh4	1 238 249 408 411 479 539 678 804 805 813 862 863	2Fe-2S DNA-binding Electron transport Iron Iron-sulfur Metal-binding Nuclear protein Repressor Transcription Transcription regulation Transport Zinc Zinc-finger
FLh5	1 238 249 408 411 479 539 804 805 813 862 863	2Fe-2S DNA-binding Electron transport Iron Iron-sulfur Metal-binding Nuclear protein Transcription Transcription regulation Transport Zinc Zinc-finger
FLh6	1 249 274 285 408 411 479 496 521 53 560 813	2Fe-2S Electron transport FAD Flavoprotein Iron Iron-sulfur Metal-binding Mitochondrion NADP Apoptosis Oxidoreductase Transport
FLh7	1 249 274 285 408 411 479 500 520 560 576 813	2Fe-2S Electron transport FAD Flavoprotein Iron Iron-sulfur Metal-binding Molybdenum NAD Oxidoreductase Peroxisome Transport
FLh8	1 249 274 285 408 411 479 500 520 560 813	2Fe-2S Electron transport FAD Flavoprotein Iron Iron-sulfur Metal-binding Molybdenum NAD Oxidoreductase Transport
FLh9	1 249 3 4 408 411 472 479 496 520 560 813 816 874	2Fe-2S Electron transport 3Fe-4S 4Fe-4S Iron Iron-sulfur Membrane Metal-binding Mitochondrion NAD Oxidoreductase Transport Tricarboxylic acid cycle Quinone
FLh10	1 249 397 408 411 472 479 496 560 679 687 689 694 699 812 813	2Fe-2S Electron transport Inner membrane Iron Iron-sulfur Membrane Metal-binding Mitochondrion Oxidoreductase Respiratory chain Ribonucleoprotein Ribosomal protein RNA-binding rRNA-binding Transmembrane Transport
FLh11	1 249 397 408 411 472 479 496 560 679 812 813	2Fe-2S Electron transport Inner membrane Iron Iron-sulfur Membrane Metal-binding Mitochondrion Oxidoreductase Respiratory chain Transmembrane Transport
FLh12	1 249 4 408 411 416 479 500 560 574 813	2Fe-2S Electron transport 4Fe-4S Iron Iron-sulfur Keratin Metal-binding Molybdenum Oxidoreductase Periplasmic Transport
FLh13	1 249 408 411 416 479 813	2Fe-2S Electron transport Iron Iron-sulfur Keratin Metal-binding Transport
FLh14	1 249 408 411 436 479 539 804 805 813 832 833 862 863	2Fe-2S Electron transport Iron Iron-sulfur Ligase Metal-binding Nuclear protein Transcription Transcription regulation Transport Ubl conjugation Ubl conjugation pathway Zinc Zinc-finger
FLh15	1 249 408 411 444 472 479 520 560 752 812 813	2Fe-2S Electron transport Iron Iron-sulfur Lipid synthesis Membrane Metal-binding NAD Oxidoreductase Steroid biosynthesis Transmembrane Transport
FLh16	1 249 408 411 472 479 675 812 813	2Fe-2S Electron transport Iron Iron-sulfur Membrane Metal-binding Receptor Transmembrane Transport
FLh17	1 249 408 411 472 479 812 813	2Fe-2S Electron transport Iron Iron-sulfur Membrane Metal-binding Transmembrane Transport
FLh18	1 249 408 411 472 479 812 813 862 863	2Fe-2S Electron transport Iron Iron-sulfur Membrane Metal-binding Transmembrane Transport Zinc Zinc-finger
FLh19	1 249 408 411 479 496 539 676 813	2Fe-2S Electron transport Iron Iron-sulfur Metal-binding Mitochondrion Nuclear protein Redox-active center Transport
FLh20	1 249 408 411 479 53 539 813 862	2Fe-2S Electron transport Iron Iron-sulfur Metal-binding Apoptosis Nuclear protein Transport Zinc
FLh21	1 249 408 411 479 53 539 813 862 945	2Fe-2S Electron transport Iron Iron-sulfur Metal-binding Apoptosis Nuclear protein Transport Zinc Host-virus interaction
FLh22	1 249 408 411 479 560 813	2Fe-2S Electron transport Iron Iron-sulfur Metal-binding Oxidoreductase Transport
FLh23	1 249 408 411 479 813	2Fe-2S Electron transport Iron Iron-sulfur Metal-binding Transport
FLh24	1 249 408 411 479 813 862 863	2Fe-2S Electron transport Iron Iron-sulfur Metal-binding Transport Zinc Zinc-finger
FLh25	1 274 285 408 411 479 500 520 560	2Fe-2S FAD Flavoprotein Iron Iron-sulfur Metal-binding Molybdenum NAD Oxidoreductase
FLh26	1 350 408 411 456 479 496 627	2Fe-2S Heme biosynthesis Iron Iron-sulfur Lyase Metal-binding Mitochondrion Porphyrin biosynthesis
FLh27	1 4 408 411 479 496 500 520 560 813 830 874	2Fe-2S 4Fe-4S Iron Iron-sulfur Metal-binding Mitochondrion Molybdenum NAD Oxidoreductase Transport Ubiquinone Quinone
FLh28	1 4 408 411 479 496 500 520 560 830	2Fe-2S 4Fe-4S Iron Iron-sulfur Metal-binding Mitochondrion Molybdenum NAD Oxidoreductase Ubiquinone
FLh29	1 408 411 472 479 812 813 862 863	2Fe-2S Iron Iron-sulfur Membrane Metal-binding Transmembrane Transport Zinc Zinc-finger
FLh30	1 408 411 479 496 520 560 830	2Fe-2S Iron Iron-sulfur Metal-binding Mitochondrion NAD Oxidoreductase Ubiquinone
FLh31	1 408 411 479 813	2Fe-2S Iron Iron-sulfur Metal-binding Transport
FLh32	10 106 11 238 539 804 805	Activator Calcium Acute phase DNA-binding Nuclear protein Transcription Transcription regulation
FLh33	10 106 117 206 217 539 804 805 9	Activator Calcium Actin capping Cytoskeleton Developmental protein Nuclear protein Transcription Transcription regulation Actin-binding
FLh34	10 106 217 221 472 479 539 675 804 805 812 914	Activator Calcium Developmental protein Differentiation Membrane Metal-binding Nuclear protein Receptor Transcription Transcription regulation Transmembrane Notch signaling pathway
FLh35	10 106 227 234 349 376 408 479 539 560 575 804 805	Activator Calcium DNA damage DNA repair Heme Hydrogen peroxide Iron Metal-binding Nuclear protein Oxidoreductase Peroxidase Transcription Transcription regulation
FLh36	10 106 238 479 539 804 805 832 862 863 945	Activator Calcium DNA-binding Metal-binding Nuclear protein Transcription Transcription regulation Ubl conjugation Zinc Zinc-finger Host-virus interaction
FLh37	10 106 238 51 539 804 805 945	Activator Calcium DNA-binding Antiviral defense Nuclear protein Transcription Transcription regulation Host-virus interaction
FLh38	10 106 238 539 804 805	Activator Calcium DNA-binding Nuclear protein Transcription Transcription regulation
FLh39	10 106 238 539 804 805 945	Activator Calcium DNA-binding Nuclear protein Transcription Transcription regulation Host-virus interaction
FLh40	10 106 472 675 812 914	Activator Calcium Membrane Receptor Transmembrane Notch signaling pathway
FLh41	10 12 139 156 238 375 406 472 479 489 539 547 66 67 804 805 808 812 813 862 863 949	Activator Acyltransferase CF(1) Chromatin regulator DNA-binding Hydrogen ion transport Ion transport Membrane Metal-binding Methyltransferase Nuclear protein Nucleotide-binding ATP synthesis ATP-binding Transcription Transcription regulation Transferase Transmembrane Transport Zinc Zinc-finger S-adenosyl-L-methionine
FLh42	10 12 156 158 238 479 539 678 804 805 808 862 863	Activator Acyltransferase Chromatin regulator Chromosomal protein DNA-binding Metal-binding Nuclear protein Repressor Transcription Transcription regulation Transferase Zinc Zinc-finger
FLh43	10 12 156 235 238 479 539 678 804 805 808 862 863	Activator Acyltransferase Chromatin regulator DNA replication DNA-binding Metal-binding Nuclear protein Repressor Transcription Transcription regulation Transferase Zinc Zinc-finger
FLh44	10 12 156 235 479 539 678 804 805 808 862 863	Activator Acyltransferase Chromatin regulator DNA replication Metal-binding Nuclear protein Repressor Transcription Transcription regulation Transferase Zinc Zinc-finger
FLh45	10 12 156 238 341 479 539 804 805 808 832 862 863	Activator Acyltransferase Chromatin regulator DNA-binding Growth regulation Metal-binding Nuclear protein Transcription Transcription regulation Transferase Ubl conjugation Zinc Zinc-finger
FLh46	10 12 156 238 341 479 539 804 805 808 832 862 863 945	Activator Acyltransferase Chromatin regulator DNA-binding Growth regulation Metal-binding Nuclear protein Transcription Transcription regulation Transferase Ubl conjugation Zinc Zinc-finger Host-virus interaction
FLh47	10 12 156 238 479 539 678 804 805 808 862 863	Activator Acyltransferase Chromatin regulator DNA-binding Metal-binding Nuclear protein Repressor Transcription Transcription regulation Transferase Zinc Zinc-finger
FLh48	10 12 156 238 479 539 804 805 808 862 863	Activator Acyltransferase Chromatin regulator DNA-binding Metal-binding Nuclear protein Transcription Transcription regulation Transferase Zinc Zinc-finger
FLh49	10 12 156 479 539 678 804 805 808 862 863	Activator Acyltransferase Chromatin regulator Metal-binding Nuclear protein Repressor Transcription Transcription regulation Transferase Zinc Zinc-finger
FLh50	10 12 217 238 479 539 804 805 808 862 863	Activator Acyltransferase Developmental protein DNA-binding Metal-binding Nuclear protein Transcription Transcription regulation Transferase Zinc Zinc-finger
FLh51	10 12 238 371 539 804 805 808 832	Activator Acyltransferase DNA-binding Homeobox Nuclear protein Transcription Transcription regulation Transferase Ubl conjugation
FLh52	10 12 238 539 804 805 808	Activator Acyltransferase DNA-binding Nuclear protein Transcription Transcription regulation Transferase
FLh53	10 12 238 539 804 805 808 832	Activator Acyltransferase DNA-binding Nuclear protein Transcription Transcription regulation Transferase Ubl conjugation
FLh54	10 12 539 804 805 808	Activator Acyltransferase Nuclear protein Transcription Transcription regulation Transferase
FLh55	10 12 539 804 805 808 832	Activator Acyltransferase Nuclear protein Transcription Transcription regulation Transferase Ubl conjugation
FLh56	10 13 221 238 539 678 726 804 805	Activator ADP-ribosylation Differentiation DNA-binding Nuclear protein Repressor Sexual differentiation Transcription Transcription regulation
FLh57	10 130 206 539 760 804 805 832 879	Activator Cell adhesion Cytoskeleton Nuclear protein Structural protein Transcription Transcription regulation Ubl conjugation Wnt signaling pathway
FLh58	10 130 479 539 862	Activator Cell adhesion Metal-binding Nuclear protein Zinc
FLh59	10 131 132 156 227 233 234 341 347 378 498 539 547 67 804 805	Activator Cell cycle Cell division Chromatin regulator DNA damage DNA recombination DNA repair Growth regulation Helicase Hydrolase Mitosis Nuclear protein Nucleotide-binding ATP-binding Transcription Transcription regulation
FLh60	10 131 132 159 498 539 804 805	Activator Cell cycle Cell division Chromosome partition Mitosis Nuclear protein Transcription Transcription regulation
FLh61	10 131 132 195 479 539 804 805 862 863	Activator Cell cycle Cell division Cyclin Metal-binding Nuclear protein Transcription Transcription regulation Zinc Zinc-finger
FLh62	10 131 156 43 539 804 805	Activator Cell cycle Chromatin regulator Anti-oncogene Nuclear protein Transcription Transcription regulation
FLh63	10 131 217 221 238 517 539 804 805	Activator Cell cycle Developmental protein Differentiation DNA-binding Myogenesis Nuclear protein Transcription Transcription regulation
FLh64	10 131 217 238 43 479 53 539 804 805 832 862 914	Activator Cell cycle Developmental protein DNA-binding Anti-oncogene Metal-binding Apoptosis Nuclear protein Transcription Transcription regulation Ubl conjugation Zinc Notch signaling pathway
FLh65	10 131 217 238 43 479 53 539 804 805 862 863	Activator Cell cycle Developmental protein DNA-binding Anti-oncogene Metal-binding Apoptosis Nuclear protein Transcription Transcription regulation Zinc Zinc-finger
FLh66	10 131 238 256 43 479 53 539 804 805 832 862	Activator Cell cycle DNA-binding Endoplasmic reticulum Anti-oncogene Metal-binding Apoptosis Nuclear protein Transcription Transcription regulation Ubl conjugation Zinc
FLh67	10 131 238 256 43 479 53 539 804 805 832 862 945	Activator Cell cycle DNA-binding Endoplasmic reticulum Anti-oncogene Metal-binding Apoptosis Nuclear protein Transcription Transcription regulation Ubl conjugation Zinc Host-virus interaction
FLh68	10 131 238 371 507 508 539 694 747 804 805	Activator Cell cycle DNA-binding Homeobox mRNA processing mRNA splicing Nuclear protein RNA-binding Spliceosome Transcription Transcription regulation
FLh69	10 131 238 402 43 539 804 805	Activator Cell cycle DNA-binding Interferon induction Anti-oncogene Nuclear protein Transcription Transcription regulation
FLh70	10 131 238 418 43 460 479 539 546 547 67 804 805 808	Activator Cell cycle DNA-binding Kinase Anti-oncogene Magnesium Metal-binding Nuclear protein Nucleotide metabolism Nucleotide-binding ATP-binding Transcription Transcription regulation Transferase
FLh71	10 131 238 43 479 53 539 804 805 832 862	Activator Cell cycle DNA-binding Anti-oncogene Metal-binding Apoptosis Nuclear protein Transcription Transcription regulation Ubl conjugation Zinc
FLh72	10 131 238 43 479 53 539 804 805 862	Activator Cell cycle DNA-binding Anti-oncogene Metal-binding Apoptosis Nuclear protein Transcription Transcription regulation Zinc
FLh73	10 131 238 43 479 53 539 804 805 862 863	Activator Cell cycle DNA-binding Anti-oncogene Metal-binding Apoptosis Nuclear protein Transcription Transcription regulation Zinc Zinc-finger
FLh74	10 131 238 43 479 53 539 804 805 862 868	Activator Cell cycle DNA-binding Anti-oncogene Metal-binding Apoptosis Nuclear protein Transcription Transcription regulation Zinc Chloride
FLh75	10 131 238 43 479 539 678 804 805 862 863	Activator Cell cycle DNA-binding Anti-oncogene Metal-binding Nuclear protein Repressor Transcription Transcription regulation Zinc Zinc-finger
FLh76	10 131 238 43 507 508 539 747 804 805	Activator Cell cycle DNA-binding Anti-oncogene mRNA processing mRNA splicing Nuclear protein Spliceosome Transcription Transcription regulation
FLh77	10 131 238 53 539 804 805	Activator Cell cycle DNA-binding Apoptosis Nuclear protein Transcription Transcription regulation
FLh78	10 131 238 539 675 804 805	Activator Cell cycle DNA-binding Nuclear protein Receptor Transcription Transcription regulation
FLh79	10 131 238 539 678 804 805	Activator Cell cycle DNA-binding Nuclear protein Repressor Transcription Transcription regulation
FLh80	10 131 238 539 804 805	Activator Cell cycle DNA-binding Nuclear protein Transcription Transcription regulation
FLh81	10 131 479 539 804 805 808 862 863 945	Activator Cell cycle Metal-binding Nuclear protein Transcription Transcription regulation Transferase Zinc Zinc-finger Host-virus interaction
FLh82	10 137 158 53 539 678 804 805	Activator Centromere Chromosomal protein Apoptosis Nuclear protein Repressor Transcription Transcription regulation
FLh83	10 139 156 238 375 406 472 479 489 539 547 66 67 804 805 808 813 862 863 949	Activator CF(1) Chromatin regulator DNA-binding Hydrogen ion transport Ion transport Membrane Metal-binding Methyltransferase Nuclear protein Nucleotide-binding ATP synthesis ATP-binding Transcription Transcription regulation Transferase Transport Zinc Zinc-finger S-adenosyl-L-methionine
FLh84	10 139 238 375 406 472 479 539 547 66 67 804 805 813 862 863	Activator CF(1) DNA-binding Hydrogen ion transport Ion transport Membrane Metal-binding Nuclear protein Nucleotide-binding ATP synthesis ATP-binding Transcription Transcription regulation Transport Zinc Zinc-finger
FLh85	10 145 238 256 472 539 804 805 812 945	Activator Chemotaxis DNA-binding Endoplasmic reticulum Membrane Nuclear protein Transcription Transcription regulation Transmembrane Host-virus interaction
FLh86	10 153 238 256 333 443 472 539 753 804 805 812	Activator Cholesterol metabolism DNA-binding Endoplasmic reticulum Golgi apparatus Lipid metabolism Membrane Nuclear protein Steroid metabolism Transcription Transcription regulation Transmembrane
FLh87	10 156 186 227 234 249 418 479 539 547 67 723 804 805 808 813	Activator Chromatin regulator Copper DNA damage DNA repair Electron transport Kinase Metal-binding Nuclear protein Nucleotide-binding ATP-binding Serine/threonine-protein kinase Transcription Transcription regulation Transferase Transport
FLh88	10 156 206 341 378 539 547 64 645 67 760 804 805	Activator Chromatin regulator Cytoskeleton Growth regulation Hydrolase Nuclear protein Nucleotide-binding Aspartyl protease Protease ATP-binding Structural protein Transcription Transcription regulation
FLh89	10 156 223 408 479 539 560 804 805 862 863	Activator Chromatin regulator Dioxygenase Iron Metal-binding Nuclear protein Oxidoreductase Transcription Transcription regulation Zinc Zinc-finger
FLh90	10 156 227 233 234 238 341 347 378 539 547 67 804 805	Activator Chromatin regulator DNA damage DNA recombination DNA repair DNA-binding Growth regulation Helicase Hydrolase Nuclear protein Nucleotide-binding ATP-binding Transcription Transcription regulation
FLh91	10 156 227 233 234 341 347 378 539 547 67 804 805	Activator Chromatin regulator DNA damage DNA recombination DNA repair Growth regulation Helicase Hydrolase Nuclear protein Nucleotide-binding ATP-binding Transcription Transcription regulation
FLh92	10 156 227 234 238 347 378 479 539 547 67 804 862 863	Activator Chromatin regulator DNA damage DNA repair DNA-binding Helicase Hydrolase Metal-binding Nuclear protein Nucleotide-binding ATP-binding Transcription Zinc Zinc-finger
FLh93	10 156 238 297 472 479 489 539 675 804 805 807 808 812 862 863 949	Activator Chromatin regulator DNA-binding G-protein coupled receptor Membrane Metal-binding Methyltransferase Nuclear protein Receptor Transcription Transcription regulation Transducer Transferase Transmembrane Zinc Zinc-finger S-adenosyl-L-methionine
FLh94	10 156 238 341 539 678 804 805	Activator Chromatin regulator DNA-binding Growth regulation Nuclear protein Repressor Transcription Transcription regulation
FLh95	10 156 238 347 378 539 547 67 804 805	Activator Chromatin regulator DNA-binding Helicase Hydrolase Nuclear protein Nucleotide-binding ATP-binding Transcription Transcription regulation
FLh96	10 156 238 408 479 489 520 539 560 804 805 808 949	Activator Chromatin regulator DNA-binding Iron Metal-binding Methyltransferase NAD Nuclear protein Oxidoreductase Transcription Transcription regulation Transferase S-adenosyl-L-methionine
FLh97	10 156 238 408 479 489 539 804 805 808 949	Activator Chromatin regulator DNA-binding Iron Metal-binding Methyltransferase Nuclear protein Transcription Transcription regulation Transferase S-adenosyl-L-methionine
FLh98	10 156 238 479 489 539 804 805 808 862 863 949	Activator Chromatin regulator DNA-binding Metal-binding Methyltransferase Nuclear protein Transcription Transcription regulation Transferase Zinc Zinc-finger S-adenosyl-L-methionine
FLh99	10 156 238 489 539 804 805 808 949	Activator Chromatin regulator DNA-binding Methyltransferase Nuclear protein Transcription Transcription regulation Transferase S-adenosyl-L-methionine
FLh100	10 156 341 539 804 805	Activator Chromatin regulator Growth regulation Nuclear protein Transcription Transcription regulation
FLh101	10 156 347 378 539 547 67 804 805	Activator Chromatin regulator Helicase Hydrolase Nuclear protein Nucleotide-binding ATP-binding Transcription Transcription regulation
FLh102	10 156 479 489 539 678 804 805 808 862 863 949	Activator Chromatin regulator Metal-binding Methyltransferase Nuclear protein Repressor Transcription Transcription regulation Transferase Zinc Zinc-finger S-adenosyl-L-methionine
FLh103	10 156 479 489 539 796 804 805 808 832 862 863	Activator Chromatin regulator Metal-binding Methyltransferase Nuclear protein Tight junction Transcription Transcription regulation Transferase Ubl conjugation Zinc Zinc-finger
FLh104	10 156 539 678 804 805 833	Activator Chromatin regulator Nuclear protein Repressor Transcription Transcription regulation Ubl conjugation pathway
FLh105	10 156 539 804 805	Activator Chromatin regulator Nuclear protein Transcription Transcription regulation
FLh106	10 156 539 804 805 808	Activator Chromatin regulator Nuclear protein Transcription Transcription regulation Transferase
FLh107	10 158 238 539 544 804 805	Activator Chromosomal protein DNA-binding Nuclear protein Nucleosome core Transcription Transcription regulation
FLh108	10 158 539 779 804 805	Activator Chromosomal protein Nuclear protein Telomere Transcription Transcription regulation
FLh109	10 206 653 804 805 811 813 9	Activator Cytoskeleton Protein transport Transcription Transcription regulation Translocation Transport Actin-binding
FLh110	10 217 221 238 37 379 539 804 805 832	Activator Developmental protein Differentiation DNA-binding Angiogenesis Hydroxylation Nuclear protein Transcription Transcription regulation Ubl conjugation
FLh111	10 217 221 238 479 539 804 805 862 863	Activator Developmental protein Differentiation DNA-binding Metal-binding Nuclear protein Transcription Transcription regulation Zinc Zinc-finger
FLh112	10 217 221 238 517 539 678 804 805	Activator Developmental protein Differentiation DNA-binding Myogenesis Nuclear protein Repressor Transcription Transcription regulation
FLh113	10 217 221 238 524 539 804 805	Activator Developmental protein Differentiation DNA-binding Neurogenesis Nuclear protein Transcription Transcription regulation
FLh114	10 217 221 238 524 539 804 805 832	Activator Developmental protein Differentiation DNA-binding Neurogenesis Nuclear protein Transcription Transcription regulation Ubl conjugation
FLh115	10 217 221 472 675 804 805 812 914	Activator Developmental protein Differentiation Membrane Receptor Transcription Transcription regulation Transmembrane Notch signaling pathway
FLh116	10 217 221 517 539 650 804 805 9	Activator Developmental protein Differentiation Myogenesis Nuclear protein Protein phosphatase inhibitor Transcription Transcription regulation Actin-binding
FLh117	10 217 221 517 539 804 805	Activator Developmental protein Differentiation Myogenesis Nuclear protein Transcription Transcription regulation
FLh118	10 217 238 275 418 444 539 547 596 67 804 805 808	Activator Developmental protein DNA-binding Fatty acid biosynthesis Kinase Lipid synthesis Nuclear protein Nucleotide-binding Phosphopantetheine ATP-binding Transcription Transcription regulation Transferase
FLh119	10 217 238 371 479 539 804 805 862	Activator Developmental protein DNA-binding Homeobox Metal-binding Nuclear protein Transcription Transcription regulation Zinc
FLh120	10 217 238 371 539 804	Activator Developmental protein DNA-binding Homeobox Nuclear protein Transcription
FLh121	10 217 238 371 539 804 805	Activator Developmental protein DNA-binding Homeobox Nuclear protein Transcription Transcription regulation
FLh122	10 217 238 479 539 675 678 804 805 862 863	Activator Developmental protein DNA-binding Metal-binding Nuclear protein Receptor Repressor Transcription Transcription regulation Zinc Zinc-finger
FLh123	10 217 238 479 539 675 716 804 805 844 862 863	Activator Developmental protein DNA-binding Metal-binding Nuclear protein Receptor Sensory transduction Transcription Transcription regulation Vision Zinc Zinc-finger
FLh124	10 217 238 479 539 804 805 862 863	Activator Developmental protein DNA-binding Metal-binding Nuclear protein Transcription Transcription regulation Zinc Zinc-finger
FLh125	10 217 238 539 547 648 678 804 805	Activator Developmental protein DNA-binding Nuclear protein Nucleotide-binding Protein biosynthesis Repressor Transcription Transcription regulation
FLh126	10 217 238 539 678 804 805	Activator Developmental protein DNA-binding Nuclear protein Repressor Transcription Transcription regulation
FLh127	10 217 238 539 804 805	Activator Developmental protein DNA-binding Nuclear protein Transcription Transcription regulation
FLh128	10 217 378 460 539 804 805 904	Activator Developmental protein Hydrolase Magnesium Nuclear protein Transcription Transcription regulation Protein phosphatase
FLh129	10 217 804 805	Activator Developmental protein Transcription Transcription regulation
FLh130	10 221 238 371 539 726 755 804 805	Activator Differentiation DNA-binding Homeobox Nuclear protein Sexual differentiation Steroidogenesis Transcription Transcription regulation
FLh131	10 227 233 234 238 507 508 539 678 694 804 805	Activator DNA damage DNA recombination DNA repair DNA-binding mRNA processing mRNA splicing Nuclear protein Repressor RNA-binding Transcription Transcription regulation
FLh132	10 227 233 234 238 507 508 539 694 804 805	Activator DNA damage DNA recombination DNA repair DNA-binding mRNA processing mRNA splicing Nuclear protein RNA-binding Transcription Transcription regulation
FLh133	10 227 234 238 507 508 539 678 694 804 805	Activator DNA damage DNA repair DNA-binding mRNA processing mRNA splicing Nuclear protein Repressor RNA-binding Transcription Transcription regulation
FLh134	10 227 234 238 539 804 805	Activator DNA damage DNA repair DNA-binding Nuclear protein Transcription Transcription regulation
FLh135	10 227 234 342 493 539 547 804 805	Activator DNA damage DNA repair GTP-binding Microtubule Nuclear protein Nucleotide-binding Transcription Transcription regulation
FLh136	10 227 234 539 804 805	Activator DNA damage DNA repair Nuclear protein Transcription Transcription regulation
FLh137	10 235 238 479 539 547 67 804 805 862 863	Activator DNA replication DNA-binding Metal-binding Nuclear protein Nucleotide-binding ATP-binding Transcription Transcription regulation Zinc Zinc-finger
FLh138	10 235 238 539 678 804 805	Activator DNA replication DNA-binding Nuclear protein Repressor Transcription Transcription regulation
FLh139	10 235 238 539 804 805	Activator DNA replication DNA-binding Nuclear protein Transcription Transcription regulation
FLh140	10 238 255 347 378 539 540 547 67 694	Activator DNA-binding Endonuclease Helicase Hydrolase Nuclear protein Nuclease Nucleotide-binding ATP-binding RNA-binding
FLh141	10 238 256 472 539 653 804 805 812 813 931	Activator DNA-binding Endoplasmic reticulum Membrane Nuclear protein Protein transport Transcription Transcription regulation Transmembrane Transport ER-Golgi transport
FLh142	10 238 256 472 539 804 805 812	Activator DNA-binding Endoplasmic reticulum Membrane Nuclear protein Transcription Transcription regulation Transmembrane
FLh143	10 238 256 539 804 805	Activator DNA-binding Endoplasmic reticulum Nuclear protein Transcription Transcription regulation
FLh144	10 238 269 347 378 479 539 540 547 67 694 804 805 862 863	Activator DNA-binding Exonuclease Helicase Hydrolase Metal-binding Nuclear protein Nuclease Nucleotide-binding ATP-binding RNA-binding Transcription Transcription regulation Zinc Zinc-finger
FLh145	10 238 30 436 539 547 648 67 804 805	Activator DNA-binding Aminoacyl-tRNA synthetase Ligase Nuclear protein Nucleotide-binding Protein biosynthesis ATP-binding Transcription Transcription regulation
FLh146	10 238 346 539 678 804 805	Activator DNA-binding Heat shock Nuclear protein Repressor Transcription Transcription regulation
FLh147	10 238 346 539 804 805	Activator DNA-binding Heat shock Nuclear protein Transcription Transcription regulation
FLh148	10 238 347 378 479 539 547 67 804 805 862 863	Activator DNA-binding Helicase Hydrolase Metal-binding Nuclear protein Nucleotide-binding ATP-binding Transcription Transcription regulation Zinc Zinc-finger
FLh149	10 238 347 378 539 547 67 694	Activator DNA-binding Helicase Hydrolase Nuclear protein Nucleotide-binding ATP-binding RNA-binding
FLh150	10 238 371 417 479 539 804 805 862 863	Activator DNA-binding Homeobox Keratinization Metal-binding Nuclear protein Transcription Transcription regulation Zinc Zinc-finger
FLh151	10 238 371 479 539 678 804 805 832 862 863	Activator DNA-binding Homeobox Metal-binding Nuclear protein Repressor Transcription Transcription regulation Ubl conjugation Zinc Zinc-finger
FLh152	10 238 371 479 539 678 804 805 862 863	Activator DNA-binding Homeobox Metal-binding Nuclear protein Repressor Transcription Transcription regulation Zinc Zinc-finger
FLh153	10 238 371 479 539 804 805 862	Activator DNA-binding Homeobox Metal-binding Nuclear protein Transcription Transcription regulation Zinc
FLh154	10 238 371 479 539 804 805 862 863	Activator DNA-binding Homeobox Metal-binding Nuclear protein Transcription Transcription regulation Zinc Zinc-finger
FLh155	10 238 371 539 716 804 805 844	Activator DNA-binding Homeobox Nuclear protein Sensory transduction Transcription Transcription regulation Vision
FLh156	10 238 371 539 804 805	Activator DNA-binding Homeobox Nuclear protein Transcription Transcription regulation
FLh157	10 238 371 539 804 805 832	Activator DNA-binding Homeobox Nuclear protein Transcription Transcription regulation Ubl conjugation
FLh158	10 238 379 539 804 805 832	Activator DNA-binding Hydroxylation Nuclear protein Transcription Transcription regulation Ubl conjugation
FLh159	10 238 402 51 539 804 805	Activator DNA-binding Interferon induction Antiviral defense Nuclear protein Transcription Transcription regulation
FLh160	10 238 402 539 548 694 804 805 808	Activator DNA-binding Interferon induction Nuclear protein Nucleotidyltransferase RNA-binding Transcription Transcription regulation Transferase
FLh161	10 238 402 539 678 804 805	Activator DNA-binding Interferon induction Nuclear protein Repressor Transcription Transcription regulation
FLh162	10 238 418 539 547 67 723 804 805 808	Activator DNA-binding Kinase Nuclear protein Nucleotide-binding ATP-binding Serine/threonine-protein kinase Transcription Transcription regulation Transferase
FLh163	10 238 472 539 557 804 805 813	Activator DNA-binding Membrane Nuclear protein Outer membrane Transcription Transcription regulation Transport
FLh164	10 238 472 539 804 805 812 813	Activator DNA-binding Membrane Nuclear protein Transcription Transcription regulation Transmembrane Transport
FLh165	10 238 479 539 581 804 805 862 863	Activator DNA-binding Metal-binding Nuclear protein Phagocytosis Transcription Transcription regulation Zinc Zinc-finger
FLh166	10 238 479 539 663 804 805 808 862 863	Activator DNA-binding Metal-binding Nuclear protein Pyridoxal phosphate Transcription Transcription regulation Transferase Zinc Zinc-finger
FLh167	10 238 479 539 675 678 804 805 862 863	Activator DNA-binding Metal-binding Nuclear protein Receptor Repressor Transcription Transcription regulation Zinc Zinc-finger
FLh168	10 238 479 539 675 804 805 832 862 863 945	Activator DNA-binding Metal-binding Nuclear protein Receptor Transcription Transcription regulation Ubl conjugation Zinc Zinc-finger Host-virus interaction
FLh169	10 238 479 539 675 804 805 862 863	Activator DNA-binding Metal-binding Nuclear protein Receptor Transcription Transcription regulation Zinc Zinc-finger
FLh170	10 238 479 539 678 804 805 862 863	Activator DNA-binding Metal-binding Nuclear protein Repressor Transcription Transcription regulation Zinc Zinc-finger
FLh171	10 238 479 539 678 804 805 862 863 879	Activator DNA-binding Metal-binding Nuclear protein Repressor Transcription Transcription regulation Zinc Zinc-finger Wnt signaling pathway
FLh172	10 238 479 539 694 804 805 862 863	Activator DNA-binding Metal-binding Nuclear protein RNA-binding Transcription Transcription regulation Zinc Zinc-finger
FLh173	10 238 479 539 804 805 832 862 863	Activator DNA-binding Metal-binding Nuclear protein Transcription Transcription regulation Ubl conjugation Zinc Zinc-finger
FLh174	10 238 479 539 804 805 832 862 863 945	Activator DNA-binding Metal-binding Nuclear protein Transcription Transcription regulation Ubl conjugation Zinc Zinc-finger Host-virus interaction
FLh175	10 238 479 539 804 805 862 863	Activator DNA-binding Metal-binding Nuclear protein Transcription Transcription regulation Zinc Zinc-finger
FLh176	10 238 479 539 804 805 862 863 945	Activator DNA-binding Metal-binding Nuclear protein Transcription Transcription regulation Zinc Zinc-finger Host-virus interaction
FLh177	10 238 496 539 804 805	Activator DNA-binding Mitochondrion Nuclear protein Transcription Transcription regulation
FLh178	10 238 507 508 539 747 804 805	Activator DNA-binding mRNA processing mRNA splicing Nuclear protein Spliceosome Transcription Transcription regulation
FLh179	10 238 51 539 804 805	Activator DNA-binding Antiviral defense Nuclear protein Transcription Transcription regulation
FLh180	10 238 53 539 804 805	Activator DNA-binding Apoptosis Nuclear protein Transcription Transcription regulation
FLh181	10 238 53 539 804 805 832	Activator DNA-binding Apoptosis Nuclear protein Transcription Transcription regulation Ubl conjugation
FLh182	10 238 539 646 722 804 805	Activator DNA-binding Nuclear protein Protease inhibitor Serine protease inhibitor Transcription Transcription regulation
FLh183	10 238 539 678 804 805	Activator DNA-binding Nuclear protein Repressor Transcription Transcription regulation
FLh184	10 238 539 678 804 805 832 879	Activator DNA-binding Nuclear protein Repressor Transcription Transcription regulation Ubl conjugation Wnt signaling pathway
FLh185	10 238 539 678 804 805 879	Activator DNA-binding Nuclear protein Repressor Transcription Transcription regulation Wnt signaling pathway
FLh186	10 238 539 678 804 805 914	Activator DNA-binding Nuclear protein Repressor Transcription Transcription regulation Notch signaling pathway
FLh187	10 238 539 694 804 805	Activator DNA-binding Nuclear protein RNA-binding Transcription Transcription regulation
FLh188	10 238 539 804 805	Activator DNA-binding Nuclear protein Transcription Transcription regulation
FLh189	10 238 539 804 805 832	Activator DNA-binding Nuclear protein Transcription Transcription regulation Ubl conjugation
FLh190	10 238 539 804 805 832 90	Activator DNA-binding Nuclear protein Transcription Transcription regulation Ubl conjugation Biological rhythms
FLh191	10 238 539 804 805 90	Activator DNA-binding Nuclear protein Transcription Transcription regulation Biological rhythms
FLh192	10 238 539 804 805 945	Activator DNA-binding Nuclear protein Transcription Transcription regulation Host-virus interaction
FLh193	10 238 804 805	Activator DNA-binding Transcription Transcription regulation
FLh194	10 274 285 496 560 804 805	Activator FAD Flavoprotein Mitochondrion Oxidoreductase Transcription Transcription regulation
FLh195	10 30 436 539 547 648 67 678 804 805	Activator Aminoacyl-tRNA synthetase Ligase Nuclear protein Nucleotide-binding Protein biosynthesis ATP-binding Repressor Transcription Transcription regulation
FLh196	10 347 378 539 547 67 804 805	Activator Helicase Hydrolase Nuclear protein Nucleotide-binding ATP-binding Transcription Transcription regulation
FLh197	10 372 804 805	Activator Hormone Transcription Transcription regulation
FLh198	10 378 472 479 539 547 67 804 805 808 813 862 863 945	Activator Hydrolase Membrane Metal-binding Nuclear protein Nucleotide-binding ATP-binding Transcription Transcription regulation Transferase Transport Zinc Zinc-finger Host-virus interaction
FLh199	10 418 547 67 723 804 805 808 829	Activator Kinase Nucleotide-binding ATP-binding Serine/threonine-protein kinase Transcription Transcription regulation Transferase Tyrosine-protein kinase
FLh200	10 430 539 678 804 805	Activator Lectin Nuclear protein Repressor Transcription Transcription regulation
FLh201	10 446 472 539 804 805 813	Activator Lipid-binding Membrane Nuclear protein Transcription Transcription regulation Transport
FLh202	10 479 53 539 804 805 862 863	Activator Metal-binding Apoptosis Nuclear protein Transcription Transcription regulation Zinc Zinc-finger
FLh203	10 479 539 804 805 808 862 863 945	Activator Metal-binding Nuclear protein Transcription Transcription regulation Transferase Zinc Zinc-finger Host-virus interaction
FLh204	10 479 539 804 805 862 863	Activator Metal-binding Nuclear protein Transcription Transcription regulation Zinc Zinc-finger
FLh205	10 496 539 804 805	Activator Mitochondrion Nuclear protein Transcription Transcription regulation
FLh206	10 507 508 539 694 804 805	Activator mRNA processing mRNA splicing Nuclear protein RNA-binding Transcription Transcription regulation
FLh207	10 507 678 694 810	Activator mRNA processing Repressor RNA-binding Translation regulation
FLh208	10 53 539 675 687 804 805	Activator Apoptosis Nuclear protein Receptor Ribonucleoprotein Transcription Transcription regulation
FLh209	10 53 539 804 805	Activator Apoptosis Nuclear protein Transcription Transcription regulation
FLh210	10 539 547 67 675 804 805	Activator Nuclear protein Nucleotide-binding ATP-binding Receptor Transcription Transcription regulation
FLh211	10 539 547 67 804 805	Activator Nuclear protein Nucleotide-binding ATP-binding Transcription Transcription regulation
FLh212	10 539 650 804 805 9	Activator Nuclear protein Protein phosphatase inhibitor Transcription Transcription regulation Actin-binding
FLh213	10 539 653 813	Activator Nuclear protein Protein transport Transport
FLh214	10 539 675 804 805	Activator Nuclear protein Receptor Transcription Transcription regulation
FLh215	10 539 678 687 689 804 805 806 889	Activator Nuclear protein Repressor Ribonucleoprotein Ribosomal protein Transcription Transcription regulation Transcription termination Transcription antitermination
FLh216	10 539 678 687 694 804 805	Activator Nuclear protein Repressor Ribonucleoprotein RNA-binding Transcription Transcription regulation
FLh217	10 539 678 804	Activator Nuclear protein Repressor Transcription
FLh218	10 539 678 804 805	Activator Nuclear protein Repressor Transcription Transcription regulation
FLh219	10 539 678 804 805 945	Activator Nuclear protein Repressor Transcription Transcription regulation Host-virus interaction
FLh220	10 539 694 804 805	Activator Nuclear protein RNA-binding Transcription Transcription regulation
FLh221	10 539 804 805	Activator Nuclear protein Transcription Transcription regulation
FLh222	10 539 804 805 833	Activator Nuclear protein Transcription Transcription regulation Ubl conjugation pathway
FLh223	10 539 804 805 914	Activator Nuclear protein Transcription Transcription regulation Notch signaling pathway
FLh224	10 539 804 805 945	Activator Nuclear protein Transcription Transcription regulation Host-virus interaction
FLh225	10 675 804 805	Activator Receptor Transcription Transcription regulation
FLh226	10 804 805	Activator Transcription Transcription regulation
FLh227	100 12 28 4 408 411 432 456 479 496 808 816	Branched-chain amino acid biosynthesis Acyltransferase Amino-acid biosynthesis 4Fe-4S Iron Iron-sulfur Leucine biosynthesis Lyase Metal-binding Mitochondrion Transferase Tricarboxylic acid cycle
FLh228	100 238 28 432 479 539 804 805 808 862 863	Branched-chain amino acid biosynthesis DNA-binding Amino-acid biosynthesis Leucine biosynthesis Metal-binding Nuclear protein Transcription Transcription regulation Transferase Zinc Zinc-finger
FLh229	100 28 32 496 663 808	Branched-chain amino acid biosynthesis Amino-acid biosynthesis Aminotransferase Mitochondrion Pyridoxal phosphate Transferase
FLh230	100 28 32 663 808	Branched-chain amino acid biosynthesis Amino-acid biosynthesis Aminotransferase Pyridoxal phosphate Transferase
FLh231	100 28 329 432 460 464 479 496 520 521 560 816	Branched-chain amino acid biosynthesis Amino-acid biosynthesis Glyoxylate bypass Leucine biosynthesis Magnesium Manganese Metal-binding Mitochondrion NAD NADP Oxidoreductase Tricarboxylic acid cycle
FLh232	100 28 329 432 460 464 479 520 521 560 576 816	Branched-chain amino acid biosynthesis Amino-acid biosynthesis Glyoxylate bypass Leucine biosynthesis Magnesium Manganese Metal-binding NAD NADP Oxidoreductase Peroxisome Tricarboxylic acid cycle
FLh233	100 28 329 432 460 464 479 520 521 560 816	Branched-chain amino acid biosynthesis Amino-acid biosynthesis Glyoxylate bypass Leucine biosynthesis Magnesium Manganese Metal-binding NAD NADP Oxidoreductase Tricarboxylic acid cycle
FLh234	100 28 343 432 479 808 862 863	Branched-chain amino acid biosynthesis Amino-acid biosynthesis GTPase activation Leucine biosynthesis Metal-binding Transferase Zinc Zinc-finger
FLh235	100 28 4 408 411 413 456 460 479	Branched-chain amino acid biosynthesis Amino-acid biosynthesis 4Fe-4S Iron Iron-sulfur Isomerase Lyase Magnesium Metal-binding
FLh236	100 28 4 408 411 432 456 479	Branched-chain amino acid biosynthesis Amino-acid biosynthesis 4Fe-4S Iron Iron-sulfur Leucine biosynthesis Lyase Metal-binding
FLh237	100 28 4 408 411 432 456 479 496 816	Branched-chain amino acid biosynthesis Amino-acid biosynthesis 4Fe-4S Iron Iron-sulfur Leucine biosynthesis Lyase Metal-binding Mitochondrion Tricarboxylic acid cycle
FLh238	100 28 4 408 411 432 456 479 694	Branched-chain amino acid biosynthesis Amino-acid biosynthesis 4Fe-4S Iron Iron-sulfur Leucine biosynthesis Lyase Metal-binding RNA-binding
FLh239	100 28 4 408 411 432 456 479 694 816	Branched-chain amino acid biosynthesis Amino-acid biosynthesis 4Fe-4S Iron Iron-sulfur Leucine biosynthesis Lyase Metal-binding RNA-binding Tricarboxylic acid cycle
FLh240	100 28 4 408 411 432 456 479 862 9	Branched-chain amino acid biosynthesis Amino-acid biosynthesis 4Fe-4S Iron Iron-sulfur Leucine biosynthesis Lyase Metal-binding Zinc Actin-binding
FLh241	100 28 4 408 411 456 479	Branched-chain amino acid biosynthesis Amino-acid biosynthesis 4Fe-4S Iron Iron-sulfur Lyase Metal-binding
FLh242	100 28 432 456	Branched-chain amino acid biosynthesis Amino-acid biosynthesis Leucine biosynthesis Lyase
FLh243	100 28 432 460 464 479 496 520 547 560 67 816	Branched-chain amino acid biosynthesis Amino-acid biosynthesis Leucine biosynthesis Magnesium Manganese Metal-binding Mitochondrion NAD Nucleotide-binding Oxidoreductase ATP-binding Tricarboxylic acid cycle
FLh244	100 28 432 460 464 479 496 520 560 816	Branched-chain amino acid biosynthesis Amino-acid biosynthesis Leucine biosynthesis Magnesium Manganese Metal-binding Mitochondrion NAD Oxidoreductase Tricarboxylic acid cycle
FLh245	100 28 432 460 464 479 520 560	Branched-chain amino acid biosynthesis Amino-acid biosynthesis Leucine biosynthesis Magnesium Manganese Metal-binding NAD Oxidoreductase
FLh246	100 28 432 479 808 862 863	Branched-chain amino acid biosynthesis Amino-acid biosynthesis Leucine biosynthesis Metal-binding Transferase Zinc Zinc-finger
FLh247	100 28 432 808	Branched-chain amino acid biosynthesis Amino-acid biosynthesis Leucine biosynthesis Transferase
FLh248	106	Calcium
FLh249	106 107 109 112 256 406 407 472 675 812 813	Calcium Calcium channel Calcium transport Calmodulin-binding Endoplasmic reticulum Ion transport Ionic channel Membrane Receptor Transmembrane Transport
FLh250	106 107 109 112 406 407 472 675 812 813	Calcium Calcium channel Calcium transport Calmodulin-binding Ion transport Ionic channel Membrane Receptor Transmembrane Transport
FLh251	106 107 109 112 406 407 472 812 813	Calcium Calcium channel Calcium transport Calmodulin-binding Ion transport Ionic channel Membrane Transmembrane Transport
FLh252	106 107 109 119 146 256 326 378 406 407 472 520 521 560 624 739 812 813 894 915	Calcium Calcium channel Calcium transport Carbohydrate metabolism Chitin degradation Endoplasmic reticulum Glycosidase Hydrolase Ion transport Ionic channel Membrane NAD NADP Oxidoreductase Polysaccharide degradation Sodium transport Transmembrane Transport Sodium channel Sodium
FLh253	106 107 109 119 146 326 378 406 407 472 520 624 739 812 813 894 915	Calcium Calcium channel Calcium transport Carbohydrate metabolism Chitin degradation Glycosidase Hydrolase Ion transport Ionic channel Membrane NAD Polysaccharide degradation Sodium transport Transmembrane Transport Sodium channel Sodium
FLh254	106 107 109 139 375 378 406 407 472 66 812 813 851 868 869	Calcium Calcium channel Calcium transport CF(1) Hydrogen ion transport Hydrolase Ion transport Ionic channel Membrane ATP synthesis Transmembrane Transport Voltage-gated channel Chloride Chloride channel
FLh255	106 107 109 186 249 397 406 407 430 472 479 496 560 679 812 813 851	Calcium Calcium channel Calcium transport Copper Electron transport Inner membrane Ion transport Ionic channel Lectin Membrane Metal-binding Mitochondrion Oxidoreductase Respiratory chain Transmembrane Transport Voltage-gated channel
FLh256	106 107 109 256 275 406 407 444 460 472 479 675 808 812 813	Calcium Calcium channel Calcium transport Endoplasmic reticulum Fatty acid biosynthesis Ion transport Ionic channel Lipid synthesis Magnesium Membrane Metal-binding Receptor Transferase Transmembrane Transport
FLh257	106 107 109 256 378 406 407 472 520 521 560 739 812 813 894 915	Calcium Calcium channel Calcium transport Endoplasmic reticulum Hydrolase Ion transport Ionic channel Membrane NAD NADP Oxidoreductase Sodium transport Transmembrane Transport Sodium channel Sodium
FLh258	106 107 109 256 406 407 430 472 675 812 813	Calcium Calcium channel Calcium transport Endoplasmic reticulum Ion transport Ionic channel Lectin Membrane Receptor Transmembrane Transport
FLh259	106 107 109 256 406 407 472 675 812 813	Calcium Calcium channel Calcium transport Endoplasmic reticulum Ion transport Ionic channel Membrane Receptor Transmembrane Transport
FLh260	106 107 109 378 406 407 472 520 739 812 813 894 915	Calcium Calcium channel Calcium transport Hydrolase Ion transport Ionic channel Membrane NAD Sodium transport Transmembrane Transport Sodium channel Sodium
FLh261	106 107 109 391 406 407 472 812 813	Calcium Calcium channel Calcium transport Immune response Ion transport Ionic channel Membrane Transmembrane Transport
FLh262	106 107 109 406 407 418 472 479 547 67 723 808 812 813 862	Calcium Calcium channel Calcium transport Ion transport Ionic channel Kinase Membrane Metal-binding Nucleotide-binding ATP-binding Serine/threonine-protein kinase Transferase Transmembrane Transport Zinc
FLh263	106 107 109 406 407 418 547 67 808 813 851	Calcium Calcium channel Calcium transport Ion transport Ionic channel Kinase Nucleotide-binding ATP-binding Transferase Transport Voltage-gated channel
FLh264	106 107 109 406 407 472 547 67 812 813 851	Calcium Calcium channel Calcium transport Ion transport Ionic channel Membrane Nucleotide-binding ATP-binding Transmembrane Transport Voltage-gated channel
FLh265	106 107 109 406 407 472 628 675 812 813	Calcium Calcium channel Calcium transport Ion transport Ionic channel Membrane Postsynaptic membrane Receptor Transmembrane Transport
FLh266	106 107 109 406 407 472 675 812 813	Calcium Calcium channel Calcium transport Ion transport Ionic channel Membrane Receptor Transmembrane Transport
FLh267	106 107 109 406 407 472 687 689 812 813	Calcium Calcium channel Calcium transport Ion transport Ionic channel Membrane Ribonucleoprotein Ribosomal protein Transmembrane Transport
FLh268	106 107 109 406 407 472 716 812 813 844 851	Calcium Calcium channel Calcium transport Ion transport Ionic channel Membrane Sensory transduction Transmembrane Transport Vision Voltage-gated channel
FLh269	106 107 109 406 407 472 796 812 813 851	Calcium Calcium channel Calcium transport Ion transport Ionic channel Membrane Tight junction Transmembrane Transport Voltage-gated channel
FLh270	106 107 109 406 407 472 812 813	Calcium Calcium channel Calcium transport Ion transport Ionic channel Membrane Transmembrane Transport
FLh271	106 107 109 406 407 472 812 813 851	Calcium Calcium channel Calcium transport Ion transport Ionic channel Membrane Transmembrane Transport Voltage-gated channel
FLh272	106 107 109 406 407 472 812 813 851 868 869	Calcium Calcium channel Calcium transport Ion transport Ionic channel Membrane Transmembrane Transport Voltage-gated channel Chloride Chloride channel
FLh273	106 107 109 406 407 813 851	Calcium Calcium channel Calcium transport Ion transport Ionic channel Transport Voltage-gated channel
FLh274	106 109 112 143 406 472 50 739 812 813 915	Calcium Calcium transport Calmodulin-binding Chaperone Ion transport Membrane Antiport Sodium transport Transmembrane Transport Sodium
FLh275	106 109 112 378 406 460 472 479 547 630 633 67 812 813	Calcium Calcium transport Calmodulin-binding Hydrolase Ion transport Magnesium Membrane Metal-binding Nucleotide-binding Potassium Potassium transport ATP-binding Transmembrane Transport
FLh276	106 109 112 378 406 460 472 479 547 67 812 813	Calcium Calcium transport Calmodulin-binding Hydrolase Ion transport Magnesium Membrane Metal-binding Nucleotide-binding ATP-binding Transmembrane Transport
FLh277	106 109 112 406 472 50 739 812 813 915	Calcium Calcium transport Calmodulin-binding Ion transport Membrane Antiport Sodium transport Transmembrane Transport Sodium
FLh278	106 109 256 378 406 460 472 479 547 67 703 812 813	Calcium Calcium transport Endoplasmic reticulum Hydrolase Ion transport Magnesium Membrane Metal-binding Nucleotide-binding ATP-binding Sarcoplasmic reticulum Transmembrane Transport
FLh279	106 109 256 378 406 460 472 479 547 67 812 813	Calcium Calcium transport Endoplasmic reticulum Hydrolase Ion transport Magnesium Membrane Metal-binding Nucleotide-binding ATP-binding Transmembrane Transport
FLh280	106 109 256 406 472 812 813	Calcium Calcium transport Endoplasmic reticulum Ion transport Membrane Transmembrane Transport
FLh281	106 109 333 378 406 460 472 479 547 67 812 813	Calcium Calcium transport Golgi apparatus Hydrolase Ion transport Magnesium Membrane Metal-binding Nucleotide-binding ATP-binding Transmembrane Transport
FLh282	106 109 378 406 407 442 458 472 812 813	Calcium Calcium transport Hydrolase Ion transport Ionic channel Lipid degradation Lysosome Membrane Transmembrane Transport
FLh283	106 109 406 407 458 472 812 813	Calcium Calcium transport Ion transport Ionic channel Lysosome Membrane Transmembrane Transport
FLh284	106 109 406 407 472 739 812 813 894 915	Calcium Calcium transport Ion transport Ionic channel Membrane Sodium transport Transmembrane Transport Sodium channel Sodium
FLh285	106 109 406 472 479 813 862 863	Calcium Calcium transport Ion transport Membrane Metal-binding Transport Zinc Zinc-finger
FLh286	106 109 406 472 50 630 633 716 739 769 812 813 844 915	Calcium Calcium transport Ion transport Membrane Antiport Potassium Potassium transport Sensory transduction Sodium transport Symport Transmembrane Transport Vision Sodium
FLh287	106 109 406 472 50 630 633 716 739 769 812 813 915	Calcium Calcium transport Ion transport Membrane Antiport Potassium Potassium transport Sensory transduction Sodium transport Symport Transmembrane Transport Sodium
FLh288	106 109 406 472 50 630 633 739 769 812 813 915	Calcium Calcium transport Ion transport Membrane Antiport Potassium Potassium transport Sodium transport Symport Transmembrane Transport Sodium
FLh289	106 109 406 472 50 716 739 812 813 915	Calcium Calcium transport Ion transport Membrane Antiport Sensory transduction Sodium transport Transmembrane Transport Sodium
FLh290	106 11 186 249 472 479 560 813 94	Calcium Acute phase Copper Electron transport Membrane Metal-binding Oxidoreductase Transport Blood coagulation
FLh291	106 11 301 378 645 720 94	Calcium Acute phase Gamma-carboxyglutamic acid Hydrolase Protease Serine protease Blood coagulation
FLh292	106 11 479	Calcium Acute phase Metal-binding
FLh293	106 11 479 94	Calcium Acute phase Metal-binding Blood coagulation
FLh294	106 111	Calcium Calcium/phospholipid-binding
FLh295	106 111 268 472 479 770 771 812	Calcium Calcium/phospholipid-binding Exocytosis Membrane Metal-binding Synapse Synaptosome Transmembrane
FLh296	106 111 472 479 770 812	Calcium Calcium/phospholipid-binding Membrane Metal-binding Synapse Transmembrane
FLh297	106 111 472 479 770 812 862 863	Calcium Calcium/phospholipid-binding Membrane Metal-binding Synapse Transmembrane Zinc Zinc-finger
FLh298	106 111 479 862 863	Calcium Calcium/phospholipid-binding Metal-binding Zinc Zinc-finger
FLh299	106 111 539	Calcium Calcium/phospholipid-binding Nuclear protein
FLh300	106 111 593	Calcium Calcium/phospholipid-binding Phospholipase A2 inhibitor
FLh301	106 111 94	Calcium Calcium/phospholipid-binding Blood coagulation
FLh302	106 112 117 206 472 9	Calcium Calmodulin-binding Actin capping Cytoskeleton Membrane Actin-binding
FLh303	106 112 206 472 493 9	Calcium Calmodulin-binding Cytoskeleton Membrane Microtubule Actin-binding
FLh304	106 112 206 472 9	Calcium Calmodulin-binding Cytoskeleton Membrane Actin-binding
FLh305	106 112 21 418 539 547 67 723 808	Calcium Calmodulin-binding Allosteric enzyme Kinase Nuclear protein Nucleotide-binding ATP-binding Serine/threonine-protein kinase Transferase
FLh306	106 112 274 285 288 349 408 479 521 560 862	Calcium Calmodulin-binding FAD Flavoprotein FMN Heme Iron Metal-binding NADP Oxidoreductase Zinc
FLh307	106 112 391 406 407 472 547 67 812 813	Calcium Calmodulin-binding Immune response Ion transport Ionic channel Membrane Nucleotide-binding ATP-binding Transmembrane Transport
FLh308	106 112 418 460 472 479 547 67 723 808	Calcium Calmodulin-binding Kinase Magnesium Membrane Metal-binding Nucleotide-binding ATP-binding Serine/threonine-protein kinase Transferase
FLh309	106 112 418 460 472 479 547 67 723 808 812	Calcium Calmodulin-binding Kinase Magnesium Membrane Metal-binding Nucleotide-binding ATP-binding Serine/threonine-protein kinase Transferase Transmembrane
FLh310	106 112 418 539 547 67 723 808	Calcium Calmodulin-binding Kinase Nuclear protein Nucleotide-binding ATP-binding Serine/threonine-protein kinase Transferase
FLh311	106 112 418 547 67 723 808	Calcium Calmodulin-binding Kinase Nucleotide-binding ATP-binding Serine/threonine-protein kinase Transferase
FLh312	106 114 116 206 479 539 547 760	Calcium cAMP cAMP-binding Cytoskeleton Metal-binding Nuclear protein Nucleotide-binding Structural protein
FLh313	106 117 133 206 472 9	Calcium Actin capping Cell shape Cytoskeleton Membrane Actin-binding
FLh314	106 117 206 34 9	Calcium Actin capping Cytoskeleton Amyloid Actin-binding
FLh315	106 117 206 472 9	Calcium Actin capping Cytoskeleton Membrane Actin-binding
FLh316	106 117 206 9	Calcium Actin capping Cytoskeleton Actin-binding
FLh317	106 117 349 408 479 9	Calcium Actin capping Heme Iron Metal-binding Actin-binding
FLh318	106 117 539 9	Calcium Actin capping Nuclear protein Actin-binding
FLh319	106 117 9	Calcium Actin capping Actin-binding
FLh320	106 119 320 326 328 378 479 808 868	Calcium Carbohydrate metabolism Glycogen biosynthesis Glycosidase Glycosyltransferase Hydrolase Metal-binding Transferase Chloride
FLh321	106 119 326 378 479 868	Calcium Carbohydrate metabolism Glycosidase Hydrolase Metal-binding Chloride
FLh322	106 12 133 206 265 479 760 808	Calcium Acyltransferase Cell shape Cytoskeleton Erythrocyte maturation Metal-binding Structural protein Transferase
FLh323	106 12 204 317 354 378 472 479 800 808 812 862	Calcium Acyltransferase Cytolysis Glutathione biosynthesis Hemolysis Hydrolase Membrane Metal-binding Toxin Transferase Transmembrane Zinc
FLh324	106 12 256 333 472 594 808 812	Calcium Acyltransferase Endoplasmic reticulum Golgi apparatus Membrane Phospholipid biosynthesis Transferase Transmembrane
FLh325	106 12 349 376 408 479 560 575 808	Calcium Acyltransferase Heme Hydrogen peroxide Iron Metal-binding Oxidoreductase Peroxidase Transferase
FLh326	106 12 417 472 479 808	Calcium Acyltransferase Keratinization Membrane Metal-binding Transferase
FLh327	106 12 417 479 808	Calcium Acyltransferase Keratinization Metal-binding Transferase
FLh328	106 12 472 594 808 812	Calcium Acyltransferase Membrane Phospholipid biosynthesis Transferase Transmembrane
FLh329	106 12 479 808	Calcium Acyltransferase Metal-binding Transferase
FLh330	106 12 479 808 94	Calcium Acyltransferase Metal-binding Transferase Blood coagulation
FLh331	106 13 130 133 401 472 675 812	Calcium ADP-ribosylation Cell adhesion Cell shape Integrin Membrane Receptor Transmembrane
FLh332	106 130	Calcium Cell adhesion
FLh333	106 130 157 254 272 455 472 599 675 812 84	Calcium Cell adhesion Chromophore Endocytosis Extracellular matrix Luminescence Membrane Photoprotein Receptor Transmembrane Basement membrane
FLh334	106 130 157 272 391 399 44 455 472 599 716 812 84 844 929	Calcium Cell adhesion Chromophore Extracellular matrix Immune response Innate immunity Antibiotic Luminescence Membrane Photoprotein Sensory transduction Transmembrane Basement membrane Vision Antimicrobial
FLh335	106 130 157 272 391 399 44 455 472 599 716 84 844 929	Calcium Cell adhesion Chromophore Extracellular matrix Immune response Innate immunity Antibiotic Luminescence Membrane Photoprotein Sensory transduction Basement membrane Vision Antimicrobial
FLh336	106 130 157 272 455 472 599 716 84 844	Calcium Cell adhesion Chromophore Extracellular matrix Luminescence Membrane Photoprotein Sensory transduction Basement membrane Vision
FLh337	106 130 157 272 455 599 716 84 844	Calcium Cell adhesion Chromophore Extracellular matrix Luminescence Photoprotein Sensory transduction Basement membrane Vision
FLh338	106 130 186 472 479 560 812	Calcium Cell adhesion Copper Membrane Metal-binding Oxidoreductase Transmembrane
FLh339	106 130 206 275 444 472 596 812	Calcium Cell adhesion Cytoskeleton Fatty acid biosynthesis Lipid synthesis Membrane Phosphopantetheine Transmembrane
FLh340	106 130 206 472 812	Calcium Cell adhesion Cytoskeleton Membrane Transmembrane
FLh341	106 130 206 687 689 694 699 760 9	Calcium Cell adhesion Cytoskeleton Ribonucleoprotein Ribosomal protein RNA-binding rRNA-binding Structural protein Actin-binding
FLh342	106 130 206 760 9	Calcium Cell adhesion Cytoskeleton Structural protein Actin-binding
FLh343	106 130 217 272 378 430 472 479 645 812	Calcium Cell adhesion Developmental protein Extracellular matrix Hydrolase Lectin Membrane Metal-binding Protease Transmembrane
FLh344	106 130 217 272 430 479	Calcium Cell adhesion Developmental protein Extracellular matrix Lectin Metal-binding
FLh345	106 130 217 272 472 479 812	Calcium Cell adhesion Developmental protein Extracellular matrix Membrane Metal-binding Transmembrane
FLh346	106 130 217 297 379 472 675 807 812	Calcium Cell adhesion Developmental protein G-protein coupled receptor Hydroxylation Membrane Receptor Transducer Transmembrane
FLh347	106 130 217 297 379 472 675 807 812 813	Calcium Cell adhesion Developmental protein G-protein coupled receptor Hydroxylation Membrane Receptor Transducer Transmembrane Transport
FLh348	106 130 217 472 812	Calcium Cell adhesion Developmental protein Membrane Transmembrane
FLh349	106 130 238 372 472 479 539 646 722 804 805 812 862 863	Calcium Cell adhesion DNA-binding Hormone Membrane Metal-binding Nuclear protein Protease inhibitor Serine protease inhibitor Transcription Transcription regulation Transmembrane Zinc Zinc-finger
FLh350	106 130 238 472 539 812	Calcium Cell adhesion DNA-binding Membrane Nuclear protein Transmembrane
FLh351	106 130 238 472 804 805 812	Calcium Cell adhesion DNA-binding Membrane Transcription Transcription regulation Transmembrane
FLh352	106 130 254 272 472 675 812 84	Calcium Cell adhesion Endocytosis Extracellular matrix Membrane Receptor Transmembrane Basement membrane
FLh353	106 130 254 391 430 465 472 479 675 812	Calcium Cell adhesion Endocytosis Immune response Lectin Mannose-binding Membrane Metal-binding Receptor Transmembrane
FLh354	106 130 254 391 430 465 472 479 675 812 945	Calcium Cell adhesion Endocytosis Immune response Lectin Mannose-binding Membrane Metal-binding Receptor Transmembrane Host-virus interaction
FLh355	106 130 272	Calcium Cell adhesion Extracellular matrix
FLh356	106 130 272 358 378 479 482 645 862	Calcium Cell adhesion Extracellular matrix Heparin-binding Hydrolase Metal-binding Metalloprotease Protease Zinc
FLh357	106 130 272 378 472 479 482 645 862	Calcium Cell adhesion Extracellular matrix Hydrolase Membrane Metal-binding Metalloprotease Protease Zinc
FLh358	106 130 272 472 479 812	Calcium Cell adhesion Extracellular matrix Membrane Metal-binding Transmembrane
FLh359	106 130 272 472 716 812 84 844	Calcium Cell adhesion Extracellular matrix Membrane Sensory transduction Transmembrane Basement membrane Vision
FLh360	106 130 272 472 812	Calcium Cell adhesion Extracellular matrix Membrane Transmembrane
FLh361	106 130 272 479	Calcium Cell adhesion Extracellular matrix Metal-binding
FLh362	106 130 297 472 675 807 812	Calcium Cell adhesion G-protein coupled receptor Membrane Receptor Transducer Transmembrane
FLh363	106 130 315 436 472 479 812	Calcium Cell adhesion Glutamine amidotransferase Ligase Membrane Metal-binding Transmembrane
FLh364	106 130 345 378 401 472 675 812	Calcium Cell adhesion HDL Hydrolase Integrin Membrane Receptor Transmembrane
FLh365	106 130 358	Calcium Cell adhesion Heparin-binding
FLh366	106 130 372	Calcium Cell adhesion Hormone
FLh367	106 130 378 442 472 479 812	Calcium Cell adhesion Hydrolase Lipid degradation Membrane Metal-binding Transmembrane
FLh368	106 130 401 460 472 675 812	Calcium Cell adhesion Integrin Magnesium Membrane Receptor Transmembrane
FLh369	106 130 401 472 675 812	Calcium Cell adhesion Integrin Membrane Receptor Transmembrane
FLh370	106 130 401 472 675 812 945	Calcium Cell adhesion Integrin Membrane Receptor Transmembrane Host-virus interaction
FLh371	106 130 418 472 547 67 723 808 812 829	Calcium Cell adhesion Kinase Membrane Nucleotide-binding ATP-binding Serine/threonine-protein kinase Transferase Transmembrane Tyrosine-protein kinase
FLh372	106 130 418 472 547 67 808 812 829	Calcium Cell adhesion Kinase Membrane Nucleotide-binding ATP-binding Transferase Transmembrane Tyrosine-protein kinase
FLh373	106 130 472 479 812	Calcium Cell adhesion Membrane Metal-binding Transmembrane
FLh374	106 130 472 646 663 722 812	Calcium Cell adhesion Membrane Protease inhibitor Pyridoxal phosphate Serine protease inhibitor Transmembrane
FLh375	106 130 472 716 812 844	Calcium Cell adhesion Membrane Sensory transduction Transmembrane Vision
FLh376	106 130 472 812	Calcium Cell adhesion Membrane Transmembrane
FLh377	106 130 472 812 813	Calcium Cell adhesion Membrane Transmembrane Transport
FLh378	106 131 132 195 479	Calcium Cell cycle Cell division Cyclin Metal-binding
FLh379	106 131 132 347 378 498 547 67 694	Calcium Cell cycle Cell division Helicase Hydrolase Mitosis Nucleotide-binding ATP-binding RNA-binding
FLh380	106 131 132 498	Calcium Cell cycle Cell division Mitosis
FLh381	106 131 272 43 879	Calcium Cell cycle Extracellular matrix Anti-oncogene Wnt signaling pathway
FLh382	106 131 30 43 436 547 648 67	Calcium Cell cycle Aminoacyl-tRNA synthetase Anti-oncogene Ligase Nucleotide-binding Protein biosynthesis ATP-binding
FLh383	106 131 338	Calcium Cell cycle Growth arrest
FLh384	106 131 53 539	Calcium Cell cycle Apoptosis Nuclear protein
FLh385	106 134 256 472 572 812	Calcium Cell wall Endoplasmic reticulum Membrane Peptidoglycan-anchor Transmembrane
FLh386	106 134 472 572 812	Calcium Cell wall Membrane Peptidoglycan-anchor Transmembrane
FLh387	106 139 375 406 472 479 547 66 67 770 812 813	Calcium CF(1) Hydrogen ion transport Ion transport Membrane Metal-binding Nucleotide-binding ATP synthesis ATP-binding Synapse Transmembrane Transport
FLh388	106 139 375 406 472 479 547 66 67 770 812 813 862 863	Calcium CF(1) Hydrogen ion transport Ion transport Membrane Metal-binding Nucleotide-binding ATP synthesis ATP-binding Synapse Transmembrane Transport Zinc Zinc-finger
FLh389	106 143 238 479 539 804 805 862 863	Calcium Chaperone DNA-binding Metal-binding Nuclear protein Transcription Transcription regulation Zinc Zinc-finger
FLh390	106 143 256 333 372 430 472 653 813 931	Calcium Chaperone Endoplasmic reticulum Golgi apparatus Hormone Lectin Membrane Protein transport Transport ER-Golgi transport
FLh391	106 143 256 346 547 67	Calcium Chaperone Endoplasmic reticulum Heat shock Nucleotide-binding ATP-binding
FLh392	106 143 256 430 472 812	Calcium Chaperone Endoplasmic reticulum Lectin Membrane Transmembrane
FLh393	106 143 256 430 479 862	Calcium Chaperone Endoplasmic reticulum Lectin Metal-binding Zinc
FLh394	106 143 346 496 547 67	Calcium Chaperone Heat shock Mitochondrion Nucleotide-binding ATP-binding
FLh395	106 143 378 442 472 479 547 67 812	Calcium Chaperone Hydrolase Lipid degradation Membrane Metal-binding Nucleotide-binding ATP-binding Transmembrane
FLh396	106 153 168 254 443 445 472 675 753 812 813 850	Calcium Cholesterol metabolism Coated pits Endocytosis Lipid metabolism Lipid transport Membrane Receptor Steroid metabolism Transmembrane Transport VLDL
FLh397	106 153 170 254 443 653 675 753 813 846	Calcium Cholesterol metabolism Cobalt Endocytosis Lipid metabolism Protein transport Receptor Steroid metabolism Transport Cobalamin
FLh398	106 153 256 333 378 443 472 645 68 720 753 812	Calcium Cholesterol metabolism Endoplasmic reticulum Golgi apparatus Hydrolase Lipid metabolism Membrane Protease Autocatalytic cleavage Serine protease Steroid metabolism Transmembrane
FLh399	106 153 378 443 645 68 720 753	Calcium Cholesterol metabolism Hydrolase Lipid metabolism Protease Autocatalytic cleavage Serine protease Steroid metabolism
FLh400	106 156 186 249 378 472 479 539 804 805 813	Calcium Chromatin regulator Copper Electron transport Hydrolase Membrane Metal-binding Nuclear protein Transcription Transcription regulation Transport
FLh401	106 156 227 233 234 238 479 489 539 804 805 808 832 862 863	Calcium Chromatin regulator DNA damage DNA recombination DNA repair DNA-binding Metal-binding Methyltransferase Nuclear protein Transcription Transcription regulation Transferase Ubl conjugation Zinc Zinc-finger
FLh402	106 158 238 539 544	Calcium Chromosomal protein DNA-binding Nuclear protein Nucleosome core
FLh403	106 168	Calcium Coated pits
FLh404	106 168 217 254 472 539 675 812	Calcium Coated pits Developmental protein Endocytosis Membrane Nuclear protein Receptor Transmembrane
FLh405	106 168 254 408 479 539	Calcium Coated pits Endocytosis Iron Metal-binding Nuclear protein
FLh406	106 168 254 539	Calcium Coated pits Endocytosis Nuclear protein
FLh407	106 170 378 408 460 464 479 482 496 645 862	Calcium Cobalt Hydrolase Iron Magnesium Manganese Metal-binding Metalloprotease Mitochondrion Protease Zinc
FLh408	106 176	Calcium Collagen
FLh409	106 176 180 379 391 399 430 465 472	Calcium Collagen Complement pathway Hydroxylation Immune response Innate immunity Lectin Mannose-binding Membrane
FLh410	106 176 272 379 479 760	Calcium Collagen Extracellular matrix Hydroxylation Metal-binding Structural protein
FLh411	106 176 305 379 430 767	Calcium Collagen Gaseous exchange Hydroxylation Lectin Surface film
FLh412	106 176 379 430	Calcium Collagen Hydroxylation Lectin
FLh413	106 177 217 221 272 37 378 479 482 645 862	Calcium Collagen degradation Developmental protein Differentiation Extracellular matrix Angiogenesis Hydrolase Metal-binding Metalloprotease Protease Zinc
FLh414	106 177 272 378 472 479 482 645 812 862	Calcium Collagen degradation Extracellular matrix Hydrolase Membrane Metal-binding Metalloprotease Protease Transmembrane Zinc
FLh415	106 177 272 378 479 482 645 68 862 945	Calcium Collagen degradation Extracellular matrix Hydrolase Metal-binding Metalloprotease Protease Autocatalytic cleavage Zinc Host-virus interaction
FLh416	106 177 272 378 479 482 645 862	Calcium Collagen degradation Extracellular matrix Hydrolase Metal-binding Metalloprotease Protease Zinc
FLh417	106 180 272 391 395 399	Calcium Complement pathway Extracellular matrix Immune response Inflammatory response Innate immunity
FLh418	106 180 272 391 395 399 945	Calcium Complement pathway Extracellular matrix Immune response Inflammatory response Innate immunity Host-virus interaction
FLh419	106 180 378 379 391 399 479 645 720	Calcium Complement pathway Hydrolase Hydroxylation Immune response Innate immunity Metal-binding Protease Serine protease
FLh420	106 186 206 479 560 574 9	Calcium Copper Cytoskeleton Metal-binding Oxidoreductase Periplasmic Actin-binding
FLh421	106 186 249 378 472 479 539 813	Calcium Copper Electron transport Hydrolase Membrane Metal-binding Nuclear protein Transport
FLh422	106 186 249 378 472 479 813	Calcium Copper Electron transport Hydrolase Membrane Metal-binding Transport
FLh423	106 186 249 472 479 560 813 94	Calcium Copper Electron transport Membrane Metal-binding Oxidoreductase Transport Blood coagulation
FLh424	106 186 272 274 28 285 333 378 406 408 410 472 479 482 520 521 560 641 645 812 813 862	Calcium Copper Extracellular matrix FAD Amino-acid biosynthesis Flavoprotein Golgi apparatus Hydrolase Ion transport Iron Iron transport Membrane Metal-binding Metalloprotease NAD NADP Oxidoreductase Proline biosynthesis Protease Transmembrane Transport Zinc
FLh425	106 186 272 84	Calcium Copper Extracellular matrix Basement membrane
FLh426	106 186 358 479 560	Calcium Copper Heparin-binding Metal-binding Oxidoreductase
FLh427	106 186 378 472 479 560 574 645 720 812	Calcium Copper Hydrolase Membrane Metal-binding Oxidoreductase Periplasmic Protease Serine protease Transmembrane
FLh428	106 186 479 560	Calcium Copper Metal-binding Oxidoreductase
FLh429	106 186 479 560 574 833	Calcium Copper Metal-binding Oxidoreductase Periplasmic Ubl conjugation pathway
FLh430	106 202 217 221 339 378 479 482 645 862 891	Calcium Cytokine Developmental protein Differentiation Growth factor Hydrolase Metal-binding Metalloprotease Protease Zinc Chondrogenesis
FLh431	106 202 339	Calcium Cytokine Growth factor
FLh432	106 202 378 442 479	Calcium Cytokine Hydrolase Lipid degradation Metal-binding
FLh433	106 204 354 378 479 800 862	Calcium Cytolysis Hemolysis Hydrolase Metal-binding Toxin Zinc
FLh434	106 204 472 812	Calcium Cytolysis Membrane Transmembrane
FLh435	106 206	Calcium Cytoskeleton
FLh436	106 206 326 378 760 9	Calcium Cytoskeleton Glycosidase Hydrolase Structural protein Actin-binding
FLh437	106 206 326 378 9	Calcium Cytoskeleton Glycosidase Hydrolase Actin-binding
FLh438	106 206 349 376 408 479 560 575 9	Calcium Cytoskeleton Heme Hydrogen peroxide Iron Metal-binding Oxidoreductase Peroxidase Actin-binding
FLh439	106 206 479 539 760	Calcium Cytoskeleton Metal-binding Nuclear protein Structural protein
FLh440	106 206 479 760 862 863 9	Calcium Cytoskeleton Metal-binding Structural protein Zinc Zinc-finger Actin-binding
FLh441	106 206 9	Calcium Cytoskeleton Actin-binding
FLh442	106 217	Calcium Developmental protein
FLh443	106 217 221 238 479 524 539 804 805 862 863	Calcium Developmental protein Differentiation DNA-binding Metal-binding Neurogenesis Nuclear protein Transcription Transcription regulation Zinc Zinc-finger
FLh444	106 217 221 333 458 472 479 808 812	Calcium Developmental protein Differentiation Golgi apparatus Lysosome Membrane Metal-binding Transferase Transmembrane
FLh445	106 217 221 37 472 812	Calcium Developmental protein Differentiation Angiogenesis Membrane Transmembrane
FLh446	106 217 221 378 442 479 524	Calcium Developmental protein Differentiation Hydrolase Lipid degradation Metal-binding Neurogenesis
FLh447	106 217 221 378 479 482 645 862	Calcium Developmental protein Differentiation Hydrolase Metal-binding Metalloprotease Protease Zinc
FLh448	106 217 297 379 472 675 807 812	Calcium Developmental protein G-protein coupled receptor Hydroxylation Membrane Receptor Transducer Transmembrane
FLh449	106 217 472 812 914	Calcium Developmental protein Membrane Transmembrane Notch signaling pathway
FLh450	106 222 378 479 645 720	Calcium Digestion Hydrolase Metal-binding Protease Serine protease
FLh451	106 223 256 408 472 479 560 847	Calcium Dioxygenase Endoplasmic reticulum Iron Membrane Metal-binding Oxidoreductase Vitamin C
FLh452	106 223 275 349 376 408 444 472 479 560 575	Calcium Dioxygenase Fatty acid biosynthesis Heme Hydrogen peroxide Iron Lipid synthesis Membrane Metal-binding Oxidoreductase Peroxidase
FLh453	106 223 408 434 479 560	Calcium Dioxygenase Iron Leukotriene biosynthesis Metal-binding Oxidoreductase
FLh454	106 233 238 255 349 376 378 408 479 539 540 560 575	Calcium DNA recombination DNA-binding Endonuclease Heme Hydrogen peroxide Hydrolase Iron Metal-binding Nuclear protein Nuclease Oxidoreductase Peroxidase
FLh455	106 238 254 344 804 805	Calcium DNA-binding Endocytosis Guanine-nucleotide releasing factor Transcription Transcription regulation
FLh456	106 238 254 804 805	Calcium DNA-binding Endocytosis Transcription Transcription regulation
FLh457	106 238 256 378 479 539 645 720 804 805 862 863	Calcium DNA-binding Endoplasmic reticulum Hydrolase Metal-binding Nuclear protein Protease Serine protease Transcription Transcription regulation Zinc Zinc-finger
FLh458	106 238 272 472 479 539 804 805 812 862 863	Calcium DNA-binding Extracellular matrix Membrane Metal-binding Nuclear protein Transcription Transcription regulation Transmembrane Zinc Zinc-finger
FLh459	106 238 333	Calcium DNA-binding Golgi apparatus
FLh460	106 238 349 376 408 479 560 575 694 804 805	Calcium DNA-binding Heme Hydrogen peroxide Iron Metal-binding Oxidoreductase Peroxidase RNA-binding Transcription Transcription regulation
FLh461	106 238 349 376 408 479 560 575 804 805	Calcium DNA-binding Heme Hydrogen peroxide Iron Metal-binding Oxidoreductase Peroxidase Transcription Transcription regulation
FLh462	106 238 436 539 833	Calcium DNA-binding Ligase Nuclear protein Ubl conjugation pathway
FLh463	106 238 472	Calcium DNA-binding Membrane
FLh464	106 238 472 539	Calcium DNA-binding Membrane Nuclear protein
FLh465	106 238 479 539 804 805 862 863	Calcium DNA-binding Metal-binding Nuclear protein Transcription Transcription regulation Zinc Zinc-finger
FLh466	106 238 539	Calcium DNA-binding Nuclear protein
FLh467	106 238 539 678 804 805	Calcium DNA-binding Nuclear protein Repressor Transcription Transcription regulation
FLh468	106 240 539 548 804 808	Calcium DNA-directed RNA polymerase Nuclear protein Nucleotidyltransferase Transcription Transferase
FLh469	106 243 282 493 505 547 560 67 687 694 733	Calcium Dynein Flagellum Microtubule Motor protein Nucleotide-binding Oxidoreductase ATP-binding Ribonucleoprotein RNA-binding Signal recognition particle
FLh470	106 249 256 274 285 472 560 676 813	Calcium Electron transport Endoplasmic reticulum FAD Flavoprotein Membrane Oxidoreductase Redox-active center Transport
FLh471	106 249 274 406 407 472 521 560 812 813	Calcium Electron transport FAD Ion transport Ionic channel Membrane NADP Oxidoreductase Transmembrane Transport
FLh472	106 254	Calcium Endocytosis
FLh473	106 254 333 472 653 813	Calcium Endocytosis Golgi apparatus Membrane Protein transport Transport
FLh474	106 254 344	Calcium Endocytosis Guanine-nucleotide releasing factor
FLh475	106 254 391 430 465 472 479 675 812	Calcium Endocytosis Immune response Lectin Mannose-binding Membrane Metal-binding Receptor Transmembrane
FLh476	106 254 391 430 465 472 479 675 812 945	Calcium Endocytosis Immune response Lectin Mannose-binding Membrane Metal-binding Receptor Transmembrane Host-virus interaction
FLh477	106 254 391 430 472 675 812	Calcium Endocytosis Immune response Lectin Membrane Receptor Transmembrane
FLh478	106 254 430 472 479 675 812	Calcium Endocytosis Lectin Membrane Metal-binding Receptor Transmembrane
FLh479	106 254 430 472 675 812	Calcium Endocytosis Lectin Membrane Receptor Transmembrane
FLh480	106 254 430 472 675 812 813	Calcium Endocytosis Lectin Membrane Receptor Transmembrane Transport
FLh481	106 254 472 539 675 812	Calcium Endocytosis Membrane Nuclear protein Receptor Transmembrane
FLh482	106 254 472 675 812	Calcium Endocytosis Membrane Receptor Transmembrane
FLh483	106 255 378 436 479 540 548 695 808 833 862 863	Calcium Endonuclease Hydrolase Ligase Metal-binding Nuclease Nucleotidyltransferase RNA-directed DNA polymerase Transferase Ubl conjugation pathway Zinc Zinc-finger
FLh484	106 255 378 442 540 807	Calcium Endonuclease Hydrolase Lipid degradation Nuclease Transducer
FLh485	106 255 378 53 539 540	Calcium Endonuclease Hydrolase Apoptosis Nuclear protein Nuclease
FLh486	106 255 378 53 540 9	Calcium Endonuclease Hydrolase Apoptosis Nuclease Actin-binding
FLh487	106 256	Calcium Endoplasmic reticulum
FLh488	106 256 326 378 442 472 479 611 612 800 812	Calcium Endoplasmic reticulum Glycosidase Hydrolase Lipid degradation Membrane Metal-binding Plant defense Plant toxin Toxin Transmembrane
FLh489	106 256 326 378 472 812	Calcium Endoplasmic reticulum Glycosidase Hydrolase Membrane Transmembrane
FLh490	106 256 333 378 472 479 812	Calcium Endoplasmic reticulum Golgi apparatus Hydrolase Membrane Metal-binding Transmembrane
FLh491	106 256 333 378 479	Calcium Endoplasmic reticulum Golgi apparatus Hydrolase Metal-binding
FLh492	106 256 333 378 479 53	Calcium Endoplasmic reticulum Golgi apparatus Hydrolase Metal-binding Apoptosis
FLh493	106 256 333 430 472 653 812 813	Calcium Endoplasmic reticulum Golgi apparatus Lectin Membrane Protein transport Transmembrane Transport
FLh494	106 256 333 446 472 479 653 813	Calcium Endoplasmic reticulum Golgi apparatus Lipid-binding Membrane Metal-binding Protein transport Transport
FLh495	106 256 333 653 813 931	Calcium Endoplasmic reticulum Golgi apparatus Protein transport Transport ER-Golgi transport
FLh496	106 256 378 443 472 479 492 753 812	Calcium Endoplasmic reticulum Hydrolase Lipid metabolism Membrane Metal-binding Microsome Steroid metabolism Transmembrane
FLh497	106 256 378 458 479	Calcium Endoplasmic reticulum Hydrolase Lysosome Metal-binding
FLh498	106 256 378 460 472 812	Calcium Endoplasmic reticulum Hydrolase Magnesium Membrane Transmembrane
FLh499	106 256 378 479	Calcium Endoplasmic reticulum Hydrolase Metal-binding
FLh500	106 256 378 645 720	Calcium Endoplasmic reticulum Hydrolase Protease Serine protease
FLh501	106 256 406 407 460 472 479 489 630 631 633 808 812 813 851	Calcium Endoplasmic reticulum Ion transport Ionic channel Magnesium Membrane Metal-binding Methyltransferase Potassium Potassium channel Potassium transport Transferase Transmembrane Transport Voltage-gated channel
FLh502	106 256 406 407 460 472 479 630 631 633 812 813 851	Calcium Endoplasmic reticulum Ion transport Ionic channel Magnesium Membrane Metal-binding Potassium Potassium channel Potassium transport Transmembrane Transport Voltage-gated channel
FLh503	106 256 413 514 676	Calcium Endoplasmic reticulum Isomerase Muscle protein Redox-active center
FLh504	106 256 413 697	Calcium Endoplasmic reticulum Isomerase Rotamase
FLh505	106 256 472 812	Calcium Endoplasmic reticulum Membrane Transmembrane
FLh506	106 256 479	Calcium Endoplasmic reticulum Metal-binding
FLh507	106 256 479 676	Calcium Endoplasmic reticulum Metal-binding Redox-active center
FLh508	106 256 711	Calcium Endoplasmic reticulum Selenium
FLh509	106 268 446 472 479 653 770 813	Calcium Exocytosis Lipid-binding Membrane Metal-binding Protein transport Synapse Transport
FLh510	106 272	Calcium Extracellular matrix
FLh511	106 272 349 378 408 479 482 645 813 862	Calcium Extracellular matrix Heme Hydrolase Iron Metal-binding Metalloprotease Protease Transport Zinc
FLh512	106 272 356 378 479 482 645 862 94	Calcium Extracellular matrix Hemostasis Hydrolase Metal-binding Metalloprotease Protease Zinc Blood coagulation
FLh513	106 272 378 472 479 482 645 812 862	Calcium Extracellular matrix Hydrolase Membrane Metal-binding Metalloprotease Protease Transmembrane Zinc
FLh514	106 272 378 472 479 482 645 862	Calcium Extracellular matrix Hydrolase Membrane Metal-binding Metalloprotease Protease Zinc
FLh515	106 272 378 472 645 716 788 812 84 844	Calcium Extracellular matrix Hydrolase Membrane Protease Sensory transduction Thiol protease Transmembrane Basement membrane Vision
FLh516	106 272 378 479 482 539 645 862	Calcium Extracellular matrix Hydrolase Metal-binding Metalloprotease Nuclear protein Protease Zinc
FLh517	106 272 378 479 482 645 862	Calcium Extracellular matrix Hydrolase Metal-binding Metalloprotease Protease Zinc
FLh518	106 272 418 472 547 67 675 716 808 812 829 84 844	Calcium Extracellular matrix Kinase Membrane Nucleotide-binding ATP-binding Receptor Sensory transduction Transferase Transmembrane Tyrosine-protein kinase Basement membrane Vision
FLh519	106 272 430	Calcium Extracellular matrix Lectin
FLh520	106 272 430 472 812	Calcium Extracellular matrix Lectin Membrane Transmembrane
FLh521	106 272 472 479 812	Calcium Extracellular matrix Membrane Metal-binding Transmembrane
FLh522	106 272 472 716 812 84 844	Calcium Extracellular matrix Membrane Sensory transduction Transmembrane Basement membrane Vision
FLh523	106 272 472 716 84 844	Calcium Extracellular matrix Membrane Sensory transduction Basement membrane Vision
FLh524	106 272 481 483	Calcium Extracellular matrix Metalloenzyme inhibitor Metalloprotease inhibitor
FLh525	106 272 760	Calcium Extracellular matrix Structural protein
FLh526	106 272 84	Calcium Extracellular matrix Basement membrane
FLh527	106 272 91	Calcium Extracellular matrix Biomineralization
FLh528	106 274 285 496 560	Calcium FAD Flavoprotein Mitochondrion Oxidoreductase
FLh529	106 274 349 376 408 472 479 521 560 575 812 893	Calcium FAD Heme Hydrogen peroxide Iron Membrane Metal-binding NADP Oxidoreductase Peroxidase Transmembrane Thyroid hormones biosynthesis
FLh530	106 274 376 472 521 560 575 812 893	Calcium FAD Hydrogen peroxide Membrane NADP Oxidoreductase Peroxidase Transmembrane Thyroid hormones biosynthesis
FLh531	106 275 349 376 408 444 479 560 575 808	Calcium Fatty acid biosynthesis Heme Hydrogen peroxide Iron Lipid synthesis Metal-binding Oxidoreductase Peroxidase Transferase
FLh532	106 275 444 496 560 596	Calcium Fatty acid biosynthesis Lipid synthesis Mitochondrion Oxidoreductase Phosphopantetheine
FLh533	106 28 315 349 376 408 436 479 560 575 61	Calcium Amino-acid biosynthesis Glutamine amidotransferase Heme Hydrogen peroxide Iron Ligase Metal-binding Oxidoreductase Peroxidase Asparagine biosynthesis
FLh534	106 285 414 479 539 784 786 808	Calcium Flavoprotein Isoprene biosynthesis Metal-binding Nuclear protein Thiamine biosynthesis Thiamine pyrophosphate Transferase
FLh535	106 285 414 479 784 786 808	Calcium Flavoprotein Isoprene biosynthesis Metal-binding Thiamine biosynthesis Thiamine pyrophosphate Transferase
FLh536	106 285 479 786 808	Calcium Flavoprotein Metal-binding Thiamine pyrophosphate Transferase
FLh537	106 29 326 378 472 479 812 813	Calcium Amino-acid transport Glycosidase Hydrolase Membrane Metal-binding Transmembrane Transport
FLh538	106 297 349 376 408 472 479 560 575 675 807 812	Calcium G-protein coupled receptor Heme Hydrogen peroxide Iron Membrane Metal-binding Oxidoreductase Peroxidase Receptor Transducer Transmembrane
FLh539	106 297 378 472 546 675 716 807 812 844	Calcium G-protein coupled receptor Hydrolase Membrane Nucleotide metabolism Receptor Sensory transduction Transducer Transmembrane Vision
FLh540	106 297 472 479 675 807 812	Calcium G-protein coupled receptor Membrane Metal-binding Receptor Transducer Transmembrane
FLh541	106 297 472 675 716 807 812 844	Calcium G-protein coupled receptor Membrane Receptor Sensory transduction Transducer Transmembrane Vision
FLh542	106 297 472 675 807 812	Calcium G-protein coupled receptor Membrane Receptor Transducer Transmembrane
FLh543	106 30 436 547 648 67	Calcium Aminoacyl-tRNA synthetase Ligase Nucleotide-binding Protein biosynthesis ATP-binding
FLh544	106 301 341 479	Calcium Gamma-carboxyglutamic acid Growth regulation Metal-binding
FLh545	106 301 341 479 94	Calcium Gamma-carboxyglutamic acid Growth regulation Metal-binding Blood coagulation
FLh546	106 301 378 379 391 645 720 94	Calcium Gamma-carboxyglutamic acid Hydrolase Hydroxylation Immune response Protease Serine protease Blood coagulation
FLh547	106 301 378 379 645 720 721 94	Calcium Gamma-carboxyglutamic acid Hydrolase Hydroxylation Protease Serine protease Serine protease homolog Blood coagulation
FLh548	106 301 378 379 645 720 94	Calcium Gamma-carboxyglutamic acid Hydrolase Hydroxylation Protease Serine protease Blood coagulation
FLh549	106 301 379 94	Calcium Gamma-carboxyglutamic acid Hydroxylation Blood coagulation
FLh550	106 301 472 812 94	Calcium Gamma-carboxyglutamic acid Membrane Transmembrane Blood coagulation
FLh551	106 301 91	Calcium Gamma-carboxyglutamic acid Biomineralization
FLh552	106 301 94	Calcium Gamma-carboxyglutamic acid Blood coagulation
FLh553	106 31 378 472 479 482 645 812 862	Calcium Aminopeptidase Hydrolase Membrane Metal-binding Metalloprotease Protease Transmembrane Zinc
FLh554	106 326 333 378 472 812	Calcium Glycosidase Golgi apparatus Hydrolase Membrane Transmembrane
FLh555	106 326 378 422 494 81 929	Calcium Glycosidase Hydrolase Lactose biosynthesis Milk protein Bacteriolytic enzyme Antimicrobial
FLh556	106 328 333 430 464 472 808 812	Calcium Glycosyltransferase Golgi apparatus Lectin Manganese Membrane Transferase Transmembrane
FLh557	106 328 333 460 464 472 479 808 812	Calcium Glycosyltransferase Golgi apparatus Magnesium Manganese Membrane Metal-binding Transferase Transmembrane
FLh558	106 328 333 464 472 808 812	Calcium Glycosyltransferase Golgi apparatus Manganese Membrane Transferase Transmembrane
FLh559	106 333	Calcium Golgi apparatus
FLh560	106 333 344 378 442 807	Calcium Golgi apparatus Guanine-nucleotide releasing factor Hydrolase Lipid degradation Transducer
FLh561	106 333 378 458 460 472 812 926	Calcium Golgi apparatus Hydrolase Lysosome Magnesium Membrane Transmembrane Vacuole
FLh562	106 333 378 460 472 812	Calcium Golgi apparatus Hydrolase Magnesium Membrane Transmembrane
FLh563	106 333 378 472 812	Calcium Golgi apparatus Hydrolase Membrane Transmembrane
FLh564	106 333 458 472 479 808 812	Calcium Golgi apparatus Lysosome Membrane Metal-binding Transferase Transmembrane
FLh565	106 34 430 479	Calcium Amyloid Lectin Metal-binding
FLh566	106 342 378 472 496 547 557 812	Calcium GTP-binding Hydrolase Membrane Mitochondrion Nucleotide-binding Outer membrane Transmembrane
FLh567	106 342 493 547	Calcium GTP-binding Microtubule Nucleotide-binding
FLh568	106 342 547	Calcium GTP-binding Nucleotide-binding
FLh569	106 342 547 653 813	Calcium GTP-binding Nucleotide-binding Protein transport Transport
FLh570	106 342 547 67	Calcium GTP-binding Nucleotide-binding ATP-binding
FLh571	106 343	Calcium GTPase activation
FLh572	106 344 472 479 539 591 862 863	Calcium Guanine-nucleotide releasing factor Membrane Metal-binding Nuclear protein Phorbol-ester binding Zinc Zinc-finger
FLh573	106 344 479 591 862 863	Calcium Guanine-nucleotide releasing factor Metal-binding Phorbol-ester binding Zinc Zinc-finger
FLh574	106 344 653 813	Calcium Guanine-nucleotide releasing factor Protein transport Transport
FLh575	106 347 378 547 67 694	Calcium Helicase Hydrolase Nucleotide-binding ATP-binding RNA-binding
FLh576	106 349 376 391 408 418 472 479 539 547 560 575 67 723 808 812 829	Calcium Heme Hydrogen peroxide Immune response Iron Kinase Membrane Metal-binding Nuclear protein Nucleotide-binding Oxidoreductase Peroxidase ATP-binding Serine/threonine-protein kinase Transferase Transmembrane Tyrosine-protein kinase
FLh577	106 349 376 408 418 472 479 539 547 560 575 67 723 808 812 829	Calcium Heme Hydrogen peroxide Iron Kinase Membrane Metal-binding Nuclear protein Nucleotide-binding Oxidoreductase Peroxidase ATP-binding Serine/threonine-protein kinase Transferase Transmembrane Tyrosine-protein kinase
FLh578	106 349 376 408 458 472 479 560 575	Calcium Heme Hydrogen peroxide Iron Lysosome Membrane Metal-binding Oxidoreductase Peroxidase
FLh579	106 349 376 408 472 479 560 575	Calcium Heme Hydrogen peroxide Iron Membrane Metal-binding Oxidoreductase Peroxidase
FLh580	106 349 376 408 472 479 560 575 812	Calcium Heme Hydrogen peroxide Iron Membrane Metal-binding Oxidoreductase Peroxidase Transmembrane
FLh581	106 349 376 408 472 479 560 575 812 893	Calcium Heme Hydrogen peroxide Iron Membrane Metal-binding Oxidoreductase Peroxidase Transmembrane Thyroid hormones biosynthesis
FLh582	106 349 376 408 479 507 508 539 560 575 747	Calcium Heme Hydrogen peroxide Iron Metal-binding mRNA processing mRNA splicing Nuclear protein Oxidoreductase Peroxidase Spliceosome
FLh583	106 349 376 408 479 560 575	Calcium Heme Hydrogen peroxide Iron Metal-binding Oxidoreductase Peroxidase
FLh584	106 349 376 408 479 560 575 648 663 711 808	Calcium Heme Hydrogen peroxide Iron Metal-binding Oxidoreductase Peroxidase Protein biosynthesis Pyridoxal phosphate Selenium Transferase
FLh585	106 349 376 408 479 560 575 808	Calcium Heme Hydrogen peroxide Iron Metal-binding Oxidoreductase Peroxidase Transferase
FLh586	106 356 378 479 482 645 862 94	Calcium Hemostasis Hydrolase Metal-binding Metalloprotease Protease Zinc Blood coagulation
FLh587	106 358	Calcium Heparin-binding
FLh588	106 378	Calcium Hydrolase
FLh589	106 378 408 460 464 479 716 844 904	Calcium Hydrolase Iron Magnesium Manganese Metal-binding Sensory transduction Vision Protein phosphatase
FLh590	106 378 408 460 464 479 904	Calcium Hydrolase Iron Magnesium Manganese Metal-binding Protein phosphatase
FLh591	106 378 408 464 479 716 844 904	Calcium Hydrolase Iron Manganese Metal-binding Sensory transduction Vision Protein phosphatase
FLh592	106 378 442 460 479 645 720	Calcium Hydrolase Lipid degradation Magnesium Metal-binding Protease Serine protease
FLh593	106 378 442 472	Calcium Hydrolase Lipid degradation Membrane
FLh594	106 378 442 472 479 812	Calcium Hydrolase Lipid degradation Membrane Metal-binding Transmembrane
FLh595	106 378 442 472 496 539	Calcium Hydrolase Lipid degradation Membrane Mitochondrion Nuclear protein
FLh596	106 378 442 472 807	Calcium Hydrolase Lipid degradation Membrane Transducer
FLh597	106 378 442 479	Calcium Hydrolase Lipid degradation Metal-binding
FLh598	106 378 442 479 539 653 813	Calcium Hydrolase Lipid degradation Metal-binding Nuclear protein Protein transport Transport
FLh599	106 378 442 479 807	Calcium Hydrolase Lipid degradation Metal-binding Transducer
FLh600	106 378 442 807	Calcium Hydrolase Lipid degradation Transducer
FLh601	106 378 442 807 832	Calcium Hydrolase Lipid degradation Transducer Ubl conjugation
FLh602	106 378 458 460 472	Calcium Hydrolase Lysosome Magnesium Membrane
FLh603	106 378 458 479	Calcium Hydrolase Lysosome Metal-binding
FLh604	106 378 460 464 479 496 904	Calcium Hydrolase Magnesium Manganese Metal-binding Mitochondrion Protein phosphatase
FLh605	106 378 460 472 479 547 67 812	Calcium Hydrolase Magnesium Membrane Metal-binding Nucleotide-binding ATP-binding Transmembrane
FLh606	106 378 460 472 812	Calcium Hydrolase Magnesium Membrane Transmembrane
FLh607	106 378 460 479	Calcium Hydrolase Magnesium Metal-binding
FLh608	106 378 460 479 585 828	Calcium Hydrolase Magnesium Metal-binding Phenylalanine catabolism Tyrosine catabolism
FLh609	106 378 472 479 645 68 720 812	Calcium Hydrolase Membrane Metal-binding Protease Autocatalytic cleavage Serine protease Transmembrane
FLh610	106 378 472 645 720 812	Calcium Hydrolase Membrane Protease Serine protease Transmembrane
FLh611	106 378 472 812 926	Calcium Hydrolase Membrane Transmembrane Vacuole
FLh612	106 378 479	Calcium Hydrolase Metal-binding
FLh613	106 378 479 482 645 862	Calcium Hydrolase Metal-binding Metalloprotease Protease Zinc
FLh614	106 378 479 645 720	Calcium Hydrolase Metal-binding Protease Serine protease
FLh615	106 378 479 645 720 9	Calcium Hydrolase Metal-binding Protease Serine protease Actin-binding
FLh616	106 378 479 645 788 833 862 863	Calcium Hydrolase Metal-binding Protease Thiol protease Ubl conjugation pathway Zinc Zinc-finger
FLh617	106 378 493	Calcium Hydrolase Microtubule
FLh618	106 378 493 645 720	Calcium Hydrolase Microtubule Protease Serine protease
FLh619	106 378 645 720	Calcium Hydrolase Protease Serine protease
FLh620	106 378 645 788	Calcium Hydrolase Protease Thiol protease
FLh621	106 378 645 788 833	Calcium Hydrolase Protease Thiol protease Ubl conjugation pathway
FLh622	106 391 436 479 832 833 862 863	Calcium Immune response Ligase Metal-binding Ubl conjugation Ubl conjugation pathway Zinc Zinc-finger
FLh623	106 397 472 496 812 813	Calcium Inner membrane Membrane Mitochondrion Transmembrane Transport
FLh624	106 406 407 460 472 479 489 630 631 633 808 812 813 851	Calcium Ion transport Ionic channel Magnesium Membrane Metal-binding Methyltransferase Potassium Potassium channel Potassium transport Transferase Transmembrane Transport Voltage-gated channel
FLh625	106 406 407 460 472 628 675 812 813	Calcium Ion transport Ionic channel Magnesium Membrane Postsynaptic membrane Receptor Transmembrane Transport
FLh626	106 406 407 472 53 539 630 631 633 678 804 805 813 851	Calcium Ion transport Ionic channel Membrane Apoptosis Nuclear protein Potassium Potassium channel Potassium transport Repressor Transcription Transcription regulation Transport Voltage-gated channel
FLh627	106 406 407 472 630 631 633 812 813 851	Calcium Ion transport Ionic channel Membrane Potassium Potassium channel Potassium transport Transmembrane Transport Voltage-gated channel
FLh628	106 406 407 472 630 631 633 813 851	Calcium Ion transport Ionic channel Membrane Potassium Potassium channel Potassium transport Transport Voltage-gated channel
FLh629	106 406 407 472 716 812 813	Calcium Ion transport Ionic channel Membrane Sensory transduction Transmembrane Transport
FLh630	106 406 407 472 716 812 813 844 868 869	Calcium Ion transport Ionic channel Membrane Sensory transduction Transmembrane Transport Vision Chloride Chloride channel
FLh631	106 406 407 472 739 812 813 832 851 894 915	Calcium Ion transport Ionic channel Membrane Sodium transport Transmembrane Transport Ubl conjugation Voltage-gated channel Sodium channel Sodium
FLh632	106 406 407 472 739 812 813 851 894 915	Calcium Ion transport Ionic channel Membrane Sodium transport Transmembrane Transport Voltage-gated channel Sodium channel Sodium
FLh633	106 406 407 472 812 813	Calcium Ion transport Ionic channel Membrane Transmembrane Transport
FLh634	106 406 407 472 812 813 868 869	Calcium Ion transport Ionic channel Membrane Transmembrane Transport Chloride Chloride channel
FLh635	106 406 407 630 631 633 813 851	Calcium Ion transport Ionic channel Potassium Potassium channel Potassium transport Transport Voltage-gated channel
FLh636	106 413 472 496 53 697 812 945	Calcium Isomerase Membrane Mitochondrion Apoptosis Rotamase Transmembrane Host-virus interaction
FLh637	106 417 479 760 94	Calcium Keratinization Metal-binding Structural protein Blood coagulation
FLh638	106 417 539	Calcium Keratinization Nuclear protein
FLh639	106 418 460 808	Calcium Kinase Magnesium Transferase
FLh640	106 418 472 479 547 591 67 723 808 862 863	Calcium Kinase Membrane Metal-binding Nucleotide-binding Phorbol-ester binding ATP-binding Serine/threonine-protein kinase Transferase Zinc Zinc-finger
FLh641	106 418 472 547 67 675 723 808 812 829	Calcium Kinase Membrane Nucleotide-binding ATP-binding Receptor Serine/threonine-protein kinase Transferase Transmembrane Tyrosine-protein kinase
FLh642	106 418 479 547 591 67 723 808 862 863	Calcium Kinase Metal-binding Nucleotide-binding Phorbol-ester binding ATP-binding Serine/threonine-protein kinase Transferase Zinc Zinc-finger
FLh643	106 418 479 591 808 862 863	Calcium Kinase Metal-binding Phorbol-ester binding Transferase Zinc Zinc-finger
FLh644	106 430 472 716 812 844	Calcium Lectin Membrane Sensory transduction Transmembrane Vision
FLh645	106 430 472 812	Calcium Lectin Membrane Transmembrane
FLh646	106 430 479	Calcium Lectin Metal-binding
FLh647	106 436 479 539 833 862 863	Calcium Ligase Metal-binding Nuclear protein Ubl conjugation pathway Zinc Zinc-finger
FLh648	106 436 479 548 695 808 833 862 863	Calcium Ligase Metal-binding Nucleotidyltransferase RNA-directed DNA polymerase Transferase Ubl conjugation pathway Zinc Zinc-finger
FLh649	106 436 479 833 862 863	Calcium Ligase Metal-binding Ubl conjugation pathway Zinc Zinc-finger
FLh650	106 436 547 67 770	Calcium Ligase Nucleotide-binding ATP-binding Synapse
FLh651	106 446 472 479 813	Calcium Lipid-binding Membrane Metal-binding Transport
FLh652	106 472	Calcium Membrane
FLh653	106 472 479 653 770 812 813 862 863	Calcium Membrane Metal-binding Protein transport Synapse Transmembrane Transport Zinc Zinc-finger
FLh654	106 472 479 675 812	Calcium Membrane Metal-binding Receptor Transmembrane
FLh655	106 472 479 770 812	Calcium Membrane Metal-binding Synapse Transmembrane
FLh656	106 472 479 770 812 832	Calcium Membrane Metal-binding Synapse Transmembrane Ubl conjugation
FLh657	106 472 479 770 812 862 863	Calcium Membrane Metal-binding Synapse Transmembrane Zinc Zinc-finger
FLh658	106 472 479 812 862 863	Calcium Membrane Metal-binding Transmembrane Zinc Zinc-finger
FLh659	106 472 496 812	Calcium Membrane Mitochondrion Transmembrane
FLh660	106 472 51 729 812	Calcium Membrane Antiviral defense SH3-binding Transmembrane
FLh661	106 472 514	Calcium Membrane Muscle protein
FLh662	106 472 514 787	Calcium Membrane Muscle protein Thick filament
FLh663	106 472 514 787 812	Calcium Membrane Muscle protein Thick filament Transmembrane
FLh664	106 472 514 812	Calcium Membrane Muscle protein Transmembrane
FLh665	106 472 539 804 805 812	Calcium Membrane Nuclear protein Transcription Transcription regulation Transmembrane
FLh666	106 472 646 722 812	Calcium Membrane Protease inhibitor Serine protease inhibitor Transmembrane
FLh667	106 472 716 812 844	Calcium Membrane Sensory transduction Transmembrane Vision
FLh668	106 472 729 812	Calcium Membrane SH3-binding Transmembrane
FLh669	106 472 770 771 812 832	Calcium Membrane Synapse Synaptosome Transmembrane Ubl conjugation
FLh670	106 472 812	Calcium Membrane Transmembrane
FLh671	106 479	Calcium Metal-binding
FLh672	106 479 539 862 863	Calcium Metal-binding Nuclear protein Zinc Zinc-finger
FLh673	106 479 591 862 863	Calcium Metal-binding Phorbol-ester binding Zinc Zinc-finger
FLh674	106 479 770 862 863	Calcium Metal-binding Synapse Zinc Zinc-finger
FLh675	106 479 833 862 863	Calcium Metal-binding Ubl conjugation pathway Zinc Zinc-finger
FLh676	106 479 862 863	Calcium Metal-binding Zinc Zinc-finger
FLh677	106 479 94	Calcium Metal-binding Blood coagulation
FLh678	106 489 539 808 819 949	Calcium Methyltransferase Nuclear protein Transferase tRNA processing S-adenosyl-L-methionine
FLh679	106 493	Calcium Microtubule
FLh680	106 505 514 518	Calcium Motor protein Muscle protein Myosin
FLh681	106 514	Calcium Muscle protein
FLh682	106 53	Calcium Apoptosis
FLh683	106 539	Calcium Nuclear protein
FLh684	106 539 678 804 805	Calcium Nuclear protein Repressor Transcription Transcription regulation
FLh685	106 539 687	Calcium Nuclear protein Ribonucleoprotein
FLh686	106 539 9	Calcium Nuclear protein Actin-binding
FLh687	106 547 67	Calcium Nucleotide-binding ATP-binding
FLh688	106 560	Calcium Oxidoreductase
FLh689	106 653 813	Calcium Protein transport Transport
FLh690	106 688	Calcium Ribosomal frameshift
FLh691	106 703	Calcium Sarcoplasmic reticulum
FLh692	106 716 844	Calcium Sensory transduction Vision
FLh693	106 729	Calcium SH3-binding
FLh694	106 833	Calcium Ubl conjugation pathway
FLh695	106 848	Calcium Vitamin D
FLh696	106 9	Calcium Actin-binding
FLh697	106 92	Calcium Biotin
FLh698	106 94	Calcium Blood coagulation
FLh699	11 130 133 358 472	Acute phase Cell adhesion Cell shape Heparin-binding Membrane
FLh700	11 130 133 358 472 560	Acute phase Cell adhesion Cell shape Heparin-binding Membrane Oxidoreductase
FLh701	11 130 133 358 560	Acute phase Cell adhesion Cell shape Heparin-binding Oxidoreductase
FLh702	11 130 358	Acute phase Cell adhesion Heparin-binding
FLh703	11 130 358 472	Acute phase Cell adhesion Heparin-binding Membrane
FLh704	11 130 358 472 560	Acute phase Cell adhesion Heparin-binding Membrane Oxidoreductase
FLh705	11 130 358 560	Acute phase Cell adhesion Heparin-binding Oxidoreductase
FLh706	11 202 339	Acute phase Cytokine Growth factor
FLh707	11 34 345	Acute phase Amyloid HDL
FLh708	11 395 430	Acute phase Inflammatory response Lectin
FLh709	11 395 472 812	Acute phase Inflammatory response Membrane Transmembrane
FLh710	11 646 722	Acute phase Protease inhibitor Serine protease inhibitor
FLh711	11 813	Acute phase Transport
FLh712	112	Calmodulin-binding
FLh713	112 114 140 378	Calmodulin-binding cAMP cGMP Hydrolase
FLh714	112 114 140 378 552 716	Calmodulin-binding cAMP cGMP Hydrolase Olfaction Sensory transduction
FLh715	112 115 456 460 472 479 552 716 812	Calmodulin-binding cAMP biosynthesis Lyase Magnesium Membrane Metal-binding Olfaction Sensory transduction Transmembrane
FLh716	112 115 456 460 472 479 812	Calmodulin-binding cAMP biosynthesis Lyase Magnesium Membrane Metal-binding Transmembrane
FLh717	112 117 206 472 9	Calmodulin-binding Actin capping Cytoskeleton Membrane Actin-binding
FLh718	112 119 321 326 378 472	Calmodulin-binding Carbohydrate metabolism Glycogen metabolism Glycosidase Hydrolase Membrane
FLh719	112 119 321 326 378 472 514	Calmodulin-binding Carbohydrate metabolism Glycogen metabolism Glycosidase Hydrolase Membrane Muscle protein
FLh720	112 119 321 378 472 479 482 645 862	Calmodulin-binding Carbohydrate metabolism Glycogen metabolism Hydrolase Membrane Metal-binding Metalloprotease Protease Zinc
FLh721	112 119 321 418 514 547 67 723 808	Calmodulin-binding Carbohydrate metabolism Glycogen metabolism Kinase Muscle protein Nucleotide-binding ATP-binding Serine/threonine-protein kinase Transferase
FLh722	112 119 321 418 547 67 723 808	Calmodulin-binding Carbohydrate metabolism Glycogen metabolism Kinase Nucleotide-binding ATP-binding Serine/threonine-protein kinase Transferase
FLh723	112 119 321 472 514	Calmodulin-binding Carbohydrate metabolism Glycogen metabolism Membrane Muscle protein
FLh724	112 131 132 498 539	Calmodulin-binding Cell cycle Cell division Mitosis Nuclear protein
FLh725	112 133 134 217 221 238 413 479 524 539 573 716 804 805 833 844 862 863	Calmodulin-binding Cell shape Cell wall Developmental protein Differentiation DNA-binding Isomerase Metal-binding Neurogenesis Nuclear protein Peptidoglycan synthesis Sensory transduction Transcription Transcription regulation Ubl conjugation pathway Vision Zinc Zinc-finger
FLh726	112 133 505 514 518 547 67 787 9	Calmodulin-binding Cell shape Motor protein Muscle protein Myosin Nucleotide-binding ATP-binding Thick filament Actin-binding
FLh727	112 133 505 518 547 67 9	Calmodulin-binding Cell shape Motor protein Myosin Nucleotide-binding ATP-binding Actin-binding
FLh728	112 139 375 406 472 505 518 547 66 67 813 9	Calmodulin-binding CF(1) Hydrogen ion transport Ion transport Membrane Motor protein Myosin Nucleotide-binding ATP synthesis ATP-binding Transport Actin-binding
FLh729	112 168 254 333 472 505 518 539 547 653 67 813 9	Calmodulin-binding Coated pits Endocytosis Golgi apparatus Membrane Motor protein Myosin Nuclear protein Nucleotide-binding Protein transport ATP-binding Transport Actin-binding
FLh730	112 206 217 472 493 539 832 879	Calmodulin-binding Cytoskeleton Developmental protein Membrane Microtubule Nuclear protein Ubl conjugation Wnt signaling pathway
FLh731	112 206 343 479 505 518 547 591 67 862 863 9	Calmodulin-binding Cytoskeleton GTPase activation Metal-binding Motor protein Myosin Nucleotide-binding Phorbol-ester binding ATP-binding Zinc Zinc-finger Actin-binding
FLh732	112 206 418 505 518 547 67 716 723 808 844 9	Calmodulin-binding Cytoskeleton Kinase Motor protein Myosin Nucleotide-binding ATP-binding Sensory transduction Serine/threonine-protein kinase Transferase Vision Actin-binding
FLh733	112 206 472	Calmodulin-binding Cytoskeleton Membrane
FLh734	112 206 472 479 832 862	Calmodulin-binding Cytoskeleton Membrane Metal-binding Ubl conjugation Zinc
FLh735	112 206 472 479 862	Calmodulin-binding Cytoskeleton Membrane Metal-binding Zinc
FLh736	112 206 493	Calmodulin-binding Cytoskeleton Microtubule
FLh737	112 206 493 832	Calmodulin-binding Cytoskeleton Microtubule Ubl conjugation
FLh738	112 21 217 221 418 524 539 547 67 723 808	Calmodulin-binding Allosteric enzyme Developmental protein Differentiation Kinase Neurogenesis Nuclear protein Nucleotide-binding ATP-binding Serine/threonine-protein kinase Transferase
FLh739	112 21 333 418 472 547 67 723 808	Calmodulin-binding Allosteric enzyme Golgi apparatus Kinase Membrane Nucleotide-binding ATP-binding Serine/threonine-protein kinase Transferase
FLh740	112 217 221 238 479 524 539 716 804 805 833 844 862 863	Calmodulin-binding Developmental protein Differentiation DNA-binding Metal-binding Neurogenesis Nuclear protein Sensory transduction Transcription Transcription regulation Ubl conjugation pathway Vision Zinc Zinc-finger
FLh741	112 217 221 341 472 524	Calmodulin-binding Developmental protein Differentiation Growth regulation Membrane Neurogenesis
FLh742	112 217 221 479 524 716 844 862 863	Calmodulin-binding Developmental protein Differentiation Metal-binding Neurogenesis Sensory transduction Vision Zinc Zinc-finger
FLh743	112 227 233 234 238 505 518 547 67 742 9	Calmodulin-binding DNA damage DNA recombination DNA repair DNA-binding Motor protein Myosin Nucleotide-binding ATP-binding SOS response Actin-binding
FLh744	112 238 505 514 518 547 67 787 804 805 9	Calmodulin-binding DNA-binding Motor protein Muscle protein Myosin Nucleotide-binding ATP-binding Thick filament Transcription Transcription regulation Actin-binding
FLh745	112 240 343 548 804 808	Calmodulin-binding DNA-directed RNA polymerase GTPase activation Nucleotidyltransferase Transcription Transferase
FLh746	112 274 285 288 349 408 479 521 560	Calmodulin-binding FAD Flavoprotein FMN Heme Iron Metal-binding NADP Oxidoreductase
FLh747	112 274 285 288 349 408 479 521 560 862	Calmodulin-binding FAD Flavoprotein FMN Heme Iron Metal-binding NADP Oxidoreductase Zinc
FLh748	112 274 288 349 408 479 521 560	Calmodulin-binding FAD FMN Heme Iron Metal-binding NADP Oxidoreductase
FLh749	112 275 444 514 596 9	Calmodulin-binding Fatty acid biosynthesis Lipid synthesis Muscle protein Phosphopantetheine Actin-binding
FLh750	112 30 378 436 505 514 518 547 645 648 67 787 788 9	Calmodulin-binding Aminoacyl-tRNA synthetase Hydrolase Ligase Motor protein Muscle protein Myosin Nucleotide-binding Protease Protein biosynthesis ATP-binding Thick filament Thiol protease Actin-binding
FLh751	112 30 436 505 514 518 547 648 67 787 9	Calmodulin-binding Aminoacyl-tRNA synthetase Ligase Motor protein Muscle protein Myosin Nucleotide-binding Protein biosynthesis ATP-binding Thick filament Actin-binding
FLh752	112 30 436 505 518 539 547 648 67 9	Calmodulin-binding Aminoacyl-tRNA synthetase Ligase Motor protein Myosin Nuclear protein Nucleotide-binding Protein biosynthesis ATP-binding Actin-binding
FLh753	112 342 472 547	Calmodulin-binding GTP-binding Membrane Nucleotide-binding
FLh754	112 342 547	Calmodulin-binding GTP-binding Nucleotide-binding
FLh755	112 343	Calmodulin-binding GTPase activation
FLh756	112 343 472	Calmodulin-binding GTPase activation Membrane
FLh757	112 343 539	Calmodulin-binding GTPase activation Nuclear protein
FLh758	112 378 408 464 479 539 862 904	Calmodulin-binding Hydrolase Iron Manganese Metal-binding Nuclear protein Zinc Protein phosphatase
FLh759	112 378 408 464 479 862 904	Calmodulin-binding Hydrolase Iron Manganese Metal-binding Zinc Protein phosphatase
FLh760	112 378 472 505 518 547 645 67 716 812 844 9	Calmodulin-binding Hydrolase Membrane Motor protein Myosin Nucleotide-binding Protease ATP-binding Sensory transduction Transmembrane Vision Actin-binding
FLh761	112 406 407 472 539 630 631 633 804 805 812 813 851	Calmodulin-binding Ion transport Ionic channel Membrane Nuclear protein Potassium Potassium channel Potassium transport Transcription Transcription regulation Transmembrane Transport Voltage-gated channel
FLh762	112 406 407 472 630 631 633 812 813 851	Calmodulin-binding Ion transport Ionic channel Membrane Potassium Potassium channel Potassium transport Transmembrane Transport Voltage-gated channel
FLh763	112 406 407 472 812 813	Calmodulin-binding Ion transport Ionic channel Membrane Transmembrane Transport
FLh764	112 418 460 472 479 539 547 67 723 808	Calmodulin-binding Kinase Magnesium Membrane Metal-binding Nuclear protein Nucleotide-binding ATP-binding Serine/threonine-protein kinase Transferase
FLh765	112 418 53 547 67 723 808	Calmodulin-binding Kinase Apoptosis Nucleotide-binding ATP-binding Serine/threonine-protein kinase Transferase
FLh766	112 418 539 547 67 723 808	Calmodulin-binding Kinase Nuclear protein Nucleotide-binding ATP-binding Serine/threonine-protein kinase Transferase
FLh767	112 418 539 547 67 808	Calmodulin-binding Kinase Nuclear protein Nucleotide-binding ATP-binding Transferase
FLh768	112 418 547 67 723 808	Calmodulin-binding Kinase Nucleotide-binding ATP-binding Serine/threonine-protein kinase Transferase
FLh769	112 418 547 67 808	Calmodulin-binding Kinase Nucleotide-binding ATP-binding Transferase
FLh770	112 472	Calmodulin-binding Membrane
FLh771	112 479 539 678 694 804 805 862 863	Calmodulin-binding Metal-binding Nuclear protein Repressor RNA-binding Transcription Transcription regulation Zinc Zinc-finger
FLh772	112 479 862 9	Calmodulin-binding Metal-binding Zinc Actin-binding
FLh773	112 505 514 518 547 67 787 9	Calmodulin-binding Motor protein Muscle protein Myosin Nucleotide-binding ATP-binding Thick filament Actin-binding
FLh774	112 505 518 547 560 67 9	Calmodulin-binding Motor protein Myosin Nucleotide-binding Oxidoreductase ATP-binding Actin-binding
FLh775	112 505 518 547 67 716 844 9	Calmodulin-binding Motor protein Myosin Nucleotide-binding ATP-binding Sensory transduction Vision Actin-binding
FLh776	112 505 518 547 67 9	Calmodulin-binding Motor protein Myosin Nucleotide-binding ATP-binding Actin-binding
FLh777	112 514 9	Calmodulin-binding Muscle protein Actin-binding
FLh778	112 596	Calmodulin-binding Phosphopantetheine
FLh779	112 729	Calmodulin-binding SH3-binding
FLh780	112 9	Calmodulin-binding Actin-binding
FLh781	114 116 140 142 418 547 67 723 808	cAMP cAMP-binding cGMP cGMP-binding Kinase Nucleotide-binding ATP-binding Serine/threonine-protein kinase Transferase
FLh782	114 116 238 268 344 547 804 805	cAMP cAMP-binding DNA-binding Exocytosis Guanine-nucleotide releasing factor Nucleotide-binding Transcription Transcription regulation
FLh783	114 116 238 344 547 804 805	cAMP cAMP-binding DNA-binding Guanine-nucleotide releasing factor Nucleotide-binding Transcription Transcription regulation
FLh784	114 116 268 344 547	cAMP cAMP-binding Exocytosis Guanine-nucleotide releasing factor Nucleotide-binding
FLh785	114 116 342 406 407 472 493 547 630 631 633 739 812 813 851 894 915	cAMP cAMP-binding GTP-binding Ion transport Ionic channel Membrane Microtubule Nucleotide-binding Potassium Potassium channel Potassium transport Sodium transport Transmembrane Transport Voltage-gated channel Sodium channel Sodium
FLh786	114 116 406 407 472 547 552 716 812 813	cAMP cAMP-binding Ion transport Ionic channel Membrane Nucleotide-binding Olfaction Sensory transduction Transmembrane Transport
FLh787	114 116 406 407 472 547 630 631 633 739 812 813 851 894 915	cAMP cAMP-binding Ion transport Ionic channel Membrane Nucleotide-binding Potassium Potassium channel Potassium transport Sodium transport Transmembrane Transport Voltage-gated channel Sodium channel Sodium
FLh788	114 116 406 407 472 547 812 813	cAMP cAMP-binding Ion transport Ionic channel Membrane Nucleotide-binding Transmembrane Transport
FLh789	114 116 418 472 547 67 723 808 812 829	cAMP cAMP-binding Kinase Membrane Nucleotide-binding ATP-binding Serine/threonine-protein kinase Transferase Transmembrane Tyrosine-protein kinase
FLh790	114 116 472 547	cAMP cAMP-binding Membrane Nucleotide-binding
FLh791	114 116 547	cAMP cAMP-binding Nucleotide-binding
FLh792	114 140 21 378 479	cAMP cGMP Allosteric enzyme Hydrolase Metal-binding
FLh793	114 378	cAMP Hydrolase
FLh794	114 378 460 464 479	cAMP Hydrolase Magnesium Manganese Metal-binding
FLh795	114 378 479	cAMP Hydrolase Metal-binding
FLh796	114 418 539 547 67 723 808	cAMP Kinase Nuclear protein Nucleotide-binding ATP-binding Serine/threonine-protein kinase Transferase
FLh797	114 418 547 67 723 808	cAMP Kinase Nucleotide-binding ATP-binding Serine/threonine-protein kinase Transferase
FLh798	115 238 456 460 472 479 539 804 805 812	cAMP biosynthesis DNA-binding Lyase Magnesium Membrane Metal-binding Nuclear protein Transcription Transcription regulation Transmembrane
FLh799	115 378 456 460 472 479 645 720 812	cAMP biosynthesis Hydrolase Lyase Magnesium Membrane Metal-binding Protease Serine protease Transmembrane
FLh800	115 456 460 472 479 812	cAMP biosynthesis Lyase Magnesium Membrane Metal-binding Transmembrane
FLh801	117 206 472 9	Actin capping Cytoskeleton Membrane Actin-binding
FLh802	117 206 760 9	Actin capping Cytoskeleton Structural protein Actin-binding
FLh803	117 206 9	Actin capping Cytoskeleton Actin-binding
FLh804	117 9	Actin capping Actin-binding
FLh805	119	Carbohydrate metabolism
FLh806	119 13 342 418 472 547 67 807 808	Carbohydrate metabolism ADP-ribosylation GTP-binding Kinase Membrane Nucleotide-binding ATP-binding Transducer Transferase
FLh807	119 130 313 378 413 460 479 645 720	Carbohydrate metabolism Cell adhesion Glucose metabolism Hydrolase Isomerase Magnesium Metal-binding Protease Serine protease
FLh808	119 131 132 321 378 408 464 479 539 904	Carbohydrate metabolism Cell cycle Cell division Glycogen metabolism Hydrolase Iron Manganese Metal-binding Nuclear protein Protein phosphatase
FLh809	119 131 132 321 378 408 464 479 904	Carbohydrate metabolism Cell cycle Cell division Glycogen metabolism Hydrolase Iron Manganese Metal-binding Protein phosphatase
FLh810	119 131 132 342 413 43 460 472 479 547 570 859	Carbohydrate metabolism Cell cycle Cell division GTP-binding Isomerase Anti-oncogene Magnesium Membrane Metal-binding Nucleotide-binding Pentose shunt Xylose metabolism
FLh811	119 146 147 326 378 624	Carbohydrate metabolism Chitin degradation Chitin-binding Glycosidase Hydrolase Polysaccharide degradation
FLh812	119 146 326 378 458 624	Carbohydrate metabolism Chitin degradation Glycosidase Hydrolase Lysosome Polysaccharide degradation
FLh813	119 152 299 418 444 547 576 67 752 756 808	Carbohydrate metabolism Cholesterol biosynthesis Galactose metabolism Kinase Lipid synthesis Nucleotide-binding Peroxisome ATP-binding Steroid biosynthesis Sterol biosynthesis Transferase
FLh814	119 21 312 378 862	Carbohydrate metabolism Allosteric enzyme Gluconeogenesis Hydrolase Zinc
FLh815	119 21 321 328 547 663 808	Carbohydrate metabolism Allosteric enzyme Glycogen metabolism Glycosyltransferase Nucleotide-binding Pyridoxal phosphate Transferase
FLh816	119 21 321 328 663 808	Carbohydrate metabolism Allosteric enzyme Glycogen metabolism Glycosyltransferase Pyridoxal phosphate Transferase
FLh817	119 21 324 413 418 511 547 67 808	Carbohydrate metabolism Allosteric enzyme Glycolysis Isomerase Kinase Multifunctional enzyme Nucleotide-binding ATP-binding Transferase
FLh818	119 217 256 294 328 333 472 808 812	Carbohydrate metabolism Developmental protein Endoplasmic reticulum Fucose metabolism Glycosyltransferase Golgi apparatus Membrane Transferase Transmembrane
FLh819	119 220 28 456 457	Carbohydrate metabolism Diaminopimelate biosynthesis Amino-acid biosynthesis Lyase Lysine biosynthesis
FLh820	119 256 294 328 464 808 914	Carbohydrate metabolism Endoplasmic reticulum Fucose metabolism Glycosyltransferase Manganese Transferase Notch signaling pathway
FLh821	119 256 313 378 511 520 521 560	Carbohydrate metabolism Endoplasmic reticulum Glucose metabolism Hydrolase Multifunctional enzyme NAD NADP Oxidoreductase
FLh822	119 256 321 378 539 904	Carbohydrate metabolism Endoplasmic reticulum Glycogen metabolism Hydrolase Nuclear protein Protein phosphatase
FLh823	119 256 413 460 472 479 570 703 812 813 859	Carbohydrate metabolism Endoplasmic reticulum Isomerase Magnesium Membrane Metal-binding Pentose shunt Sarcoplasmic reticulum Transmembrane Transport Xylose metabolism
FLh824	119 294 328 808	Carbohydrate metabolism Fucose metabolism Glycosyltransferase Transferase
FLh825	119 299 408 479 548 808 862	Carbohydrate metabolism Galactose metabolism Iron Metal-binding Nucleotidyltransferase Transferase Zinc
FLh826	119 299 413 520	Carbohydrate metabolism Galactose metabolism Isomerase NAD
FLh827	119 299 418 547 67 808	Carbohydrate metabolism Galactose metabolism Kinase Nucleotide-binding ATP-binding Transferase
FLh828	119 312 378	Carbohydrate metabolism Gluconeogenesis Hydrolase
FLh829	119 313 320 321 418 53 539 547 67 723 762 808 810 813	Carbohydrate metabolism Glucose metabolism Glycogen biosynthesis Glycogen metabolism Kinase Apoptosis Nuclear protein Nucleotide-binding ATP-binding Serine/threonine-protein kinase Sugar transport Transferase Translation regulation Transport
FLh830	119 313 413 460 479	Carbohydrate metabolism Glucose metabolism Isomerase Magnesium Metal-binding
FLh831	119 313 413 460 479 813	Carbohydrate metabolism Glucose metabolism Isomerase Magnesium Metal-binding Transport
FLh832	119 313 418 496 808 902	Carbohydrate metabolism Glucose metabolism Kinase Mitochondrion Transferase Two-component regulatory system
FLh833	119 313 472 521 560 859	Carbohydrate metabolism Glucose metabolism Membrane NADP Oxidoreductase Xylose metabolism
FLh834	119 313 521 560	Carbohydrate metabolism Glucose metabolism NADP Oxidoreductase
FLh835	119 321	Carbohydrate metabolism Glycogen metabolism
FLh836	119 321 472 812	Carbohydrate metabolism Glycogen metabolism Membrane Transmembrane
FLh837	119 321 650	Carbohydrate metabolism Glycogen metabolism Protein phosphatase inhibitor
FLh838	119 326 378 430 472 624 675 812	Carbohydrate metabolism Glycosidase Hydrolase Lectin Membrane Polysaccharide degradation Receptor Transmembrane
FLh839	119 333 395 472 808 812	Carbohydrate metabolism Golgi apparatus Inflammatory response Membrane Transferase Transmembrane
FLh840	119 333 472 808 812	Carbohydrate metabolism Golgi apparatus Membrane Transferase Transmembrane
FLh841	119 342 472 493 547 812	Carbohydrate metabolism GTP-binding Membrane Microtubule Nucleotide-binding Transmembrane
FLh842	119 378	Carbohydrate metabolism Hydrolase
FLh843	119 378 460	Carbohydrate metabolism Hydrolase Magnesium
FLh844	119 378 472 645 812	Carbohydrate metabolism Hydrolase Membrane Protease Transmembrane
FLh845	119 413	Carbohydrate metabolism Isomerase
FLh846	119 413 460 479 539 570 859	Carbohydrate metabolism Isomerase Magnesium Metal-binding Nuclear protein Pentose shunt Xylose metabolism
FLh847	119 418 472 547 67 675 723 808 812 829	Carbohydrate metabolism Kinase Membrane Nucleotide-binding ATP-binding Receptor Serine/threonine-protein kinase Transferase Transmembrane Tyrosine-protein kinase
FLh848	119 418 472 547 67 675 808 812 829	Carbohydrate metabolism Kinase Membrane Nucleotide-binding ATP-binding Receptor Transferase Transmembrane Tyrosine-protein kinase
FLh849	119 418 808	Carbohydrate metabolism Kinase Transferase
FLh850	119 418 808 859	Carbohydrate metabolism Kinase Transferase Xylose metabolism
FLh851	119 456	Carbohydrate metabolism Lyase
FLh852	12 131 132 548 717 808	Acyltransferase Cell cycle Cell division Nucleotidyltransferase Septation Transferase
FLh853	12 131 43 808	Acyltransferase Cell cycle Anti-oncogene Transferase
FLh854	12 131 479 539 808 862 863	Acyltransferase Cell cycle Metal-binding Nuclear protein Transferase Zinc Zinc-finger
FLh855	12 131 539 804 805 808 945	Acyltransferase Cell cycle Nuclear protein Transcription Transcription regulation Transferase Host-virus interaction
FLh856	12 134 256 337 472 808 812	Acyltransferase Cell wall Endoplasmic reticulum GPI-anchor biosynthesis Membrane Transferase Transmembrane
FLh857	12 153 256 443 472 753 808 812	Acyltransferase Cholesterol metabolism Endoplasmic reticulum Lipid metabolism Membrane Steroid metabolism Transferase Transmembrane
FLh858	12 153 276 378 443 458 753 808	Acyltransferase Cholesterol metabolism Fatty acid metabolism Hydrolase Lipid metabolism Lysosome Steroid metabolism Transferase
FLh859	12 153 378 442 443 753 808	Acyltransferase Cholesterol metabolism Hydrolase Lipid degradation Lipid metabolism Steroid metabolism Transferase
FLh860	12 186 249 349 408 472 479 496 560 679 808 812 813 862 863	Acyltransferase Copper Electron transport Heme Iron Membrane Metal-binding Mitochondrion Oxidoreductase Respiratory chain Transferase Transmembrane Transport Zinc Zinc-finger
FLh861	12 206 808	Acyltransferase Cytoskeleton Transferase
FLh862	12 217 256 342 472 547 808 812	Acyltransferase Developmental protein Endoplasmic reticulum GTP-binding Membrane Nucleotide-binding Transferase Transmembrane
FLh863	12 217 472 808 812	Acyltransferase Developmental protein Membrane Transferase Transmembrane
FLh864	12 227 234 272 326 378 379 4 408 411 479 760 808	Acyltransferase DNA damage DNA repair Extracellular matrix Glycosidase Hydrolase Hydroxylation 4Fe-4S Iron Iron-sulfur Metal-binding Structural protein Transferase
FLh865	12 238 472 479 539 804 805 808 812 862 863	Acyltransferase DNA-binding Membrane Metal-binding Nuclear protein Transcription Transcription regulation Transferase Transmembrane Zinc Zinc-finger
FLh866	12 238 539 804 808	Acyltransferase DNA-binding Nuclear protein Transcription Transferase
FLh867	12 256 276 443 496 576 808 813	Acyltransferase Endoplasmic reticulum Fatty acid metabolism Lipid metabolism Mitochondrion Peroxisome Transferase Transport
FLh868	12 256 319 443 444 472 808 812	Acyltransferase Endoplasmic reticulum Glycerol metabolism Lipid metabolism Lipid synthesis Membrane Transferase Transmembrane
FLh869	12 256 32 472 663 808 812	Acyltransferase Endoplasmic reticulum Aminotransferase Membrane Pyridoxal phosphate Transferase Transmembrane
FLh870	12 256 333 472 479 808 812 862 863	Acyltransferase Endoplasmic reticulum Golgi apparatus Membrane Metal-binding Transferase Transmembrane Zinc Zinc-finger
FLh871	12 256 472 479 53 808 812 862 863	Acyltransferase Endoplasmic reticulum Membrane Metal-binding Apoptosis Transferase Transmembrane Zinc Zinc-finger
FLh872	12 256 472 594 808 812	Acyltransferase Endoplasmic reticulum Membrane Phospholipid biosynthesis Transferase Transmembrane
FLh873	12 256 472 716 808 812 844	Acyltransferase Endoplasmic reticulum Membrane Sensory transduction Transferase Transmembrane Vision
FLh874	12 256 472 808 812	Acyltransferase Endoplasmic reticulum Membrane Transferase Transmembrane
FLh875	12 256 472 808 812 879	Acyltransferase Endoplasmic reticulum Membrane Transferase Transmembrane Wnt signaling pathway
FLh876	12 272 379 760 808	Acyltransferase Extracellular matrix Hydroxylation Structural protein Transferase
FLh877	12 272 472 808 812	Acyltransferase Extracellular matrix Membrane Transferase Transmembrane
FLh878	12 275 378 444 456 479 511 520 521 560 596 663 808 862	Acyltransferase Fatty acid biosynthesis Hydrolase Lipid synthesis Lyase Metal-binding Multifunctional enzyme NAD NADP Oxidoreductase Phosphopantetheine Pyridoxal phosphate Transferase Zinc
FLh879	12 275 418 444 496 547 67 687 689 694 699 723 808	Acyltransferase Fatty acid biosynthesis Kinase Lipid synthesis Mitochondrion Nucleotide-binding ATP-binding Ribonucleoprotein Ribosomal protein RNA-binding rRNA-binding Serine/threonine-protein kinase Transferase
FLh880	12 275 444 808	Acyltransferase Fatty acid biosynthesis Lipid synthesis Transferase
FLh881	12 276 378 443 719 808	Acyltransferase Fatty acid metabolism Hydrolase Lipid metabolism Serine esterase Transferase
FLh882	12 276 397 443 472 496 808 813	Acyltransferase Fatty acid metabolism Inner membrane Lipid metabolism Membrane Mitochondrion Transferase Transport
FLh883	12 276 443 472 496 557 808 812 813	Acyltransferase Fatty acid metabolism Lipid metabolism Membrane Mitochondrion Outer membrane Transferase Transmembrane Transport
FLh884	12 276 443 496 808	Acyltransferase Fatty acid metabolism Lipid metabolism Mitochondrion Transferase
FLh885	12 276 443 530 808 813	Acyltransferase Fatty acid metabolism Lipid metabolism Neurotransmitter biosynthesis Transferase Transport
FLh886	12 276 443 576 808	Acyltransferase Fatty acid metabolism Lipid metabolism Peroxisome Transferase
FLh887	12 276 443 576 808 813	Acyltransferase Fatty acid metabolism Lipid metabolism Peroxisome Transferase Transport
FLh888	12 276 443 808 813	Acyltransferase Fatty acid metabolism Lipid metabolism Transferase Transport
FLh889	12 28 418 496 55 808 835	Acyltransferase Amino-acid biosynthesis Kinase Mitochondrion Arginine biosynthesis Transferase Urea cycle
FLh890	12 297 472 552 675 716 807 808 812	Acyltransferase G-protein coupled receptor Membrane Olfaction Receptor Sensory transduction Transducer Transferase Transmembrane
FLh891	12 30 324 436 450 496 547 648 67 808	Acyltransferase Aminoacyl-tRNA synthetase Glycolysis Ligase Lipoyl Mitochondrion Nucleotide-binding Protein biosynthesis ATP-binding Transferase
FLh892	12 317 378 472 547 67 808 813	Acyltransferase Glutathione biosynthesis Hydrolase Membrane Nucleotide-binding ATP-binding Transferase Transport
FLh893	12 317 434 472 808 812	Acyltransferase Glutathione biosynthesis Leukotriene biosynthesis Membrane Transferase Transmembrane
FLh894	12 317 472 808 812	Acyltransferase Glutathione biosynthesis Membrane Transferase Transmembrane
FLh895	12 317 808	Acyltransferase Glutathione biosynthesis Transferase
FLh896	12 32 350 496 663 808	Acyltransferase Aminotransferase Heme biosynthesis Mitochondrion Pyridoxal phosphate Transferase
FLh897	12 32 496 663 808	Acyltransferase Aminotransferase Mitochondrion Pyridoxal phosphate Transferase
FLh898	12 324 450 496 808	Acyltransferase Glycolysis Lipoyl Mitochondrion Transferase
FLh899	12 326 378 511 539 808	Acyltransferase Glycosidase Hydrolase Multifunctional enzyme Nuclear protein Transferase
FLh900	12 326 378 539 808	Acyltransferase Glycosidase Hydrolase Nuclear protein Transferase
FLh901	12 333 472 479 808 812 862 863	Acyltransferase Golgi apparatus Membrane Metal-binding Transferase Transmembrane Zinc Zinc-finger
FLh902	12 378 442 472 511 808 812	Acyltransferase Hydrolase Lipid degradation Membrane Multifunctional enzyme Transferase Transmembrane
FLh903	12 378 645 808 862	Acyltransferase Hydrolase Protease Transferase Zinc
FLh904	12 391 472 479 808 812 862 863	Acyltransferase Immune response Membrane Metal-binding Transferase Transmembrane Zinc Zinc-finger
FLh905	12 391 808	Acyltransferase Immune response Transferase
FLh906	12 396 548 648 808	Acyltransferase Initiation factor Nucleotidyltransferase Protein biosynthesis Transferase
FLh907	12 396 648 808	Acyltransferase Initiation factor Protein biosynthesis Transferase
FLh908	12 4 408 411 479 539 804 805 808 949	Acyltransferase 4Fe-4S Iron Iron-sulfur Metal-binding Nuclear protein Transcription Transcription regulation Transferase S-adenosyl-L-methionine
FLh909	12 403 496 808	Acyltransferase Intermediate filament Mitochondrion Transferase
FLh910	12 413 460 463 479 808	Acyltransferase Isomerase Magnesium Mandelate pathway Metal-binding Transferase
FLh911	12 430 472 479 808 812 862 863	Acyltransferase Lectin Membrane Metal-binding Transferase Transmembrane Zinc Zinc-finger
FLh912	12 436 496 808	Acyltransferase Ligase Mitochondrion Transferase
FLh913	12 436 511 808 92	Acyltransferase Ligase Multifunctional enzyme Transferase Biotin
FLh914	12 445 446 496 560 576 808 813	Acyltransferase Lipid transport Lipid-binding Mitochondrion Oxidoreductase Peroxisome Transferase Transport
FLh915	12 446 53 808	Acyltransferase Lipid-binding Apoptosis Transferase
FLh916	12 446 808	Acyltransferase Lipid-binding Transferase
FLh917	12 450 496 808	Acyltransferase Lipoyl Mitochondrion Transferase
FLh918	12 450 496 808 816	Acyltransferase Lipoyl Mitochondrion Transferase Tricarboxylic acid cycle
FLh919	12 458 472 808 812	Acyltransferase Lysosome Membrane Transferase Transmembrane
FLh920	12 472 479 489 808 812 862 863	Acyltransferase Membrane Metal-binding Methyltransferase Transferase Transmembrane Zinc Zinc-finger
FLh921	12 472 479 808 812 862 863	Acyltransferase Membrane Metal-binding Transferase Transmembrane Zinc Zinc-finger
FLh922	12 472 496 557 808 813	Acyltransferase Membrane Mitochondrion Outer membrane Transferase Transport
FLh923	12 472 496 594 808 812	Acyltransferase Membrane Mitochondrion Phospholipid biosynthesis Transferase Transmembrane
FLh924	12 472 576 594 808	Acyltransferase Membrane Peroxisome Phospholipid biosynthesis Transferase
FLh925	12 472 576 808	Acyltransferase Membrane Peroxisome Transferase
FLh926	12 472 594 808	Acyltransferase Membrane Phospholipid biosynthesis Transferase
FLh927	12 472 594 808 812	Acyltransferase Membrane Phospholipid biosynthesis Transferase Transmembrane
FLh928	12 472 808	Acyltransferase Membrane Transferase
FLh929	12 472 808 812	Acyltransferase Membrane Transferase Transmembrane
FLh930	12 496 808	Acyltransferase Mitochondrion Transferase
FLh931	12 539 547 67 808	Acyltransferase Nuclear protein Nucleotide-binding ATP-binding Transferase
FLh932	12 539 548 808	Acyltransferase Nuclear protein Nucleotidyltransferase Transferase
FLh933	12 539 804 805 808 945	Acyltransferase Nuclear protein Transcription Transcription regulation Transferase Host-virus interaction
FLh934	12 539 808	Acyltransferase Nuclear protein Transferase
FLh935	12 539 808 833	Acyltransferase Nuclear protein Transferase Ubl conjugation pathway
FLh936	12 548 808	Acyltransferase Nucleotidyltransferase Transferase
FLh937	12 687 689 694 699 808	Acyltransferase Ribonucleoprotein Ribosomal protein RNA-binding rRNA-binding Transferase
FLh938	12 808	Acyltransferase Transferase
FLh939	121 130 176 272 378 379 645 760 84	Carboxypeptidase Cell adhesion Collagen Extracellular matrix Hydrolase Hydroxylation Protease Structural protein Basement membrane
FLh940	121 217 272 378 472 479 482 645 812 862 879	Carboxypeptidase Developmental protein Extracellular matrix Hydrolase Membrane Metal-binding Metalloprotease Protease Transmembrane Zinc Wnt signaling pathway
FLh941	121 224 378 418 472 479 482 511 547 645 67 723 808 812 862	Carboxypeptidase Dipeptidase Hydrolase Kinase Membrane Metal-binding Metalloprotease Multifunctional enzyme Nucleotide-binding Protease ATP-binding Serine/threonine-protein kinase Transferase Transmembrane Zinc
FLh942	121 224 378 472 479 482 511 645 812 862	Carboxypeptidase Dipeptidase Hydrolase Membrane Metal-binding Metalloprotease Multifunctional enzyme Protease Transmembrane Zinc
FLh943	121 326 378 472 479 482 645 812 862 868	Carboxypeptidase Glycosidase Hydrolase Membrane Metal-binding Metalloprotease Protease Transmembrane Zinc Chloride
FLh944	121 378 458 645	Carboxypeptidase Hydrolase Lysosome Protease
FLh945	121 378 472 479 482 645 812 862	Carboxypeptidase Hydrolase Membrane Metal-binding Metalloprotease Protease Transmembrane Zinc
FLh946	121 378 472 479 482 645 812 862 868 945	Carboxypeptidase Hydrolase Membrane Metal-binding Metalloprotease Protease Transmembrane Zinc Chloride Host-virus interaction
FLh947	121 378 472 479 482 645 862	Carboxypeptidase Hydrolase Membrane Metal-binding Metalloprotease Protease Zinc
FLh948	121 378 479 482 645 720 862	Carboxypeptidase Hydrolase Metal-binding Metalloprotease Protease Serine protease Zinc
FLh949	121 378 479 482 645 862	Carboxypeptidase Hydrolase Metal-binding Metalloprotease Protease Zinc
FLh950	121 378 645	Carboxypeptidase Hydrolase Protease
FLh951	124 223 408 496 560	Carnitine biosynthesis Dioxygenase Iron Mitochondrion Oxidoreductase
FLh952	124 223 408 560	Carnitine biosynthesis Dioxygenase Iron Oxidoreductase
FLh953	125 152 378 413 414 444 460 479 576 752 756	Carotenoid biosynthesis Cholesterol biosynthesis Hydrolase Isomerase Isoprene biosynthesis Lipid synthesis Magnesium Metal-binding Peroxisome Steroid biosynthesis Sterol biosynthesis
FLh954	125 256 274 285 472 520 521 560	Carotenoid biosynthesis Endoplasmic reticulum FAD Flavoprotein Membrane NAD NADP Oxidoreductase
FLh955	125 274 285 560	Carotenoid biosynthesis FAD Flavoprotein Oxidoreductase
FLh956	127 186 472 479 503 560 634 847	Catecholamine biosynthesis Copper Membrane Metal-binding Monooxygenase Oxidoreductase PQQ Vitamin C
FLh957	127 210 456 663 808	Catecholamine biosynthesis Decarboxylase Lyase Pyridoxal phosphate Transferase
FLh958	127 408 479 503 530 560	Catecholamine biosynthesis Iron Metal-binding Monooxygenase Neurotransmitter biosynthesis Oxidoreductase
FLh959	127 489 808 949	Catecholamine biosynthesis Methyltransferase Transferase S-adenosyl-L-methionine
FLh960	13 131 132 158 238 371 498 539 779 804	ADP-ribosylation Cell cycle Cell division Chromosomal protein DNA-binding Homeobox Mitosis Nuclear protein Telomere Transcription
FLh961	13 131 132 227 233 234 235 238 328 436 479 520 539 547 67 808 862 863	ADP-ribosylation Cell cycle Cell division DNA damage DNA recombination DNA repair DNA replication DNA-binding Glycosyltransferase Ligase Metal-binding NAD Nuclear protein Nucleotide-binding ATP-binding Transferase Zinc Zinc-finger
FLh962	13 158 227 234 235 378 479 539 645 804 805	ADP-ribosylation Chromosomal protein DNA damage DNA repair DNA replication Hydrolase Metal-binding Nuclear protein Protease Transcription Transcription regulation
FLh963	13 158 328 333 520 539 779 808	ADP-ribosylation Chromosomal protein Glycosyltransferase Golgi apparatus NAD Nuclear protein Telomere Transferase
FLh964	13 158 539	ADP-ribosylation Chromosomal protein Nuclear protein
FLh965	13 206 342 460 472 547	ADP-ribosylation Cytoskeleton GTP-binding Magnesium Membrane Nucleotide-binding
FLh966	13 227 234 238 328 479 520 539 808 862 863	ADP-ribosylation DNA damage DNA repair DNA-binding Glycosyltransferase Metal-binding NAD Nuclear protein Transferase Zinc Zinc-finger
FLh967	13 238 328 378 436 464 479 520 53 539 547 645 67 788 808	ADP-ribosylation DNA-binding Glycosyltransferase Hydrolase Ligase Manganese Metal-binding NAD Apoptosis Nuclear protein Nucleotide-binding Protease ATP-binding Thiol protease Transferase
FLh968	13 238 328 479 520 539 808 862 863	ADP-ribosylation DNA-binding Glycosyltransferase Metal-binding NAD Nuclear protein Transferase Zinc Zinc-finger
FLh969	13 238 328 520 539 646 687 722 808	ADP-ribosylation DNA-binding Glycosyltransferase NAD Nuclear protein Protease inhibitor Ribonucleoprotein Serine protease inhibitor Transferase
FLh970	13 238 328 520 539 808	ADP-ribosylation DNA-binding Glycosyltransferase NAD Nuclear protein Transferase
FLh971	13 328 378 479 520 539 808 862	ADP-ribosylation Glycosyltransferase Hydrolase Metal-binding NAD Nuclear protein Transferase Zinc
FLh972	13 333 520 539 560 832	ADP-ribosylation Golgi apparatus NAD Nuclear protein Oxidoreductase Ubl conjugation
FLh973	13 342 472 547	ADP-ribosylation GTP-binding Membrane Nucleotide-binding
FLh974	13 342 472 547 807	ADP-ribosylation GTP-binding Membrane Nucleotide-binding Transducer
FLh975	13 342 547 716 807 844	ADP-ribosylation GTP-binding Nucleotide-binding Sensory transduction Transducer Vision
FLh976	13 342 547 716 807 844 919	ADP-ribosylation GTP-binding Nucleotide-binding Sensory transduction Transducer Vision Taste
FLh977	13 342 547 807	ADP-ribosylation GTP-binding Nucleotide-binding Transducer
FLh978	130	Cell adhesion
FLh979	130 131 132 206 341 498 539	Cell adhesion Cell cycle Cell division Cytoskeleton Growth regulation Mitosis Nuclear protein
FLh980	130 131 132 472 812	Cell adhesion Cell cycle Cell division Membrane Transmembrane
FLh981	130 131 217 221 342 37 43 472 53 539 547 653 813	Cell adhesion Cell cycle Developmental protein Differentiation GTP-binding Angiogenesis Anti-oncogene Membrane Apoptosis Nuclear protein Nucleotide-binding Protein transport Transport
FLh982	130 133 206	Cell adhesion Cell shape Cytoskeleton
FLh983	130 133 206 479 862	Cell adhesion Cell shape Cytoskeleton Metal-binding Zinc
FLh984	130 143 272 547 67 84	Cell adhesion Chaperone Extracellular matrix Nucleotide-binding ATP-binding Basement membrane
FLh985	130 145 202 395 472 812	Cell adhesion Chemotaxis Cytokine Inflammatory response Membrane Transmembrane
FLh986	130 145 340 358 372	Cell adhesion Chemotaxis Growth factor binding Heparin-binding Hormone
FLh987	130 168 186 254 34 358 408 472 479 53 646 722 812 862 914	Cell adhesion Coated pits Copper Endocytosis Amyloid Heparin-binding Iron Membrane Metal-binding Apoptosis Protease inhibitor Serine protease inhibitor Transmembrane Zinc Notch signaling pathway
FLh988	130 168 186 254 34 358 472 479 53 646 722 812 862	Cell adhesion Coated pits Copper Endocytosis Amyloid Heparin-binding Membrane Metal-binding Apoptosis Protease inhibitor Serine protease inhibitor Transmembrane Zinc
FLh989	130 176 217 221 272 37 379 760	Cell adhesion Collagen Developmental protein Differentiation Extracellular matrix Angiogenesis Hydroxylation Structural protein
FLh990	130 176 217 221 272 379 517 760	Cell adhesion Collagen Developmental protein Differentiation Extracellular matrix Hydroxylation Myogenesis Structural protein
FLh991	130 176 217 221 358 379 472 812	Cell adhesion Collagen Developmental protein Differentiation Heparin-binding Hydroxylation Membrane Transmembrane
FLh992	130 176 272	Cell adhesion Collagen Extracellular matrix
FLh993	130 176 272 379 479 760 862	Cell adhesion Collagen Extracellular matrix Hydroxylation Metal-binding Structural protein Zinc
FLh994	130 176 272 379 646 722 760	Cell adhesion Collagen Extracellular matrix Hydroxylation Protease inhibitor Serine protease inhibitor Structural protein
FLh995	130 176 272 379 760	Cell adhesion Collagen Extracellular matrix Hydroxylation Structural protein
FLh996	130 176 272 379 760 84	Cell adhesion Collagen Extracellular matrix Hydroxylation Structural protein Basement membrane
FLh997	130 186 326 378 472 479 560	Cell adhesion Copper Glycosidase Hydrolase Membrane Metal-binding Oxidoreductase
FLh998	130 202 91	Cell adhesion Cytokine Biomineralization
FLh999	130 206	Cell adhesion Cytoskeleton
FLh1000	130 206 217 539 760	Cell adhesion Cytoskeleton Developmental protein Nuclear protein Structural protein
FLh1001	130 206 217 539 760 804 805	Cell adhesion Cytoskeleton Developmental protein Nuclear protein Structural protein Transcription Transcription regulation
FLh1002	130 206 418 460 464 479 539 547 67 723 808 829	Cell adhesion Cytoskeleton Kinase Magnesium Manganese Metal-binding Nuclear protein Nucleotide-binding ATP-binding Serine/threonine-protein kinase Transferase Tyrosine-protein kinase
FLh1003	130 206 418 460 464 479 539 547 67 808 829	Cell adhesion Cytoskeleton Kinase Magnesium Manganese Metal-binding Nuclear protein Nucleotide-binding ATP-binding Transferase Tyrosine-protein kinase
FLh1004	130 206 418 460 464 479 547 67 723 808 829	Cell adhesion Cytoskeleton Kinase Magnesium Manganese Metal-binding Nucleotide-binding ATP-binding Serine/threonine-protein kinase Transferase Tyrosine-protein kinase
FLh1005	130 206 472 53 760 812	Cell adhesion Cytoskeleton Membrane Apoptosis Structural protein Transmembrane
FLh1006	130 206 479 862	Cell adhesion Cytoskeleton Metal-binding Zinc
FLh1007	130 206 539 760	Cell adhesion Cytoskeleton Nuclear protein Structural protein
FLh1008	130 206 539 760 804 805 879	Cell adhesion Cytoskeleton Nuclear protein Structural protein Transcription Transcription regulation Wnt signaling pathway
FLh1009	130 206 760	Cell adhesion Cytoskeleton Structural protein
FLh1010	130 206 760 832	Cell adhesion Cytoskeleton Structural protein Ubl conjugation
FLh1011	130 206 760 9	Cell adhesion Cytoskeleton Structural protein Actin-binding
FLh1012	130 206 9	Cell adhesion Cytoskeleton Actin-binding
FLh1013	130 217	Cell adhesion Developmental protein
FLh1014	130 217 221 272 472 524 812	Cell adhesion Developmental protein Differentiation Extracellular matrix Membrane Neurogenesis Transmembrane
FLh1015	130 217 221 472 524 812	Cell adhesion Developmental protein Differentiation Membrane Neurogenesis Transmembrane
FLh1016	130 217 272 378 472 645 720 812	Cell adhesion Developmental protein Extracellular matrix Hydrolase Membrane Protease Serine protease Transmembrane
FLh1017	130 217 272 378 472 645 720 812 946	Cell adhesion Developmental protein Extracellular matrix Hydrolase Membrane Protease Serine protease Transmembrane Virion protein
FLh1018	130 237 272 358 372	Cell adhesion DNA synthesis Extracellular matrix Heparin-binding Hormone
FLh1019	130 249 272 349 408 472 479 812 813	Cell adhesion Electron transport Extracellular matrix Heme Iron Membrane Metal-binding Transmembrane Transport
FLh1020	130 249 272 349 408 479 813 84	Cell adhesion Electron transport Extracellular matrix Heme Iron Metal-binding Transport Basement membrane
FLh1021	130 256 333 378 472 53 645 812 914	Cell adhesion Endoplasmic reticulum Golgi apparatus Hydrolase Membrane Apoptosis Protease Transmembrane Notch signaling pathway
FLh1022	130 256 418 539 547 67 723 760 808	Cell adhesion Endoplasmic reticulum Kinase Nuclear protein Nucleotide-binding ATP-binding Serine/threonine-protein kinase Structural protein Transferase
FLh1023	130 272	Cell adhesion Extracellular matrix
FLh1024	130 272 326 356 378 94	Cell adhesion Extracellular matrix Glycosidase Hemostasis Hydrolase Blood coagulation
FLh1025	130 272 34 716 844	Cell adhesion Extracellular matrix Amyloid Sensory transduction Vision
FLh1026	130 272 356 94	Cell adhesion Extracellular matrix Hemostasis Blood coagulation
FLh1027	130 272 358	Cell adhesion Extracellular matrix Heparin-binding
FLh1028	130 272 358 472 812 84	Cell adhesion Extracellular matrix Heparin-binding Membrane Transmembrane Basement membrane
FLh1029	130 272 378 645 788 84	Cell adhesion Extracellular matrix Hydrolase Protease Thiol protease Basement membrane
FLh1030	130 272 391	Cell adhesion Extracellular matrix Immune response
FLh1031	130 272 472 675 812 84	Cell adhesion Extracellular matrix Membrane Receptor Transmembrane Basement membrane
FLh1032	130 272 472 812	Cell adhesion Extracellular matrix Membrane Transmembrane
FLh1033	130 272 472 812 84	Cell adhesion Extracellular matrix Membrane Transmembrane Basement membrane
FLh1034	130 272 84	Cell adhesion Extracellular matrix Basement membrane
FLh1035	130 278 34 945	Cell adhesion Fertilization Amyloid Host-virus interaction
FLh1036	130 278 472 812	Cell adhesion Fertilization Membrane Transmembrane
FLh1037	130 297 472 675 807 812	Cell adhesion G-protein coupled receptor Membrane Receptor Transducer Transmembrane
FLh1038	130 30 436 472 547 648 67 812	Cell adhesion Aminoacyl-tRNA synthetase Ligase Membrane Nucleotide-binding Protein biosynthesis ATP-binding Transmembrane
FLh1039	130 326 378 472	Cell adhesion Glycosidase Hydrolase Membrane
FLh1040	130 339 472 812	Cell adhesion Growth factor Membrane Transmembrane
FLh1041	130 349 408 472 479 489 503 560 808 812	Cell adhesion Heme Iron Membrane Metal-binding Methyltransferase Monooxygenase Oxidoreductase Transferase Transmembrane
FLh1042	130 356 472 812 94	Cell adhesion Hemostasis Membrane Transmembrane Blood coagulation
FLh1043	130 372 472 812	Cell adhesion Hormone Membrane Transmembrane
FLh1044	130 372 879	Cell adhesion Hormone Wnt signaling pathway
FLh1045	130 378 472 479 482 645 729 812 862	Cell adhesion Hydrolase Membrane Metal-binding Metalloprotease Protease SH3-binding Transmembrane Zinc
FLh1046	130 378 472 479 482 645 812 862	Cell adhesion Hydrolase Membrane Metal-binding Metalloprotease Protease Transmembrane Zinc
FLh1047	130 378 472 479 482 645 862	Cell adhesion Hydrolase Membrane Metal-binding Metalloprotease Protease Zinc
FLh1048	130 378 472 547 67 812 813 914	Cell adhesion Hydrolase Membrane Nucleotide-binding ATP-binding Transmembrane Transport Notch signaling pathway
FLh1049	130 378 472 560 642 645 720 812	Cell adhesion Hydrolase Membrane Oxidoreductase Proline metabolism Protease Serine protease Transmembrane
FLh1050	130 378 472 675 812 904	Cell adhesion Hydrolase Membrane Receptor Transmembrane Protein phosphatase
FLh1051	130 378 472 719 812	Cell adhesion Hydrolase Membrane Serine esterase Transmembrane
FLh1052	130 391 395 430 472 675 812	Cell adhesion Immune response Inflammatory response Lectin Membrane Receptor Transmembrane
FLh1053	130 391 430 472 812	Cell adhesion Immune response Lectin Membrane Transmembrane
FLh1054	130 391 472 812	Cell adhesion Immune response Membrane Transmembrane
FLh1055	130 4 401 408 411 472 479 675 812	Cell adhesion 4Fe-4S Integrin Iron Iron-sulfur Membrane Metal-binding Receptor Transmembrane
FLh1056	130 401 472 560 675 812	Cell adhesion Integrin Membrane Oxidoreductase Receptor Transmembrane
FLh1057	130 401 472 675 716 812 844	Cell adhesion Integrin Membrane Receptor Sensory transduction Transmembrane Vision
FLh1058	130 401 472 675 812	Cell adhesion Integrin Membrane Receptor Transmembrane
FLh1059	130 401 472 675 812 945	Cell adhesion Integrin Membrane Receptor Transmembrane Host-virus interaction
FLh1060	130 408 411 479 560	Cell adhesion Iron Iron-sulfur Metal-binding Oxidoreductase
FLh1061	130 418 472 547 67 675 723 808 812 829	Cell adhesion Kinase Membrane Nucleotide-binding ATP-binding Receptor Serine/threonine-protein kinase Transferase Transmembrane Tyrosine-protein kinase
FLh1062	130 418 472 808 812 902	Cell adhesion Kinase Membrane Transferase Transmembrane Two-component regulatory system
FLh1063	130 430 472 675 812	Cell adhesion Lectin Membrane Receptor Transmembrane
FLh1064	130 430 472 675 812 945	Cell adhesion Lectin Membrane Receptor Transmembrane Host-virus interaction
FLh1065	130 430 472 812	Cell adhesion Lectin Membrane Transmembrane
FLh1066	130 472	Cell adhesion Membrane
FLh1067	130 472 489 808 812 914	Cell adhesion Membrane Methyltransferase Transferase Transmembrane Notch signaling pathway
FLh1068	130 472 514 787 812	Cell adhesion Membrane Muscle protein Thick filament Transmembrane
FLh1069	130 472 514 787 812 9	Cell adhesion Membrane Muscle protein Thick filament Transmembrane Actin-binding
FLh1070	130 472 557 812 813	Cell adhesion Membrane Outer membrane Transmembrane Transport
FLh1071	130 472 560 812	Cell adhesion Membrane Oxidoreductase Transmembrane
FLh1072	130 472 675 796 812	Cell adhesion Membrane Receptor Tight junction Transmembrane
FLh1073	130 472 675 812	Cell adhesion Membrane Receptor Transmembrane
FLh1074	130 472 675 812 813	Cell adhesion Membrane Receptor Transmembrane Transport
FLh1075	130 472 675 812 945	Cell adhesion Membrane Receptor Transmembrane Host-virus interaction
FLh1076	130 472 687 689 812	Cell adhesion Membrane Ribonucleoprotein Ribosomal protein Transmembrane
FLh1077	130 472 716 812 844	Cell adhesion Membrane Sensory transduction Transmembrane Vision
FLh1078	130 472 729 812	Cell adhesion Membrane SH3-binding Transmembrane
FLh1079	130 472 812	Cell adhesion Membrane Transmembrane
FLh1080	130 472 812 813	Cell adhesion Membrane Transmembrane Transport
FLh1081	130 472 812 832 945	Cell adhesion Membrane Transmembrane Ubl conjugation Host-virus interaction
FLh1082	130 472 812 94	Cell adhesion Membrane Transmembrane Blood coagulation
FLh1083	130 479 862 945	Cell adhesion Metal-binding Zinc Host-virus interaction
FLh1084	130 489 680 808 949	Cell adhesion Methyltransferase Restriction system Transferase S-adenosyl-L-methionine
FLh1085	130 53 770 771	Cell adhesion Apoptosis Synapse Synaptosome
FLh1086	130 539	Cell adhesion Nuclear protein
FLh1087	130 539 796	Cell adhesion Nuclear protein Tight junction
FLh1088	130 646 722	Cell adhesion Protease inhibitor Serine protease inhibitor
FLh1089	130 716 844	Cell adhesion Sensory transduction Vision
FLh1090	130 729	Cell adhesion SH3-binding
FLh1091	130 91	Cell adhesion Biomineralization
FLh1092	131	Cell cycle
FLh1093	131 132	Cell cycle Cell division
FLh1094	131 132 133 134 152 256 274 285 333 444 472 521 560 573 752 756 812	Cell cycle Cell division Cell shape Cell wall Cholesterol biosynthesis Endoplasmic reticulum FAD Flavoprotein Golgi apparatus Lipid synthesis Membrane NADP Oxidoreductase Peptidoglycan synthesis Steroid biosynthesis Sterol biosynthesis Transmembrane
FLh1095	131 132 133 134 256 328 472 573 808 812	Cell cycle Cell division Cell shape Cell wall Endoplasmic reticulum Glycosyltransferase Membrane Peptidoglycan synthesis Transferase Transmembrane
FLh1096	131 132 133 134 274 285 444 521 560 573 576 808	Cell cycle Cell division Cell shape Cell wall FAD Flavoprotein Lipid synthesis NADP Oxidoreductase Peptidoglycan synthesis Peroxisome Transferase
FLh1097	131 132 133 134 274 285 496 521 560 573	Cell cycle Cell division Cell shape Cell wall FAD Flavoprotein Mitochondrion NADP Oxidoreductase Peptidoglycan synthesis
FLh1098	131 132 133 134 328 472 573 808	Cell cycle Cell division Cell shape Cell wall Glycosyltransferase Membrane Peptidoglycan synthesis Transferase
FLh1099	131 132 133 134 436 496 547 554 573 67	Cell cycle Cell division Cell shape Cell wall Ligase Mitochondrion Nucleotide-binding One-carbon metabolism Peptidoglycan synthesis ATP-binding
FLh1100	131 132 137 158 418 489 498 539 547 67 723 808	Cell cycle Cell division Centromere Chromosomal protein Kinase Methyltransferase Mitosis Nuclear protein Nucleotide-binding ATP-binding Serine/threonine-protein kinase Transferase
FLh1101	131 132 137 158 418 498 539 547 67 723 808	Cell cycle Cell division Centromere Chromosomal protein Kinase Mitosis Nuclear protein Nucleotide-binding ATP-binding Serine/threonine-protein kinase Transferase
FLh1102	131 132 137 158 498 539	Cell cycle Cell division Centromere Chromosomal protein Mitosis Nuclear protein
FLh1103	131 132 137 159 430 498 539 832	Cell cycle Cell division Centromere Chromosome partition Lectin Mitosis Nuclear protein Ubl conjugation
FLh1104	131 132 137 159 498 539 832	Cell cycle Cell division Centromere Chromosome partition Mitosis Nuclear protein Ubl conjugation
FLh1105	131 132 137 159 539	Cell cycle Cell division Centromere Chromosome partition Nuclear protein
FLh1106	131 132 137 256 498 653 813 931	Cell cycle Cell division Centromere Endoplasmic reticulum Mitosis Protein transport Transport ER-Golgi transport
FLh1107	131 132 137 30 342 436 493 498 505 547 648 67 687 694 733	Cell cycle Cell division Centromere Aminoacyl-tRNA synthetase GTP-binding Ligase Microtubule Mitosis Motor protein Nucleotide-binding Protein biosynthesis ATP-binding Ribonucleoprotein RNA-binding Signal recognition particle
FLh1108	131 132 137 493 498 539	Cell cycle Cell division Centromere Microtubule Mitosis Nuclear protein
FLh1109	131 132 137 498 539	Cell cycle Cell division Centromere Mitosis Nuclear protein
FLh1110	131 132 156 195 238 43 539 678 804 805	Cell cycle Cell division Chromatin regulator Cyclin DNA-binding Anti-oncogene Nuclear protein Repressor Transcription Transcription regulation
FLh1111	131 132 159 227 234 238 378 469 472 498 539 547 67 804 805 813	Cell cycle Cell division Chromosome partition DNA damage DNA repair DNA-binding Hydrolase Meiosis Membrane Mitosis Nuclear protein Nucleotide-binding ATP-binding Transcription Transcription regulation Transport
FLh1112	131 132 159 227 234 378 469 472 498 539 547 67 813	Cell cycle Cell division Chromosome partition DNA damage DNA repair Hydrolase Meiosis Membrane Mitosis Nuclear protein Nucleotide-binding ATP-binding Transport
FLh1113	131 132 159 227 234 469 498 539 547 67	Cell cycle Cell division Chromosome partition DNA damage DNA repair Meiosis Mitosis Nuclear protein Nucleotide-binding ATP-binding
FLh1114	131 132 159 227 234 498 53 539	Cell cycle Cell division Chromosome partition DNA damage DNA repair Mitosis Apoptosis Nuclear protein
FLh1115	131 132 159 227 234 498 539 729 832	Cell cycle Cell division Chromosome partition DNA damage DNA repair Mitosis Nuclear protein SH3-binding Ubl conjugation
FLh1116	131 132 159 378 489 498 539 64 645 808	Cell cycle Cell division Chromosome partition Hydrolase Methyltransferase Mitosis Nuclear protein Aspartyl protease Protease Transferase
FLh1117	131 132 159 378 498 539 64 645	Cell cycle Cell division Chromosome partition Hydrolase Mitosis Nuclear protein Aspartyl protease Protease
FLh1118	131 132 159 418 460 479 498 53 539 547 67 723 808 829	Cell cycle Cell division Chromosome partition Kinase Magnesium Metal-binding Mitosis Apoptosis Nuclear protein Nucleotide-binding ATP-binding Serine/threonine-protein kinase Transferase Tyrosine-protein kinase
FLh1119	131 132 159 436 498 539 833	Cell cycle Cell division Chromosome partition Ligase Mitosis Nuclear protein Ubl conjugation pathway
FLh1120	131 132 159 469 498 539	Cell cycle Cell division Chromosome partition Meiosis Mitosis Nuclear protein
FLh1121	131 132 159 498 539	Cell cycle Cell division Chromosome partition Mitosis Nuclear protein
FLh1122	131 132 195	Cell cycle Cell division Cyclin
FLh1123	131 132 195 227 234 326 378	Cell cycle Cell division Cyclin DNA damage DNA repair Glycosidase Hydrolase
FLh1124	131 132 195 328 520 539 646 687 722 808	Cell cycle Cell division Cyclin Glycosyltransferase NAD Nuclear protein Protease inhibitor Ribonucleoprotein Serine protease inhibitor Transferase
FLh1125	131 132 195 343	Cell cycle Cell division Cyclin GTPase activation
FLh1126	131 132 195 469 472 812	Cell cycle Cell division Cyclin Meiosis Membrane Transmembrane
FLh1127	131 132 195 469 498	Cell cycle Cell division Cyclin Meiosis Mitosis
FLh1128	131 132 195 469 539 832	Cell cycle Cell division Cyclin Meiosis Nuclear protein Ubl conjugation
FLh1129	131 132 195 472 479 862 863	Cell cycle Cell division Cyclin Membrane Metal-binding Zinc Zinc-finger
FLh1130	131 132 195 472 812	Cell cycle Cell division Cyclin Membrane Transmembrane
FLh1131	131 132 195 479 539 804 805 862 863	Cell cycle Cell division Cyclin Metal-binding Nuclear protein Transcription Transcription regulation Zinc Zinc-finger
FLh1132	131 132 195 479 804 805 862 863	Cell cycle Cell division Cyclin Metal-binding Transcription Transcription regulation Zinc Zinc-finger
FLh1133	131 132 195 498	Cell cycle Cell division Cyclin Mitosis
FLh1134	131 132 195 498 539	Cell cycle Cell division Cyclin Mitosis Nuclear protein
FLh1135	131 132 195 498 539 804 805	Cell cycle Cell division Cyclin Mitosis Nuclear protein Transcription Transcription regulation
FLh1136	131 132 195 498 832	Cell cycle Cell division Cyclin Mitosis Ubl conjugation
FLh1137	131 132 195 539	Cell cycle Cell division Cyclin Nuclear protein
FLh1138	131 132 195 539 804 805	Cell cycle Cell division Cyclin Nuclear protein Transcription Transcription regulation
FLh1139	131 132 195 539 804 805 945	Cell cycle Cell division Cyclin Nuclear protein Transcription Transcription regulation Host-virus interaction
FLh1140	131 132 195 539 832	Cell cycle Cell division Cyclin Nuclear protein Ubl conjugation
FLh1141	131 132 206 217 221 442 493 498 524 813	Cell cycle Cell division Cytoskeleton Developmental protein Differentiation Lipid degradation Microtubule Mitosis Neurogenesis Transport
FLh1142	131 132 206 217 221 493 498 524	Cell cycle Cell division Cytoskeleton Developmental protein Differentiation Microtubule Mitosis Neurogenesis
FLh1143	131 132 206 265 539 9	Cell cycle Cell division Cytoskeleton Erythrocyte maturation Nuclear protein Actin-binding
FLh1144	131 132 206 333 493 498	Cell cycle Cell division Cytoskeleton Golgi apparatus Microtubule Mitosis
FLh1145	131 132 206 378 479 493 498 520 862	Cell cycle Cell division Cytoskeleton Hydrolase Metal-binding Microtubule Mitosis NAD Zinc
FLh1146	131 132 206 493 498	Cell cycle Cell division Cytoskeleton Microtubule Mitosis
FLh1147	131 132 206 493 498 539	Cell cycle Cell division Cytoskeleton Microtubule Mitosis Nuclear protein
FLh1148	131 132 206 498 539 832 9	Cell cycle Cell division Cytoskeleton Mitosis Nuclear protein Ubl conjugation Actin-binding
FLh1149	131 132 206 717	Cell cycle Cell division Cytoskeleton Septation
FLh1150	131 132 217 221 418 436 464 479 498 524 547 591 67 723 729 808 862 863	Cell cycle Cell division Developmental protein Differentiation Kinase Ligase Manganese Metal-binding Mitosis Neurogenesis Nucleotide-binding Phorbol-ester binding ATP-binding Serine/threonine-protein kinase SH3-binding Transferase Zinc Zinc-finger
FLh1151	131 132 217 221 418 479 498 524 547 591 67 723 729 808 862 863	Cell cycle Cell division Developmental protein Differentiation Kinase Metal-binding Mitosis Neurogenesis Nucleotide-binding Phorbol-ester binding ATP-binding Serine/threonine-protein kinase SH3-binding Transferase Zinc Zinc-finger
FLh1152	131 132 217 238 479 498 539 804 805 862 863	Cell cycle Cell division Developmental protein DNA-binding Metal-binding Mitosis Nuclear protein Transcription Transcription regulation Zinc Zinc-finger
FLh1153	131 132 217 347 378 498 539 547 67 804 805	Cell cycle Cell division Developmental protein Helicase Hydrolase Mitosis Nuclear protein Nucleotide-binding ATP-binding Transcription Transcription regulation
FLh1154	131 132 217 498 539	Cell cycle Cell division Developmental protein Mitosis Nuclear protein
FLh1155	131 132 226 227 234 378 472 498 539 547 67 813	Cell cycle Cell division DNA condensation DNA damage DNA repair Hydrolase Membrane Mitosis Nuclear protein Nucleotide-binding ATP-binding Transport
FLh1156	131 132 226 227 234 498 539 547 67	Cell cycle Cell division DNA condensation DNA damage DNA repair Mitosis Nuclear protein Nucleotide-binding ATP-binding
FLh1157	131 132 226 498 539	Cell cycle Cell division DNA condensation Mitosis Nuclear protein
FLh1158	131 132 226 498 539 547 67	Cell cycle Cell division DNA condensation Mitosis Nuclear protein Nucleotide-binding ATP-binding
FLh1159	131 132 227 233 234 235 436 479 539 547 67 862 863	Cell cycle Cell division DNA damage DNA recombination DNA repair DNA replication Ligase Metal-binding Nuclear protein Nucleotide-binding ATP-binding Zinc Zinc-finger
FLh1160	131 132 227 233 234 235 436 539 547 67	Cell cycle Cell division DNA damage DNA recombination DNA repair DNA replication Ligase Nuclear protein Nucleotide-binding ATP-binding
FLh1161	131 132 227 234 418 539 547 67 723 804 805 808	Cell cycle Cell division DNA damage DNA repair Kinase Nuclear protein Nucleotide-binding ATP-binding Serine/threonine-protein kinase Transcription Transcription regulation Transferase
FLh1162	131 132 227 234 498 539	Cell cycle Cell division DNA damage DNA repair Mitosis Nuclear protein
FLh1163	131 132 235 238 498 539 547 67 804 805	Cell cycle Cell division DNA replication DNA-binding Mitosis Nuclear protein Nucleotide-binding ATP-binding Transcription Transcription regulation
FLh1164	131 132 237 238 239 498 539 548 808	Cell cycle Cell division DNA synthesis DNA-binding DNA-directed DNA polymerase Mitosis Nuclear protein Nucleotidyltransferase Transferase
FLh1165	131 132 238 469 539	Cell cycle Cell division DNA-binding Meiosis Nuclear protein
FLh1166	131 132 238 498 539 804 805	Cell cycle Cell division DNA-binding Mitosis Nuclear protein Transcription Transcription regulation
FLh1167	131 132 238 539 804 805	Cell cycle Cell division DNA-binding Nuclear protein Transcription Transcription regulation
FLh1168	131 132 274 285 288 418 460 469 479 498 521 539 547 560 67 723 808	Cell cycle Cell division FAD Flavoprotein FMN Kinase Magnesium Meiosis Metal-binding Mitosis NADP Nuclear protein Nucleotide-binding Oxidoreductase ATP-binding Serine/threonine-protein kinase Transferase
FLh1169	131 132 342 43 472 547	Cell cycle Cell division GTP-binding Anti-oncogene Membrane Nucleotide-binding
FLh1170	131 132 342 472 547	Cell cycle Cell division GTP-binding Membrane Nucleotide-binding
FLh1171	131 132 342 539 547	Cell cycle Cell division GTP-binding Nuclear protein Nucleotide-binding
FLh1172	131 132 342 547	Cell cycle Cell division GTP-binding Nucleotide-binding
FLh1173	131 132 343 479 493 539 591 862 863	Cell cycle Cell division GTPase activation Metal-binding Microtubule Nuclear protein Phorbol-ester binding Zinc Zinc-finger
FLh1174	131 132 344 498 539	Cell cycle Cell division Guanine-nucleotide releasing factor Mitosis Nuclear protein
FLh1175	131 132 378 472 479 482 496 547 645 67 812 862	Cell cycle Cell division Hydrolase Membrane Metal-binding Metalloprotease Mitochondrion Nucleotide-binding Protease ATP-binding Transmembrane Zinc
FLh1176	131 132 378 472 479 482 547 645 67 812 862	Cell cycle Cell division Hydrolase Membrane Metal-binding Metalloprotease Nucleotide-binding Protease ATP-binding Transmembrane Zinc
FLh1177	131 132 378 493 498 547 67	Cell cycle Cell division Hydrolase Microtubule Mitosis Nucleotide-binding ATP-binding
FLh1178	131 132 378 498 539 904 945	Cell cycle Cell division Hydrolase Mitosis Nuclear protein Protein phosphatase Host-virus interaction
FLh1179	131 132 378 498 832 904	Cell cycle Cell division Hydrolase Mitosis Ubl conjugation Protein phosphatase
FLh1180	131 132 378 498 904	Cell cycle Cell division Hydrolase Mitosis Protein phosphatase
FLh1181	131 132 378 539 645 788 833	Cell cycle Cell division Hydrolase Nuclear protein Protease Thiol protease Ubl conjugation pathway
FLh1182	131 132 378 539 904	Cell cycle Cell division Hydrolase Nuclear protein Protein phosphatase
FLh1183	131 132 418 43 460 479 498 547 67 723 808	Cell cycle Cell division Kinase Anti-oncogene Magnesium Metal-binding Mitosis Nucleotide-binding ATP-binding Serine/threonine-protein kinase Transferase
FLh1184	131 132 418 43 498 53 539 547 67 723 808 832	Cell cycle Cell division Kinase Anti-oncogene Mitosis Apoptosis Nuclear protein Nucleotide-binding ATP-binding Serine/threonine-protein kinase Transferase Ubl conjugation
FLh1185	131 132 418 460 469 479 498 539 547 67 723 808	Cell cycle Cell division Kinase Magnesium Meiosis Metal-binding Mitosis Nuclear protein Nucleotide-binding ATP-binding Serine/threonine-protein kinase Transferase
FLh1186	131 132 418 460 472 479 498 539 547 557 67 723 808 813 829	Cell cycle Cell division Kinase Magnesium Membrane Metal-binding Mitosis Nuclear protein Nucleotide-binding Outer membrane ATP-binding Serine/threonine-protein kinase Transferase Transport Tyrosine-protein kinase
FLh1187	131 132 418 460 479 498 539 547 67 723 808	Cell cycle Cell division Kinase Magnesium Metal-binding Mitosis Nuclear protein Nucleotide-binding ATP-binding Serine/threonine-protein kinase Transferase
FLh1188	131 132 418 460 479 498 539 547 67 723 808 829	Cell cycle Cell division Kinase Magnesium Metal-binding Mitosis Nuclear protein Nucleotide-binding ATP-binding Serine/threonine-protein kinase Transferase Tyrosine-protein kinase
FLh1189	131 132 418 460 479 498 539 547 67 723 808 829 832	Cell cycle Cell division Kinase Magnesium Metal-binding Mitosis Nuclear protein Nucleotide-binding ATP-binding Serine/threonine-protein kinase Transferase Tyrosine-protein kinase Ubl conjugation
FLh1190	131 132 418 498 539 547 67 723 808	Cell cycle Cell division Kinase Mitosis Nuclear protein Nucleotide-binding ATP-binding Serine/threonine-protein kinase Transferase
FLh1191	131 132 418 498 547 67 723 808	Cell cycle Cell division Kinase Mitosis Nucleotide-binding ATP-binding Serine/threonine-protein kinase Transferase
FLh1192	131 132 418 539 547 67 723 808	Cell cycle Cell division Kinase Nuclear protein Nucleotide-binding ATP-binding Serine/threonine-protein kinase Transferase
FLh1193	131 132 418 547 67 723 804 805 808	Cell cycle Cell division Kinase Nucleotide-binding ATP-binding Serine/threonine-protein kinase Transcription Transcription regulation Transferase
FLh1194	131 132 418 547 67 723 808	Cell cycle Cell division Kinase Nucleotide-binding ATP-binding Serine/threonine-protein kinase Transferase
FLh1195	131 132 436 479 498 539 832 833 862 863	Cell cycle Cell division Ligase Metal-binding Mitosis Nuclear protein Ubl conjugation Ubl conjugation pathway Zinc Zinc-finger
FLh1196	131 132 436 498 833	Cell cycle Cell division Ligase Mitosis Ubl conjugation pathway
FLh1197	131 132 469 539	Cell cycle Cell division Meiosis Nuclear protein
FLh1198	131 132 472 796	Cell cycle Cell division Membrane Tight junction
FLh1199	131 132 479 498 539 833 862 863	Cell cycle Cell division Metal-binding Mitosis Nuclear protein Ubl conjugation pathway Zinc Zinc-finger
FLh1200	131 132 493 498	Cell cycle Cell division Microtubule Mitosis
FLh1201	131 132 493 498 505 539 547 67	Cell cycle Cell division Microtubule Mitosis Motor protein Nuclear protein Nucleotide-binding ATP-binding
FLh1202	131 132 493 498 505 547 67	Cell cycle Cell division Microtubule Mitosis Motor protein Nucleotide-binding ATP-binding
FLh1203	131 132 493 539	Cell cycle Cell division Microtubule Nuclear protein
FLh1204	131 132 498	Cell cycle Cell division Mitosis
FLh1205	131 132 498 507 508 539	Cell cycle Cell division Mitosis mRNA processing mRNA splicing Nuclear protein
FLh1206	131 132 498 539	Cell cycle Cell division Mitosis Nuclear protein
FLh1207	131 132 498 539 547 67	Cell cycle Cell division Mitosis Nuclear protein Nucleotide-binding ATP-binding
FLh1208	131 132 498 539 832	Cell cycle Cell division Mitosis Nuclear protein Ubl conjugation
FLh1209	131 132 498 647 833	Cell cycle Cell division Mitosis Proteasome Ubl conjugation pathway
FLh1210	131 132 498 832 833	Cell cycle Cell division Mitosis Ubl conjugation Ubl conjugation pathway
FLh1211	131 132 498 833	Cell cycle Cell division Mitosis Ubl conjugation pathway
FLh1212	131 132 539	Cell cycle Cell division Nuclear protein
FLh1213	131 132 539 804 805	Cell cycle Cell division Nuclear protein Transcription Transcription regulation
FLh1214	131 132 539 832	Cell cycle Cell division Nuclear protein Ubl conjugation
FLh1215	131 133 206 338 53	Cell cycle Cell shape Cytoskeleton Growth arrest Apoptosis
FLh1216	131 143 227 234 235 539 804 805	Cell cycle Chaperone DNA damage DNA repair DNA replication Nuclear protein Transcription Transcription regulation
FLh1217	131 143 333 418 539 547 67 723 808	Cell cycle Chaperone Golgi apparatus Kinase Nuclear protein Nucleotide-binding ATP-binding Serine/threonine-protein kinase Transferase
FLh1218	131 156 158 221 489 539 678 779 804 805 808 949	Cell cycle Chromatin regulator Chromosomal protein Differentiation Methyltransferase Nuclear protein Repressor Telomere Transcription Transcription regulation Transferase S-adenosyl-L-methionine
FLh1219	131 156 158 227 234 238 418 43 539 547 67 723 779 808	Cell cycle Chromatin regulator Chromosomal protein DNA damage DNA repair DNA-binding Kinase Anti-oncogene Nuclear protein Nucleotide-binding ATP-binding Serine/threonine-protein kinase Telomere Transferase
FLh1220	131 156 158 227 234 238 418 43 539 723 779 808	Cell cycle Chromatin regulator Chromosomal protein DNA damage DNA repair DNA-binding Kinase Anti-oncogene Nuclear protein Serine/threonine-protein kinase Telomere Transferase
FLh1221	131 156 217 221 227 418 539 547 67 723 744 808	Cell cycle Chromatin regulator Developmental protein Differentiation DNA damage Kinase Nuclear protein Nucleotide-binding ATP-binding Serine/threonine-protein kinase Spermatogenesis Transferase
FLh1222	131 156 227 234 238 436 479 489 539 804 805 808 832 833 862 863 949	Cell cycle Chromatin regulator DNA damage DNA repair DNA-binding Ligase Metal-binding Methyltransferase Nuclear protein Transcription Transcription regulation Transferase Ubl conjugation Ubl conjugation pathway Zinc Zinc-finger S-adenosyl-L-methionine
FLh1223	131 156 227 418 539 547 67 723 808	Cell cycle Chromatin regulator DNA damage Kinase Nuclear protein Nucleotide-binding ATP-binding Serine/threonine-protein kinase Transferase
FLh1224	131 156 235 539 678 804 805	Cell cycle Chromatin regulator DNA replication Nuclear protein Repressor Transcription Transcription regulation
FLh1225	131 156 238 30 436 539 547 648 67 804 805	Cell cycle Chromatin regulator DNA-binding Aminoacyl-tRNA synthetase Ligase Nuclear protein Nucleotide-binding Protein biosynthesis ATP-binding Transcription Transcription regulation
FLh1226	131 156 238 436 479 489 539 808 832 833 862 863 949	Cell cycle Chromatin regulator DNA-binding Ligase Metal-binding Methyltransferase Nuclear protein Transferase Ubl conjugation Ubl conjugation pathway Zinc Zinc-finger S-adenosyl-L-methionine
FLh1227	131 156 418 460 539 547 67 723 808	Cell cycle Chromatin regulator Kinase Magnesium Nuclear protein Nucleotide-binding ATP-binding Serine/threonine-protein kinase Transferase
FLh1228	131 156 418 460 539 547 67 723 808 829	Cell cycle Chromatin regulator Kinase Magnesium Nuclear protein Nucleotide-binding ATP-binding Serine/threonine-protein kinase Transferase Tyrosine-protein kinase
FLh1229	131 156 539 804 805	Cell cycle Chromatin regulator Nuclear protein Transcription Transcription regulation
FLh1230	131 158 227 234 238 539	Cell cycle Chromosomal protein DNA damage DNA repair DNA-binding Nuclear protein
FLh1231	131 158 227 234 378 469 479 539 547 67 779 862	Cell cycle Chromosomal protein DNA damage DNA repair Hydrolase Meiosis Metal-binding Nuclear protein Nucleotide-binding ATP-binding Telomere Zinc
FLh1232	131 158 227 234 469 539 779	Cell cycle Chromosomal protein DNA damage DNA repair Meiosis Nuclear protein Telomere
FLh1233	131 158 227 234 539 832	Cell cycle Chromosomal protein DNA damage DNA repair Nuclear protein Ubl conjugation
FLh1234	131 158 227 378 472 539 547 67 779 813	Cell cycle Chromosomal protein DNA damage Hydrolase Membrane Nuclear protein Nucleotide-binding ATP-binding Telomere Transport
FLh1235	131 158 227 539 779	Cell cycle Chromosomal protein DNA damage Nuclear protein Telomere
FLh1236	131 158 238 371 539 779 804	Cell cycle Chromosomal protein DNA-binding Homeobox Nuclear protein Telomere Transcription
FLh1237	131 158 238 539 779	Cell cycle Chromosomal protein DNA-binding Nuclear protein Telomere
FLh1238	131 158 43 539 779	Cell cycle Chromosomal protein Anti-oncogene Nuclear protein Telomere
FLh1239	131 159 227 234 378 469 472 539 547 67 813	Cell cycle Chromosome partition DNA damage DNA repair Hydrolase Meiosis Membrane Nuclear protein Nucleotide-binding ATP-binding Transport
FLh1240	131 159 469 539	Cell cycle Chromosome partition Meiosis Nuclear protein
FLh1241	131 159 539	Cell cycle Chromosome partition Nuclear protein
FLh1242	131 186 274 28 285 406 408 410 472 479 520 521 53 560 641 812 813	Cell cycle Copper FAD Amino-acid biosynthesis Flavoprotein Ion transport Iron Iron transport Membrane Metal-binding NAD NADP Apoptosis Oxidoreductase Proline biosynthesis Transmembrane Transport
FLh1243	131 206 378 43 645 687 689 788 833	Cell cycle Cytoskeleton Hydrolase Anti-oncogene Protease Ribonucleoprotein Ribosomal protein Thiol protease Ubl conjugation pathway
FLh1244	131 206 43 539 760	Cell cycle Cytoskeleton Anti-oncogene Nuclear protein Structural protein
FLh1245	131 206 43 9	Cell cycle Cytoskeleton Anti-oncogene Actin-binding
FLh1246	131 217 221 254 43 539	Cell cycle Developmental protein Differentiation Endocytosis Anti-oncogene Nuclear protein
FLh1247	131 217 221 254 43 539 945	Cell cycle Developmental protein Differentiation Endocytosis Anti-oncogene Nuclear protein Host-virus interaction
FLh1248	131 217 221 37 43 521 53 539 560 945	Cell cycle Developmental protein Differentiation Angiogenesis Anti-oncogene NADP Apoptosis Nuclear protein Oxidoreductase Host-virus interaction
FLh1249	131 217 221 418 460 479 539 547 67 723 808	Cell cycle Developmental protein Differentiation Kinase Magnesium Metal-binding Nuclear protein Nucleotide-binding ATP-binding Serine/threonine-protein kinase Transferase
FLh1250	131 217 221 436 479 53 539 744 833 862 863	Cell cycle Developmental protein Differentiation Ligase Metal-binding Apoptosis Nuclear protein Spermatogenesis Ubl conjugation pathway Zinc Zinc-finger
FLh1251	131 217 227 539	Cell cycle Developmental protein DNA damage Nuclear protein
FLh1252	131 217 238 43 479 539 804 805 862 863	Cell cycle Developmental protein DNA-binding Anti-oncogene Metal-binding Nuclear protein Transcription Transcription regulation Zinc Zinc-finger
FLh1253	131 217 256 378 472 904	Cell cycle Developmental protein Endoplasmic reticulum Hydrolase Membrane Protein phosphatase
FLh1254	131 217 333 378 460 472 479 812	Cell cycle Developmental protein Golgi apparatus Hydrolase Magnesium Membrane Metal-binding Transmembrane
FLh1255	131 217 341 43	Cell cycle Developmental protein Growth regulation Anti-oncogene
FLh1256	131 217 43 472 53 675 812 832	Cell cycle Developmental protein Anti-oncogene Membrane Apoptosis Receptor Transmembrane Ubl conjugation
FLh1257	131 217 43 53 879	Cell cycle Developmental protein Anti-oncogene Apoptosis Wnt signaling pathway
FLh1258	131 217 539	Cell cycle Developmental protein Nuclear protein
FLh1259	131 227 233 234 238 469 539 547 67 742	Cell cycle DNA damage DNA recombination DNA repair DNA-binding Meiosis Nuclear protein Nucleotide-binding ATP-binding SOS response
FLh1260	131 227 234 235 539 804 805 807	Cell cycle DNA damage DNA repair DNA replication Nuclear protein Transcription Transcription regulation Transducer
FLh1261	131 227 234 238 275 43 444 479 539 862 863	Cell cycle DNA damage DNA repair DNA-binding Fatty acid biosynthesis Anti-oncogene Lipid synthesis Metal-binding Nuclear protein Zinc Zinc-finger
FLh1262	131 227 234 238 347 349 378 408 472 479 503 539 547 560 67 694	Cell cycle DNA damage DNA repair DNA-binding Helicase Heme Hydrolase Iron Membrane Metal-binding Monooxygenase Nuclear protein Nucleotide-binding Oxidoreductase ATP-binding RNA-binding
FLh1263	131 227 234 238 347 378 539 547 67 694	Cell cycle DNA damage DNA repair DNA-binding Helicase Hydrolase Nuclear protein Nucleotide-binding ATP-binding RNA-binding
FLh1264	131 227 234 238 43 539	Cell cycle DNA damage DNA repair DNA-binding Anti-oncogene Nuclear protein
FLh1265	131 227 234 238 43 539 547 67	Cell cycle DNA damage DNA repair DNA-binding Anti-oncogene Nuclear protein Nucleotide-binding ATP-binding
FLh1266	131 227 234 238 436 479 539 804 805 832 833 862 863	Cell cycle DNA damage DNA repair DNA-binding Ligase Metal-binding Nuclear protein Transcription Transcription regulation Ubl conjugation Ubl conjugation pathway Zinc Zinc-finger
FLh1267	131 227 234 326 378 4 408 411 43 479 539	Cell cycle DNA damage DNA repair Glycosidase Hydrolase 4Fe-4S Iron Iron-sulfur Anti-oncogene Metal-binding Nuclear protein
FLh1268	131 227 234 418 539 547 67 723 808 832	Cell cycle DNA damage DNA repair Kinase Nuclear protein Nucleotide-binding ATP-binding Serine/threonine-protein kinase Transferase Ubl conjugation
FLh1269	131 227 234 43 539	Cell cycle DNA damage DNA repair Anti-oncogene Nuclear protein
FLh1270	131 227 234 539	Cell cycle DNA damage DNA repair Nuclear protein
FLh1271	131 227 338 687 689	Cell cycle DNA damage Growth arrest Ribonucleoprotein Ribosomal protein
FLh1272	131 227 539 547 67	Cell cycle DNA damage Nuclear protein Nucleotide-binding ATP-binding
FLh1273	131 235 238 479 539 547 67 804 805 862 863	Cell cycle DNA replication DNA-binding Metal-binding Nuclear protein Nucleotide-binding ATP-binding Transcription Transcription regulation Zinc Zinc-finger
FLh1274	131 235 238 539 547 67 804 805	Cell cycle DNA replication DNA-binding Nuclear protein Nucleotide-binding ATP-binding Transcription Transcription regulation
FLh1275	131 235 238 539 832	Cell cycle DNA replication DNA-binding Nuclear protein Ubl conjugation
FLh1276	131 235 479 539 862 863	Cell cycle DNA replication Metal-binding Nuclear protein Zinc Zinc-finger
FLh1277	131 235 539	Cell cycle DNA replication Nuclear protein
FLh1278	131 235 539 653 813	Cell cycle DNA replication Nuclear protein Protein transport Transport
FLh1279	131 236	Cell cycle DNA replication inhibitor
FLh1280	131 237 43 539	Cell cycle DNA synthesis Anti-oncogene Nuclear protein
FLh1281	131 238 269 378 43 507 539 540 694 804 805 806	Cell cycle DNA-binding Exonuclease Hydrolase Anti-oncogene mRNA processing Nuclear protein Nuclease RNA-binding Transcription Transcription regulation Transcription termination
FLh1282	131 238 269 378 43 540 694	Cell cycle DNA-binding Exonuclease Hydrolase Anti-oncogene Nuclease RNA-binding
FLh1283	131 238 342 343 43 539 547 678 804 805	Cell cycle DNA-binding GTP-binding GTPase activation Anti-oncogene Nuclear protein Nucleotide-binding Repressor Transcription Transcription regulation
FLh1284	131 238 343 43 539 678 804 805	Cell cycle DNA-binding GTPase activation Anti-oncogene Nuclear protein Repressor Transcription Transcription regulation
FLh1285	131 238 418 539 547 67 723 804 805 808	Cell cycle DNA-binding Kinase Nuclear protein Nucleotide-binding ATP-binding Serine/threonine-protein kinase Transcription Transcription regulation Transferase
FLh1286	131 238 43 479 539 678 804 805 862 863	Cell cycle DNA-binding Anti-oncogene Metal-binding Nuclear protein Repressor Transcription Transcription regulation Zinc Zinc-finger
FLh1287	131 238 43 479 539 694 804 805 862 863	Cell cycle DNA-binding Anti-oncogene Metal-binding Nuclear protein RNA-binding Transcription Transcription regulation Zinc Zinc-finger
FLh1288	131 238 43 479 539 804 805 862 863	Cell cycle DNA-binding Anti-oncogene Metal-binding Nuclear protein Transcription Transcription regulation Zinc Zinc-finger
FLh1289	131 238 43 53 539 698 804 805	Cell cycle DNA-binding Anti-oncogene Apoptosis Nuclear protein rRNA processing Transcription Transcription regulation
FLh1290	131 238 436 479 539 832 833 862 863	Cell cycle DNA-binding Ligase Metal-binding Nuclear protein Ubl conjugation Ubl conjugation pathway Zinc Zinc-finger
FLh1291	131 238 539 678 804 805	Cell cycle DNA-binding Nuclear protein Repressor Transcription Transcription regulation
FLh1292	131 256 328 333 43 472 808 812	Cell cycle Endoplasmic reticulum Glycosyltransferase Golgi apparatus Anti-oncogene Membrane Transferase Transmembrane
FLh1293	131 256 333 418 472 547 67 723 808	Cell cycle Endoplasmic reticulum Golgi apparatus Kinase Membrane Nucleotide-binding ATP-binding Serine/threonine-protein kinase Transferase
FLh1294	131 256 472 653 813 931	Cell cycle Endoplasmic reticulum Membrane Protein transport Transport ER-Golgi transport
FLh1295	131 274 285 288 343 418 43 521 547 560 67 723 808	Cell cycle FAD Flavoprotein FMN GTPase activation Kinase Anti-oncogene NADP Nucleotide-binding Oxidoreductase ATP-binding Serine/threonine-protein kinase Transferase
FLh1296	131 30 43 436 547 648 67	Cell cycle Aminoacyl-tRNA synthetase Anti-oncogene Ligase Nucleotide-binding Protein biosynthesis ATP-binding
FLh1297	131 30 436 547 648 67 760	Cell cycle Aminoacyl-tRNA synthetase Ligase Nucleotide-binding Protein biosynthesis ATP-binding Structural protein
FLh1298	131 333 418 539 547 67 723 808	Cell cycle Golgi apparatus Kinase Nuclear protein Nucleotide-binding ATP-binding Serine/threonine-protein kinase Transferase
FLh1299	131 333 43 496 521 539 560	Cell cycle Golgi apparatus Anti-oncogene Mitochondrion NADP Nuclear protein Oxidoreductase
FLh1300	131 338	Cell cycle Growth arrest
FLh1301	131 338 472 675	Cell cycle Growth arrest Membrane Receptor
FLh1302	131 338 472 812	Cell cycle Growth arrest Membrane Transmembrane
FLh1303	131 338 479 862 863	Cell cycle Growth arrest Metal-binding Zinc Zinc-finger
FLh1304	131 341	Cell cycle Growth regulation
FLh1305	131 342 43 472 547	Cell cycle GTP-binding Anti-oncogene Membrane Nucleotide-binding
FLh1306	131 343 43	Cell cycle GTPase activation Anti-oncogene
FLh1307	131 343 43 472	Cell cycle GTPase activation Anti-oncogene Membrane
FLh1308	131 346 378 904	Cell cycle Heat shock Hydrolase Protein phosphatase
FLh1309	131 378 43 443 446 904	Cell cycle Hydrolase Anti-oncogene Lipid metabolism Lipid-binding Protein phosphatase
FLh1310	131 378 43 53 645 788	Cell cycle Hydrolase Anti-oncogene Apoptosis Protease Thiol protease
FLh1311	131 378 43 645 720	Cell cycle Hydrolase Anti-oncogene Protease Serine protease
FLh1312	131 378 43 904	Cell cycle Hydrolase Anti-oncogene Protein phosphatase
FLh1313	131 378 460 464 479 904	Cell cycle Hydrolase Magnesium Manganese Metal-binding Protein phosphatase
FLh1314	131 378 904	Cell cycle Hydrolase Protein phosphatase
FLh1315	131 403 43	Cell cycle Intermediate filament Anti-oncogene
FLh1316	131 408 479	Cell cycle Iron Metal-binding
FLh1317	131 413 539 697	Cell cycle Isomerase Nuclear protein Rotamase
FLh1318	131 418 43 472 547 67 675 723 808 812 829 832	Cell cycle Kinase Anti-oncogene Membrane Nucleotide-binding ATP-binding Receptor Serine/threonine-protein kinase Transferase Transmembrane Tyrosine-protein kinase Ubl conjugation
FLh1319	131 418 43 472 547 67 675 808 812 829 832	Cell cycle Kinase Anti-oncogene Membrane Nucleotide-binding ATP-binding Receptor Transferase Transmembrane Tyrosine-protein kinase Ubl conjugation
FLh1320	131 418 460 464 479 539 547 67 723 808	Cell cycle Kinase Magnesium Manganese Metal-binding Nuclear protein Nucleotide-binding ATP-binding Serine/threonine-protein kinase Transferase
FLh1321	131 418 460 479 539 547 67 723 808	Cell cycle Kinase Magnesium Metal-binding Nuclear protein Nucleotide-binding ATP-binding Serine/threonine-protein kinase Transferase
FLh1322	131 418 460 479 539 547 67 723 808 829	Cell cycle Kinase Magnesium Metal-binding Nuclear protein Nucleotide-binding ATP-binding Serine/threonine-protein kinase Transferase Tyrosine-protein kinase
FLh1323	131 418 460 479 547 67 723 808	Cell cycle Kinase Magnesium Metal-binding Nucleotide-binding ATP-binding Serine/threonine-protein kinase Transferase
FLh1324	131 418 53 539 547 67 723 808	Cell cycle Kinase Apoptosis Nuclear protein Nucleotide-binding ATP-binding Serine/threonine-protein kinase Transferase
FLh1325	131 418 539 547 67 723 808	Cell cycle Kinase Nuclear protein Nucleotide-binding ATP-binding Serine/threonine-protein kinase Transferase
FLh1326	131 418 547 67 723 808	Cell cycle Kinase Nucleotide-binding ATP-binding Serine/threonine-protein kinase Transferase
FLh1327	131 418 547 67 723 808 945	Cell cycle Kinase Nucleotide-binding ATP-binding Serine/threonine-protein kinase Transferase Host-virus interaction
FLh1328	131 43	Cell cycle Anti-oncogene
FLh1329	131 43 456 496 816	Cell cycle Anti-oncogene Lyase Mitochondrion Tricarboxylic acid cycle
FLh1330	131 43 472	Cell cycle Anti-oncogene Membrane
FLh1331	131 43 472 53 812	Cell cycle Anti-oncogene Membrane Apoptosis Transmembrane
FLh1332	131 43 472 646 722	Cell cycle Anti-oncogene Membrane Protease inhibitor Serine protease inhibitor
FLh1333	131 43 472 675 812	Cell cycle Anti-oncogene Membrane Receptor Transmembrane
FLh1334	131 43 479 493 53 591 862 863	Cell cycle Anti-oncogene Metal-binding Microtubule Apoptosis Phorbol-ester binding Zinc Zinc-finger
FLh1335	131 43 479 493 539 591 862 863	Cell cycle Anti-oncogene Metal-binding Microtubule Nuclear protein Phorbol-ester binding Zinc Zinc-finger
FLh1336	131 43 479 539 862 863	Cell cycle Anti-oncogene Metal-binding Nuclear protein Zinc Zinc-finger
FLh1337	131 43 479 862 863	Cell cycle Anti-oncogene Metal-binding Zinc Zinc-finger
FLh1338	131 43 53	Cell cycle Anti-oncogene Apoptosis
FLh1339	131 43 53 539 694	Cell cycle Anti-oncogene Apoptosis Nuclear protein RNA-binding
FLh1340	131 43 539	Cell cycle Anti-oncogene Nuclear protein
FLh1341	131 43 539 804	Cell cycle Anti-oncogene Nuclear protein Transcription
FLh1342	131 43 539 804 805	Cell cycle Anti-oncogene Nuclear protein Transcription Transcription regulation
FLh1343	131 43 539 832	Cell cycle Anti-oncogene Nuclear protein Ubl conjugation
FLh1344	131 43 539 833	Cell cycle Anti-oncogene Nuclear protein Ubl conjugation pathway
FLh1345	131 43 646 722	Cell cycle Anti-oncogene Protease inhibitor Serine protease inhibitor
FLh1346	131 43 879	Cell cycle Anti-oncogene Wnt signaling pathway
FLh1347	131 436 479 53 539 833 862 863	Cell cycle Ligase Metal-binding Apoptosis Nuclear protein Ubl conjugation pathway Zinc Zinc-finger
FLh1348	131 436 547 67 833	Cell cycle Ligase Nucleotide-binding ATP-binding Ubl conjugation pathway
FLh1349	131 472 539	Cell cycle Membrane Nuclear protein
FLh1350	131 472 539 653 678 804 805 813	Cell cycle Membrane Nuclear protein Protein transport Repressor Transcription Transcription regulation Transport
FLh1351	131 472 539 694 729 804 805	Cell cycle Membrane Nuclear protein RNA-binding SH3-binding Transcription Transcription regulation
FLh1352	131 472 539 832	Cell cycle Membrane Nuclear protein Ubl conjugation
FLh1353	131 479 539 649 862 863	Cell cycle Metal-binding Nuclear protein Protein kinase inhibitor Zinc Zinc-finger
FLh1354	131 479 539 804 805 862 863	Cell cycle Metal-binding Nuclear protein Transcription Transcription regulation Zinc Zinc-finger
FLh1355	131 479 539 862 863	Cell cycle Metal-binding Nuclear protein Zinc Zinc-finger
FLh1356	131 493 53	Cell cycle Microtubule Apoptosis
FLh1357	131 53 539	Cell cycle Apoptosis Nuclear protein
FLh1358	131 53 729	Cell cycle Apoptosis SH3-binding
FLh1359	131 53 833	Cell cycle Apoptosis Ubl conjugation pathway
FLh1360	131 539	Cell cycle Nuclear protein
FLh1361	131 539 547 67	Cell cycle Nuclear protein Nucleotide-binding ATP-binding
FLh1362	131 539 649	Cell cycle Nuclear protein Protein kinase inhibitor
FLh1363	131 539 68	Cell cycle Nuclear protein Autocatalytic cleavage
FLh1364	131 760	Cell cycle Structural protein
FLh1365	133 134 217 221 37 472 573 675 808 812	Cell shape Cell wall Developmental protein Differentiation Angiogenesis Membrane Peptidoglycan synthesis Receptor Transferase Transmembrane
FLh1366	133 134 333 413 472 573 812	Cell shape Cell wall Golgi apparatus Isomerase Membrane Peptidoglycan synthesis Transmembrane
FLh1367	133 134 413 472 532 573 769 812 813	Cell shape Cell wall Isomerase Membrane Neurotransmitter transport Peptidoglycan synthesis Symport Transmembrane Transport
FLh1368	133 134 413 573 663	Cell shape Cell wall Isomerase Peptidoglycan synthesis Pyridoxal phosphate
FLh1369	133 134 573 808	Cell shape Cell wall Peptidoglycan synthesis Transferase
FLh1370	133 206 217 493 9	Cell shape Cytoskeleton Developmental protein Microtubule Actin-binding
FLh1371	133 206 418 547 67 808	Cell shape Cytoskeleton Kinase Nucleotide-binding ATP-binding Transferase
FLh1372	133 206 472 760	Cell shape Cytoskeleton Membrane Structural protein
FLh1373	133 217 221 524 770 771 9	Cell shape Developmental protein Differentiation Neurogenesis Synapse Synaptosome Actin-binding
FLh1374	133 217 472 812	Cell shape Developmental protein Membrane Transmembrane
FLh1375	133 342 472 547	Cell shape GTP-binding Membrane Nucleotide-binding
FLh1376	133 391 472 812	Cell shape Immune response Membrane Transmembrane
FLh1377	133 472	Cell shape Membrane
FLh1378	133 472 505 812 813	Cell shape Membrane Motor protein Transmembrane Transport
FLh1379	134 256 328 337 472 808 812	Cell wall Endoplasmic reticulum Glycosyltransferase GPI-anchor biosynthesis Membrane Transferase Transmembrane
FLh1380	134 256 337 472 808 812	Cell wall Endoplasmic reticulum GPI-anchor biosynthesis Membrane Transferase Transmembrane
FLh1381	134 256 337 472 812	Cell wall Endoplasmic reticulum GPI-anchor biosynthesis Membrane Transmembrane
FLh1382	134 379 760	Cell wall Hydroxylation Structural protein
FLh1383	134 472 572 812	Cell wall Membrane Peptidoglycan-anchor Transmembrane
FLh1384	134 572	Cell wall Peptidoglycan-anchor
FLh1385	137 158 238 371 539 804	Centromere Chromosomal protein DNA-binding Homeobox Nuclear protein Transcription
FLh1386	137 158 238 539	Centromere Chromosomal protein DNA-binding Nuclear protein
FLh1387	137 158 238 539 544	Centromere Chromosomal protein DNA-binding Nuclear protein Nucleosome core
FLh1388	137 158 539	Centromere Chromosomal protein Nuclear protein
FLh1389	137 158 539 678 804 805 945	Centromere Chromosomal protein Nuclear protein Repressor Transcription Transcription regulation Host-virus interaction
FLh1390	137 493 505 539 547 67	Centromere Microtubule Motor protein Nuclear protein Nucleotide-binding ATP-binding
FLh1391	138 375 378 406 446 472 66 812 813 926	CF(0) Hydrogen ion transport Hydrolase Ion transport Lipid-binding Membrane ATP synthesis Transmembrane Transport Vacuole
FLh1392	138 375 406 446 813	CF(0) Hydrogen ion transport Ion transport Lipid-binding Transport
FLh1393	138 375 406 472 496 812 813	CF(0) Hydrogen ion transport Ion transport Membrane Mitochondrion Transmembrane Transport
FLh1394	138 375 406 496 66 813	CF(0) Hydrogen ion transport Ion transport Mitochondrion ATP synthesis Transport
FLh1395	138 375 406 496 813	CF(0) Hydrogen ion transport Ion transport Mitochondrion Transport
FLh1396	139 217 221 272 37 375 406 472 547 66 67 797 807 812 813	CF(1) Developmental protein Differentiation Extracellular matrix Angiogenesis Hydrogen ion transport Ion transport Membrane Nucleotide-binding ATP synthesis ATP-binding Tissue remodeling Transducer Transmembrane Transport
FLh1397	139 238 375 406 472 479 539 547 66 67 813 862 863	CF(1) DNA-binding Hydrogen ion transport Ion transport Membrane Metal-binding Nuclear protein Nucleotide-binding ATP synthesis ATP-binding Transport Zinc Zinc-finger
FLh1398	139 297 375 406 472 547 66 67 675 807 812 813	CF(1) G-protein coupled receptor Hydrogen ion transport Ion transport Membrane Nucleotide-binding ATP synthesis ATP-binding Receptor Transducer Transmembrane Transport
FLh1399	139 375 378 397 406 472 496 547 645 66 67 812 813	CF(1) Hydrogen ion transport Hydrolase Inner membrane Ion transport Membrane Mitochondrion Nucleotide-binding Protease ATP synthesis ATP-binding Transmembrane Transport
FLh1400	139 375 378 406 472 496 547 66 67 813	CF(1) Hydrogen ion transport Hydrolase Ion transport Membrane Mitochondrion Nucleotide-binding ATP synthesis ATP-binding Transport
FLh1401	139 375 378 406 472 547 645 66 67 812 813	CF(1) Hydrogen ion transport Hydrolase Ion transport Membrane Nucleotide-binding Protease ATP synthesis ATP-binding Transmembrane Transport
FLh1402	139 375 378 406 472 547 66 67 813	CF(1) Hydrogen ion transport Hydrolase Ion transport Membrane Nucleotide-binding ATP synthesis ATP-binding Transport
FLh1403	139 375 378 406 472 66 813	CF(1) Hydrogen ion transport Hydrolase Ion transport Membrane ATP synthesis Transport
FLh1404	139 375 378 406 496 66 813	CF(1) Hydrogen ion transport Hydrolase Ion transport Mitochondrion ATP synthesis Transport
FLh1405	139 375 406 418 460 472 547 66 67 723 808 813 829	CF(1) Hydrogen ion transport Ion transport Kinase Magnesium Membrane Nucleotide-binding ATP synthesis ATP-binding Serine/threonine-protein kinase Transferase Transport Tyrosine-protein kinase
FLh1406	139 375 406 472 479 547 66 67 813 862 863	CF(1) Hydrogen ion transport Ion transport Membrane Metal-binding Nucleotide-binding ATP synthesis ATP-binding Transport Zinc Zinc-finger
FLh1407	139 375 406 472 514 547 66 67 813	CF(1) Hydrogen ion transport Ion transport Membrane Muscle protein Nucleotide-binding ATP synthesis ATP-binding Transport
FLh1408	139 375 406 472 514 547 66 67 813 9	CF(1) Hydrogen ion transport Ion transport Membrane Muscle protein Nucleotide-binding ATP synthesis ATP-binding Transport Actin-binding
FLh1409	139 375 406 472 539 547 66 67 687 694 813	CF(1) Hydrogen ion transport Ion transport Membrane Nuclear protein Nucleotide-binding ATP synthesis ATP-binding Ribonucleoprotein RNA-binding Transport
FLh1410	139 375 406 472 547 66 67 812 813	CF(1) Hydrogen ion transport Ion transport Membrane Nucleotide-binding ATP synthesis ATP-binding Transmembrane Transport
FLh1411	139 375 406 472 547 66 67 813	CF(1) Hydrogen ion transport Ion transport Membrane Nucleotide-binding ATP synthesis ATP-binding Transport
FLh1412	140 142 21 378 460 479 547 862	cGMP cGMP-binding Allosteric enzyme Hydrolase Magnesium Metal-binding Nucleotide-binding Zinc
FLh1413	140 142 378 547	cGMP cGMP-binding Hydrolase Nucleotide-binding
FLh1414	140 142 406 407 472 547 716 812 813 844	cGMP cGMP-binding Ion transport Ionic channel Membrane Nucleotide-binding Sensory transduction Transmembrane Transport Vision
FLh1415	140 142 418 547 67 723 808	cGMP cGMP-binding Kinase Nucleotide-binding ATP-binding Serine/threonine-protein kinase Transferase
FLh1416	140 378 464 479	cGMP Hydrolase Manganese Metal-binding
FLh1417	140 378 472	cGMP Hydrolase Membrane
FLh1418	140 378 472 716 844	cGMP Hydrolase Membrane Sensory transduction Vision
FLh1419	140 378 472 812	cGMP Hydrolase Membrane Transmembrane
FLh1420	140 378 472 812 813	cGMP Hydrolase Membrane Transmembrane Transport
FLh1421	140 378 716 844	cGMP Hydrolase Sensory transduction Vision
FLh1422	141 349 408 456 479	cGMP biosynthesis Heme Iron Lyase Metal-binding
FLh1423	141 418 456 472 547 67 675 716 723 808 812 844	cGMP biosynthesis Kinase Lyase Membrane Nucleotide-binding ATP-binding Receptor Sensory transduction Serine/threonine-protein kinase Transferase Transmembrane Vision
FLh1424	141 418 456 472 547 67 675 723 808 812	cGMP biosynthesis Kinase Lyase Membrane Nucleotide-binding ATP-binding Receptor Serine/threonine-protein kinase Transferase Transmembrane
FLh1425	141 418 456 472 547 67 675 723 808 812 829	cGMP biosynthesis Kinase Lyase Membrane Nucleotide-binding ATP-binding Receptor Serine/threonine-protein kinase Transferase Transmembrane Tyrosine-protein kinase
FLh1426	141 418 456 472 547 67 675 723 808 812 829 868	cGMP biosynthesis Kinase Lyase Membrane Nucleotide-binding ATP-binding Receptor Serine/threonine-protein kinase Transferase Transmembrane Tyrosine-protein kinase Chloride
FLh1427	141 456	cGMP biosynthesis Lyase
FLh1428	141 456 472 675 812 868	cGMP biosynthesis Lyase Membrane Receptor Transmembrane Chloride
FLh1429	143	Chaperone
FLh1430	143 156 217 221 539 744 804 805	Chaperone Chromatin regulator Developmental protein Differentiation Nuclear protein Spermatogenesis Transcription Transcription regulation
FLh1431	143 156 539 804 805	Chaperone Chromatin regulator Nuclear protein Transcription Transcription regulation
FLh1432	143 186 249 346 479 539 547 67 813	Chaperone Copper Electron transport Heat shock Metal-binding Nuclear protein Nucleotide-binding ATP-binding Transport
FLh1433	143 186 479 49 560 862	Chaperone Copper Metal-binding Antioxidant Oxidoreductase Zinc
FLh1434	143 186 479 496	Chaperone Copper Metal-binding Mitochondrion
FLh1435	143 206	Chaperone Cytoskeleton
FLh1436	143 206 217 221 493 524 832	Chaperone Cytoskeleton Developmental protein Differentiation Microtubule Neurogenesis Ubl conjugation
FLh1437	143 217 221 517	Chaperone Developmental protein Differentiation Myogenesis
FLh1438	143 217 221 547 67 744	Chaperone Developmental protein Differentiation Nucleotide-binding ATP-binding Spermatogenesis
FLh1439	143 235 256 346 479 862 863	Chaperone DNA replication Endoplasmic reticulum Heat shock Metal-binding Zinc Zinc-finger
FLh1440	143 235 346 472 479 862 863	Chaperone DNA replication Heat shock Membrane Metal-binding Zinc Zinc-finger
FLh1441	143 235 346 479 496 53 862 863	Chaperone DNA replication Heat shock Metal-binding Mitochondrion Apoptosis Zinc Zinc-finger
FLh1442	143 235 346 479 539 862 863	Chaperone DNA replication Heat shock Metal-binding Nuclear protein Zinc Zinc-finger
FLh1443	143 235 346 479 862 863	Chaperone DNA replication Heat shock Metal-binding Zinc Zinc-finger
FLh1444	143 238 256 371 472 479 492 539 804 812 862 863	Chaperone DNA-binding Endoplasmic reticulum Homeobox Membrane Metal-binding Microsome Nuclear protein Transcription Transmembrane Zinc Zinc-finger
FLh1445	143 238 256 371 472 492 539 804 812	Chaperone DNA-binding Endoplasmic reticulum Homeobox Membrane Microsome Nuclear protein Transcription Transmembrane
FLh1446	143 238 371 539 804	Chaperone DNA-binding Homeobox Nuclear protein Transcription
FLh1447	143 238 418 479 547 67 804 805 808 862 863	Chaperone DNA-binding Kinase Metal-binding Nucleotide-binding ATP-binding Transcription Transcription regulation Transferase Zinc Zinc-finger
FLh1448	143 254 346	Chaperone Endocytosis Heat shock
FLh1449	143 256 346	Chaperone Endoplasmic reticulum Heat shock
FLh1450	143 256 346 492 547 67	Chaperone Endoplasmic reticulum Heat shock Microsome Nucleotide-binding ATP-binding
FLh1451	143 256 346 494 646 722	Chaperone Endoplasmic reticulum Heat shock Milk protein Protease inhibitor Serine protease inhibitor
FLh1452	143 256 346 547 67	Chaperone Endoplasmic reticulum Heat shock Nucleotide-binding ATP-binding
FLh1453	143 256 346 646 722	Chaperone Endoplasmic reticulum Heat shock Protease inhibitor Serine protease inhibitor
FLh1454	143 256 346 676	Chaperone Endoplasmic reticulum Heat shock Redox-active center
FLh1455	143 256 347 378 472 492 547 653 67 812 813	Chaperone Endoplasmic reticulum Helicase Hydrolase Membrane Microsome Nucleotide-binding Protein transport ATP-binding Transmembrane Transport
FLh1456	143 256 413 472 676	Chaperone Endoplasmic reticulum Isomerase Membrane Redox-active center
FLh1457	143 256 472 479 653 812 813 862 863	Chaperone Endoplasmic reticulum Membrane Metal-binding Protein transport Transmembrane Transport Zinc Zinc-finger
FLh1458	143 256 472 539 653 812 813	Chaperone Endoplasmic reticulum Membrane Nuclear protein Protein transport Transmembrane Transport
FLh1459	143 256 472 653 812 813	Chaperone Endoplasmic reticulum Membrane Protein transport Transmembrane Transport
FLh1460	143 256 479 539 833 862 863	Chaperone Endoplasmic reticulum Metal-binding Nuclear protein Ubl conjugation pathway Zinc Zinc-finger
FLh1461	143 256 479 676 862 863	Chaperone Endoplasmic reticulum Metal-binding Redox-active center Zinc Zinc-finger
FLh1462	143 256 547 67	Chaperone Endoplasmic reticulum Nucleotide-binding ATP-binding
FLh1463	143 256 676	Chaperone Endoplasmic reticulum Redox-active center
FLh1464	143 275 413 444	Chaperone Fatty acid biosynthesis Isomerase Lipid synthesis
FLh1465	143 30 346 436 547 648 67	Chaperone Aminoacyl-tRNA synthetase Heat shock Ligase Nucleotide-binding Protein biosynthesis ATP-binding
FLh1466	143 30 436 547 648 67	Chaperone Aminoacyl-tRNA synthetase Ligase Nucleotide-binding Protein biosynthesis ATP-binding
FLh1467	143 326 378 547 67	Chaperone Glycosidase Hydrolase Nucleotide-binding ATP-binding
FLh1468	143 342 547	Chaperone GTP-binding Nucleotide-binding
FLh1469	143 346	Chaperone Heat shock
FLh1470	143 346 403 416	Chaperone Heat shock Intermediate filament Keratin
FLh1471	143 346 413 547 67 687 689 694 697 699	Chaperone Heat shock Isomerase Nucleotide-binding ATP-binding Ribonucleoprotein Ribosomal protein RNA-binding Rotamase rRNA-binding
FLh1472	143 346 479 862 863	Chaperone Heat shock Metal-binding Zinc Zinc-finger
FLh1473	143 346 489 547 67 808	Chaperone Heat shock Methyltransferase Nucleotide-binding ATP-binding Transferase
FLh1474	143 346 496	Chaperone Heat shock Mitochondrion
FLh1475	143 346 496 547 67	Chaperone Heat shock Mitochondrion Nucleotide-binding ATP-binding
FLh1476	143 346 539 547 67	Chaperone Heat shock Nuclear protein Nucleotide-binding ATP-binding
FLh1477	143 346 547 67	Chaperone Heat shock Nucleotide-binding ATP-binding
FLh1478	143 378 4 408 411 472 479 496 547 67 813	Chaperone Hydrolase 4Fe-4S Iron Iron-sulfur Membrane Metal-binding Mitochondrion Nucleotide-binding ATP-binding Transport
FLh1479	143 378 472 496 547 67 813	Chaperone Hydrolase Membrane Mitochondrion Nucleotide-binding ATP-binding Transport
FLh1480	143 378 472 547 67 812 904	Chaperone Hydrolase Membrane Nucleotide-binding ATP-binding Transmembrane Protein phosphatase
FLh1481	143 378 547 64 645 67	Chaperone Hydrolase Nucleotide-binding Aspartyl protease Protease ATP-binding
FLh1482	143 378 729 904	Chaperone Hydrolase SH3-binding Protein phosphatase
FLh1483	143 391 395 399 472 675 812	Chaperone Immune response Inflammatory response Innate immunity Membrane Receptor Transmembrane
FLh1484	143 391 472 496 812	Chaperone Immune response Membrane Mitochondrion Transmembrane
FLh1485	143 391 472 812	Chaperone Immune response Membrane Transmembrane
FLh1486	143 397 472 479 496 653 811 813 862	Chaperone Inner membrane Membrane Metal-binding Mitochondrion Protein transport Translocation Transport Zinc
FLh1487	143 397 472 496 653 811 813	Chaperone Inner membrane Membrane Mitochondrion Protein transport Translocation Transport
FLh1488	143 413 507 508 539 697 747	Chaperone Isomerase mRNA processing mRNA splicing Nuclear protein Rotamase Spliceosome
FLh1489	143 413 539 697	Chaperone Isomerase Nuclear protein Rotamase
FLh1490	143 418 496 547 67 723 808	Chaperone Kinase Mitochondrion Nucleotide-binding ATP-binding Serine/threonine-protein kinase Transferase
FLh1491	143 418 496 547 67 808	Chaperone Kinase Mitochondrion Nucleotide-binding ATP-binding Transferase
FLh1492	143 418 539 547 67 723 808	Chaperone Kinase Nuclear protein Nucleotide-binding ATP-binding Serine/threonine-protein kinase Transferase
FLh1493	143 418 547 67 723 808	Chaperone Kinase Nucleotide-binding ATP-binding Serine/threonine-protein kinase Transferase
FLh1494	143 472 479 489 808 812 862 863	Chaperone Membrane Metal-binding Methyltransferase Transferase Transmembrane Zinc Zinc-finger
FLh1495	143 472 479 812 862 863	Chaperone Membrane Metal-binding Transmembrane Zinc Zinc-finger
FLh1496	143 472 479 862 863	Chaperone Membrane Metal-binding Zinc Zinc-finger
FLh1497	143 472 489 808 812	Chaperone Membrane Methyltransferase Transferase Transmembrane
FLh1498	143 472 496	Chaperone Membrane Mitochondrion
FLh1499	143 472 496 547 67 812	Chaperone Membrane Mitochondrion Nucleotide-binding ATP-binding Transmembrane
FLh1500	143 472 547 67 812	Chaperone Membrane Nucleotide-binding ATP-binding Transmembrane
FLh1501	143 472 807	Chaperone Membrane Transducer
FLh1502	143 472 812	Chaperone Membrane Transmembrane
FLh1503	143 479 496 547 67 862 863	Chaperone Metal-binding Mitochondrion Nucleotide-binding ATP-binding Zinc Zinc-finger
FLh1504	143 479 539 862 863	Chaperone Metal-binding Nuclear protein Zinc Zinc-finger
FLh1505	143 479 676 862 863	Chaperone Metal-binding Redox-active center Zinc Zinc-finger
FLh1506	143 479 694 862 863	Chaperone Metal-binding RNA-binding Zinc Zinc-finger
FLh1507	143 479 862 863	Chaperone Metal-binding Zinc Zinc-finger
FLh1508	143 496	Chaperone Mitochondrion
FLh1509	143 496 520 560 830	Chaperone Mitochondrion NAD Oxidoreductase Ubiquinone
FLh1510	143 496 547 67	Chaperone Mitochondrion Nucleotide-binding ATP-binding
FLh1511	143 51	Chaperone Antiviral defense
FLh1512	143 527 813	Chaperone Neuropeptide Transport
FLh1513	143 53	Chaperone Apoptosis
FLh1514	143 53 539 832	Chaperone Apoptosis Nuclear protein Ubl conjugation
FLh1515	143 539	Chaperone Nuclear protein
FLh1516	143 539 547 67	Chaperone Nuclear protein Nucleotide-binding ATP-binding
FLh1517	143 539 832	Chaperone Nuclear protein Ubl conjugation
FLh1518	143 547 67	Chaperone Nucleotide-binding ATP-binding
FLh1519	143 547 67 716 844	Chaperone Nucleotide-binding ATP-binding Sensory transduction Vision
FLh1520	143 637 808	Chaperone Prenyltransferase Transferase
FLh1521	143 647	Chaperone Proteasome
FLh1522	143 676	Chaperone Redox-active center
FLh1523	143 694	Chaperone RNA-binding
FLh1524	143 945	Chaperone Host-virus interaction
FLh1525	145	Chemotaxis
FLh1526	145 202	Chemotaxis Cytokine
FLh1527	145 202 395	Chemotaxis Cytokine Inflammatory response
FLh1528	145 202 472 812	Chemotaxis Cytokine Membrane Transmembrane
FLh1529	145 217 221 28 328 339 37 57 808 822	Chemotaxis Developmental protein Differentiation Amino-acid biosynthesis Glycosyltransferase Growth factor Angiogenesis Aromatic amino acid biosynthesis Transferase Tryptophan biosynthesis
FLh1530	145 217 221 472 524 675 812	Chemotaxis Developmental protein Differentiation Membrane Neurogenesis Receptor Transmembrane
FLh1531	145 217 221 472 524 812	Chemotaxis Developmental protein Differentiation Membrane Neurogenesis Transmembrane
FLh1532	145 255 378 540	Chemotaxis Endonuclease Hydrolase Nuclease
FLh1533	145 297 472 675 807 812	Chemotaxis G-protein coupled receptor Membrane Receptor Transducer Transmembrane
FLh1534	145 358 378 44 645 720 721 929	Chemotaxis Heparin-binding Hydrolase Antibiotic Protease Serine protease Serine protease homolog Antimicrobial
FLh1535	145 358 472 557 646 722 813 94	Chemotaxis Heparin-binding Membrane Outer membrane Protease inhibitor Serine protease inhibitor Transport Blood coagulation
FLh1536	145 358 646 722 94	Chemotaxis Heparin-binding Protease inhibitor Serine protease inhibitor Blood coagulation
FLh1537	145 378 442 472 479 812	Chemotaxis Hydrolase Lipid degradation Membrane Metal-binding Transmembrane
FLh1538	145 378 539	Chemotaxis Hydrolase Nuclear protein
FLh1539	147 479 862 863	Chitin-binding Metal-binding Zinc Zinc-finger
FLh1540	148 150 157 460 472 479 602 603 604 793 812 934	Chlorophyll Chloroplast Chromophore Magnesium Membrane Metal-binding Photosynthesis Photosystem I Photosystem II Thylakoid Transmembrane Plastid
FLh1541	152 256 274 285 349 408 444 472 479 520 521 560 752 756	Cholesterol biosynthesis Endoplasmic reticulum FAD Flavoprotein Heme Iron Lipid synthesis Membrane Metal-binding NAD NADP Oxidoreductase Steroid biosynthesis Sterol biosynthesis
FLh1542	152 256 274 285 349 408 444 472 479 520 521 560 752 756 812	Cholesterol biosynthesis Endoplasmic reticulum FAD Flavoprotein Heme Iron Lipid synthesis Membrane Metal-binding NAD NADP Oxidoreductase Steroid biosynthesis Sterol biosynthesis Transmembrane
FLh1543	152 256 274 285 349 408 444 472 479 520 560 752 756	Cholesterol biosynthesis Endoplasmic reticulum FAD Flavoprotein Heme Iron Lipid synthesis Membrane Metal-binding NAD Oxidoreductase Steroid biosynthesis Sterol biosynthesis
FLh1544	152 256 274 285 349 408 444 479 520 521 560 752 756 812	Cholesterol biosynthesis Endoplasmic reticulum FAD Flavoprotein Heme Iron Lipid synthesis Metal-binding NAD NADP Oxidoreductase Steroid biosynthesis Sterol biosynthesis Transmembrane
FLh1545	152 256 413 444 472 752 756 812	Cholesterol biosynthesis Endoplasmic reticulum Isomerase Lipid synthesis Membrane Steroid biosynthesis Sterol biosynthesis Transmembrane
FLh1546	152 256 414 444 460 472 511 521 560 752 756 808 812	Cholesterol biosynthesis Endoplasmic reticulum Isoprene biosynthesis Lipid synthesis Magnesium Membrane Multifunctional enzyme NADP Oxidoreductase Steroid biosynthesis Sterol biosynthesis Transferase Transmembrane
FLh1547	152 256 444 472 520 560 752 755 756 812	Cholesterol biosynthesis Endoplasmic reticulum Lipid synthesis Membrane NAD Oxidoreductase Steroid biosynthesis Steroidogenesis Sterol biosynthesis Transmembrane
FLh1548	152 256 444 472 521 560 576 752 756 812	Cholesterol biosynthesis Endoplasmic reticulum Lipid synthesis Membrane NADP Oxidoreductase Peroxisome Steroid biosynthesis Sterol biosynthesis Transmembrane
FLh1549	152 256 444 472 521 560 752 756 812	Cholesterol biosynthesis Endoplasmic reticulum Lipid synthesis Membrane NADP Oxidoreductase Steroid biosynthesis Sterol biosynthesis Transmembrane
FLh1550	152 275 418 444 460 479 547 67 723 752 756 808	Cholesterol biosynthesis Fatty acid biosynthesis Kinase Lipid synthesis Magnesium Metal-binding Nucleotide-binding ATP-binding Serine/threonine-protein kinase Steroid biosynthesis Sterol biosynthesis Transferase
FLh1551	152 349 378 408 444 472 479 503 521 560 645 720 752 756 812	Cholesterol biosynthesis Heme Hydrolase Iron Lipid synthesis Membrane Metal-binding Monooxygenase NADP Oxidoreductase Protease Serine protease Steroid biosynthesis Sterol biosynthesis Transmembrane
FLh1552	152 378 418 441 444 456 547 67 752 756 808	Cholesterol biosynthesis Hydrolase Kinase Lipid A biosynthesis Lipid synthesis Lyase Nucleotide-binding ATP-binding Steroid biosynthesis Sterol biosynthesis Transferase
FLh1553	152 414 444 752 756 808 945	Cholesterol biosynthesis Isoprene biosynthesis Lipid synthesis Steroid biosynthesis Sterol biosynthesis Transferase Host-virus interaction
FLh1554	152 418 444 576 752 756 808	Cholesterol biosynthesis Kinase Lipid synthesis Peroxisome Steroid biosynthesis Sterol biosynthesis Transferase
FLh1555	152 444 456 752 756	Cholesterol biosynthesis Lipid synthesis Lyase Steroid biosynthesis Sterol biosynthesis
FLh1556	152 444 496 752 756 808	Cholesterol biosynthesis Lipid synthesis Mitochondrion Steroid biosynthesis Sterol biosynthesis Transferase
FLh1557	152 444 752 756 808	Cholesterol biosynthesis Lipid synthesis Steroid biosynthesis Sterol biosynthesis Transferase
FLh1558	153 162 358 427 443 445 446 753 758 813 850	Cholesterol metabolism Chylomicron Heparin-binding LDL Lipid metabolism Lipid transport Lipid-binding Steroid metabolism Storage protein Transport VLDL
FLh1559	153 162 358 427 443 445 472 557 753 813 850	Cholesterol metabolism Chylomicron Heparin-binding LDL Lipid metabolism Lipid transport Membrane Outer membrane Steroid metabolism Transport VLDL
FLh1560	153 162 358 427 443 445 753 758 813 850	Cholesterol metabolism Chylomicron Heparin-binding LDL Lipid metabolism Lipid transport Steroid metabolism Storage protein Transport VLDL
FLh1561	153 162 358 427 443 445 753 813 850	Cholesterol metabolism Chylomicron Heparin-binding LDL Lipid metabolism Lipid transport Steroid metabolism Transport VLDL
FLh1562	153 168 254 427 443 445 472 675 753 812 813 945	Cholesterol metabolism Coated pits Endocytosis LDL Lipid metabolism Lipid transport Membrane Receptor Steroid metabolism Transmembrane Transport Host-virus interaction
FLh1563	153 168 254 443 445 472 675 753 812 813 850	Cholesterol metabolism Coated pits Endocytosis Lipid metabolism Lipid transport Membrane Receptor Steroid metabolism Transmembrane Transport VLDL
FLh1564	153 186 249 254 427 443 445 472 479 675 753 812 813	Cholesterol metabolism Copper Electron transport Endocytosis LDL Lipid metabolism Lipid transport Membrane Metal-binding Receptor Steroid metabolism Transmembrane Transport
FLh1565	153 249 274 285 443 496 521 560 753 813	Cholesterol metabolism Electron transport FAD Flavoprotein Lipid metabolism Mitochondrion NADP Oxidoreductase Steroid metabolism Transport
FLh1566	153 254 443 753	Cholesterol metabolism Endocytosis Lipid metabolism Steroid metabolism
FLh1567	153 256 333 443 472 753 812	Cholesterol metabolism Endoplasmic reticulum Golgi apparatus Lipid metabolism Membrane Steroid metabolism Transmembrane
FLh1568	153 256 349 408 443 472 479 492 503 521 560 753	Cholesterol metabolism Endoplasmic reticulum Heme Iron Lipid metabolism Membrane Metal-binding Microsome Monooxygenase NADP Oxidoreductase Steroid metabolism
FLh1569	153 256 349 408 443 472 479 492 503 521 560 753 812	Cholesterol metabolism Endoplasmic reticulum Heme Iron Lipid metabolism Membrane Metal-binding Microsome Monooxygenase NADP Oxidoreductase Steroid metabolism Transmembrane
FLh1570	153 256 443 472 753 812 832	Cholesterol metabolism Endoplasmic reticulum Lipid metabolism Membrane Steroid metabolism Transmembrane Ubl conjugation
FLh1571	153 34 345 443 445 753 813	Cholesterol metabolism Amyloid HDL Lipid metabolism Lipid transport Steroid metabolism Transport
FLh1572	153 345 427 443 445 753 813	Cholesterol metabolism HDL LDL Lipid metabolism Lipid transport Steroid metabolism Transport
FLh1573	153 345 443 445 539 694 753 813	Cholesterol metabolism HDL Lipid metabolism Lipid transport Nuclear protein RNA-binding Steroid metabolism Transport
FLh1574	153 345 443 445 753 813	Cholesterol metabolism HDL Lipid metabolism Lipid transport Steroid metabolism Transport
FLh1575	153 349 408 443 472 479 496 503 560 753 755	Cholesterol metabolism Heme Iron Lipid metabolism Membrane Metal-binding Mitochondrion Monooxygenase Oxidoreductase Steroid metabolism Steroidogenesis
FLh1576	153 378 442 443 753	Cholesterol metabolism Hydrolase Lipid degradation Lipid metabolism Steroid metabolism
FLh1577	153 378 443 472 479 482 645 753 812 862	Cholesterol metabolism Hydrolase Lipid metabolism Membrane Metal-binding Metalloprotease Protease Steroid metabolism Transmembrane Zinc
FLh1578	153 378 443 472 547 67 753 812 813	Cholesterol metabolism Hydrolase Lipid metabolism Membrane Nucleotide-binding ATP-binding Steroid metabolism Transmembrane Transport
FLh1579	153 443 445 753 813	Cholesterol metabolism Lipid metabolism Lipid transport Steroid metabolism Transport
FLh1580	153 443 472 547 67 753 812 813	Cholesterol metabolism Lipid metabolism Membrane Nucleotide-binding ATP-binding Steroid metabolism Transmembrane Transport
FLh1581	153 443 472 753 812	Cholesterol metabolism Lipid metabolism Membrane Steroid metabolism Transmembrane
FLh1582	156	Chromatin regulator
FLh1583	156 158 217 221 238 539 744 804 805	Chromatin regulator Chromosomal protein Developmental protein Differentiation DNA-binding Nuclear protein Spermatogenesis Transcription Transcription regulation
FLh1584	156 158 227 234 418 464 472 479 539 723 779 808 866	Chromatin regulator Chromosomal protein DNA damage DNA repair Kinase Manganese Membrane Metal-binding Nuclear protein Serine/threonine-protein kinase Telomere Transferase Nonsense-mediated mRNA decay
FLh1585	156 158 227 234 418 464 479 539 547 67 723 779 808 866	Chromatin regulator Chromosomal protein DNA damage DNA repair Kinase Manganese Metal-binding Nuclear protein Nucleotide-binding ATP-binding Serine/threonine-protein kinase Telomere Transferase Nonsense-mediated mRNA decay
FLh1586	156 158 227 234 418 464 479 539 723 779 808 866	Chromatin regulator Chromosomal protein DNA damage DNA repair Kinase Manganese Metal-binding Nuclear protein Serine/threonine-protein kinase Telomere Transferase Nonsense-mediated mRNA decay
FLh1587	156 158 227 234 418 539 723 779 808	Chromatin regulator Chromosomal protein DNA damage DNA repair Kinase Nuclear protein Serine/threonine-protein kinase Telomere Transferase
FLh1588	156 158 238 539 544	Chromatin regulator Chromosomal protein DNA-binding Nuclear protein Nucleosome core
FLh1589	156 158 238 539 544 832	Chromatin regulator Chromosomal protein DNA-binding Nuclear protein Nucleosome core Ubl conjugation
FLh1590	156 158 436 479 539 833 862 863	Chromatin regulator Chromosomal protein Ligase Metal-binding Nuclear protein Ubl conjugation pathway Zinc Zinc-finger
FLh1591	156 158 489 539 678 804 805 808 949	Chromatin regulator Chromosomal protein Methyltransferase Nuclear protein Repressor Transcription Transcription regulation Transferase S-adenosyl-L-methionine
FLh1592	156 210 238 347 378 456 539 547 627 67 804 805	Chromatin regulator Decarboxylase DNA-binding Helicase Hydrolase Lyase Nuclear protein Nucleotide-binding Porphyrin biosynthesis ATP-binding Transcription Transcription regulation
FLh1593	156 217 238 315 479 539 804 805 808 862 863	Chromatin regulator Developmental protein DNA-binding Glutamine amidotransferase Metal-binding Nuclear protein Transcription Transcription regulation Transferase Zinc Zinc-finger
FLh1594	156 217 238 479 539 804 805 862 863	Chromatin regulator Developmental protein DNA-binding Metal-binding Nuclear protein Transcription Transcription regulation Zinc Zinc-finger
FLh1595	156 217 539	Chromatin regulator Developmental protein Nuclear protein
FLh1596	156 223 378 408 479 539 560 804 805 862 863	Chromatin regulator Dioxygenase Hydrolase Iron Metal-binding Nuclear protein Oxidoreductase Transcription Transcription regulation Zinc Zinc-finger
FLh1597	156 223 408 479 539 560 694 804 805 862	Chromatin regulator Dioxygenase Iron Metal-binding Nuclear protein Oxidoreductase RNA-binding Transcription Transcription regulation Zinc
FLh1598	156 223 408 479 539 560 804 805 833 862 863	Chromatin regulator Dioxygenase Iron Metal-binding Nuclear protein Oxidoreductase Transcription Transcription regulation Ubl conjugation pathway Zinc Zinc-finger
FLh1599	156 223 408 479 539 560 804 805 862	Chromatin regulator Dioxygenase Iron Metal-binding Nuclear protein Oxidoreductase Transcription Transcription regulation Zinc
FLh1600	156 223 408 479 539 560 804 805 862 863	Chromatin regulator Dioxygenase Iron Metal-binding Nuclear protein Oxidoreductase Transcription Transcription regulation Zinc Zinc-finger
FLh1601	156 223 408 479 539 560 804 805 862 863 945	Chromatin regulator Dioxygenase Iron Metal-binding Nuclear protein Oxidoreductase Transcription Transcription regulation Zinc Zinc-finger Host-virus interaction
FLh1602	156 227 234 238 371 489 539 804 808	Chromatin regulator DNA damage DNA repair DNA-binding Homeobox Methyltransferase Nuclear protein Transcription Transferase
FLh1603	156 227 234 238 371 489 539 804 808 949	Chromatin regulator DNA damage DNA repair DNA-binding Homeobox Methyltransferase Nuclear protein Transcription Transferase S-adenosyl-L-methionine
FLh1604	156 227 234 238 489 539 808	Chromatin regulator DNA damage DNA repair DNA-binding Methyltransferase Nuclear protein Transferase
FLh1605	156 227 234 238 489 539 808 949	Chromatin regulator DNA damage DNA repair DNA-binding Methyltransferase Nuclear protein Transferase S-adenosyl-L-methionine
FLh1606	156 227 234 539 678 804 805	Chromatin regulator DNA damage DNA repair Nuclear protein Repressor Transcription Transcription regulation
FLh1607	156 227 234 539 804 805	Chromatin regulator DNA damage DNA repair Nuclear protein Transcription Transcription regulation
FLh1608	156 229 233 238 479 489 539 804 805 808 862 863 949	Chromatin regulator DNA integration DNA recombination DNA-binding Metal-binding Methyltransferase Nuclear protein Transcription Transcription regulation Transferase Zinc Zinc-finger S-adenosyl-L-methionine
FLh1609	156 235 539 678 804 805	Chromatin regulator DNA replication Nuclear protein Repressor Transcription Transcription regulation
FLh1610	156 238 347 378 472 539 547 557 67 804 805 813	Chromatin regulator DNA-binding Helicase Hydrolase Membrane Nuclear protein Nucleotide-binding Outer membrane ATP-binding Transcription Transcription regulation Transport
FLh1611	156 238 347 378 479 539 547 67 804 805 862 863	Chromatin regulator DNA-binding Helicase Hydrolase Metal-binding Nuclear protein Nucleotide-binding ATP-binding Transcription Transcription regulation Zinc Zinc-finger
FLh1612	156 238 347 378 539 547 67	Chromatin regulator DNA-binding Helicase Hydrolase Nuclear protein Nucleotide-binding ATP-binding
FLh1613	156 238 347 378 539 547 67 804 805	Chromatin regulator DNA-binding Helicase Hydrolase Nuclear protein Nucleotide-binding ATP-binding Transcription Transcription regulation
FLh1614	156 238 371 539 678 804 805 832	Chromatin regulator DNA-binding Homeobox Nuclear protein Repressor Transcription Transcription regulation Ubl conjugation
FLh1615	156 238 371 539 678 804 805 945	Chromatin regulator DNA-binding Homeobox Nuclear protein Repressor Transcription Transcription regulation Host-virus interaction
FLh1616	156 238 371 539 804 805	Chromatin regulator DNA-binding Homeobox Nuclear protein Transcription Transcription regulation
FLh1617	156 238 479 489 539 804 805 808 862 863	Chromatin regulator DNA-binding Metal-binding Methyltransferase Nuclear protein Transcription Transcription regulation Transferase Zinc Zinc-finger
FLh1618	156 238 479 489 539 804 805 808 862 863 949	Chromatin regulator DNA-binding Metal-binding Methyltransferase Nuclear protein Transcription Transcription regulation Transferase Zinc Zinc-finger S-adenosyl-L-methionine
FLh1619	156 238 479 539 678 804 805 862 863	Chromatin regulator DNA-binding Metal-binding Nuclear protein Repressor Transcription Transcription regulation Zinc Zinc-finger
FLh1620	156 238 479 539 804 805 862 863	Chromatin regulator DNA-binding Metal-binding Nuclear protein Transcription Transcription regulation Zinc Zinc-finger
FLh1621	156 238 539	Chromatin regulator DNA-binding Nuclear protein
FLh1622	156 238 539 560 804 805	Chromatin regulator DNA-binding Nuclear protein Oxidoreductase Transcription Transcription regulation
FLh1623	156 238 539 678 804 805 832	Chromatin regulator DNA-binding Nuclear protein Repressor Transcription Transcription regulation Ubl conjugation
FLh1624	156 238 539 678 804 805 945	Chromatin regulator DNA-binding Nuclear protein Repressor Transcription Transcription regulation Host-virus interaction
FLh1625	156 238 539 804 805	Chromatin regulator DNA-binding Nuclear protein Transcription Transcription regulation
FLh1626	156 274 285 539 560 678 804 805	Chromatin regulator FAD Flavoprotein Nuclear protein Oxidoreductase Repressor Transcription Transcription regulation
FLh1627	156 341 479 539 804 805 862 863	Chromatin regulator Growth regulation Metal-binding Nuclear protein Transcription Transcription regulation Zinc Zinc-finger
FLh1628	156 341 539 804 805	Chromatin regulator Growth regulation Nuclear protein Transcription Transcription regulation
FLh1629	156 342 493 539 547 945	Chromatin regulator GTP-binding Microtubule Nuclear protein Nucleotide-binding Host-virus interaction
FLh1630	156 347 378 539 547 67	Chromatin regulator Helicase Hydrolase Nuclear protein Nucleotide-binding ATP-binding
FLh1631	156 378 479 539 678 804 805 832 833 862 863 9	Chromatin regulator Hydrolase Metal-binding Nuclear protein Repressor Transcription Transcription regulation Ubl conjugation Ubl conjugation pathway Zinc Zinc-finger Actin-binding
FLh1632	156 378 479 539 678 804 805 832 862 863 9	Chromatin regulator Hydrolase Metal-binding Nuclear protein Repressor Transcription Transcription regulation Ubl conjugation Zinc Zinc-finger Actin-binding
FLh1633	156 378 539 678 804 805	Chromatin regulator Hydrolase Nuclear protein Repressor Transcription Transcription regulation
FLh1634	156 378 539 678 804 805 832	Chromatin regulator Hydrolase Nuclear protein Repressor Transcription Transcription regulation Ubl conjugation
FLh1635	156 418 53 539 547 67 723 808	Chromatin regulator Kinase Apoptosis Nuclear protein Nucleotide-binding ATP-binding Serine/threonine-protein kinase Transferase
FLh1636	156 436 479 539 678 804 805 833 862 863	Chromatin regulator Ligase Metal-binding Nuclear protein Repressor Transcription Transcription regulation Ubl conjugation pathway Zinc Zinc-finger
FLh1637	156 456 539 804 805	Chromatin regulator Lyase Nuclear protein Transcription Transcription regulation
FLh1638	156 479 489 539 804 805 808 862 863	Chromatin regulator Metal-binding Methyltransferase Nuclear protein Transcription Transcription regulation Transferase Zinc Zinc-finger
FLh1639	156 479 489 539 804 805 808 862 863 949	Chromatin regulator Metal-binding Methyltransferase Nuclear protein Transcription Transcription regulation Transferase Zinc Zinc-finger S-adenosyl-L-methionine
FLh1640	156 479 489 539 808 862 863 949	Chromatin regulator Metal-binding Methyltransferase Nuclear protein Transferase Zinc Zinc-finger S-adenosyl-L-methionine
FLh1641	156 479 539 678 804 805 832 862 863	Chromatin regulator Metal-binding Nuclear protein Repressor Transcription Transcription regulation Ubl conjugation Zinc Zinc-finger
FLh1642	156 479 539 678 804 805 862 863	Chromatin regulator Metal-binding Nuclear protein Repressor Transcription Transcription regulation Zinc Zinc-finger
FLh1643	156 479 539 804 805 862 863	Chromatin regulator Metal-binding Nuclear protein Transcription Transcription regulation Zinc Zinc-finger
FLh1644	156 489 539 680 808	Chromatin regulator Methyltransferase Nuclear protein Restriction system Transferase
FLh1645	156 489 539 694 808 949	Chromatin regulator Methyltransferase Nuclear protein RNA-binding Transferase S-adenosyl-L-methionine
FLh1646	156 489 539 804 805 808	Chromatin regulator Methyltransferase Nuclear protein Transcription Transcription regulation Transferase
FLh1647	156 489 539 804 805 808 945	Chromatin regulator Methyltransferase Nuclear protein Transcription Transcription regulation Transferase Host-virus interaction
FLh1648	156 489 539 804 805 808 949	Chromatin regulator Methyltransferase Nuclear protein Transcription Transcription regulation Transferase S-adenosyl-L-methionine
FLh1649	156 489 539 808 949	Chromatin regulator Methyltransferase Nuclear protein Transferase S-adenosyl-L-methionine
FLh1650	156 489 804 805 808 949	Chromatin regulator Methyltransferase Transcription Transcription regulation Transferase S-adenosyl-L-methionine
FLh1651	156 489 808	Chromatin regulator Methyltransferase Transferase
FLh1652	156 53 539 804 805	Chromatin regulator Apoptosis Nuclear protein Transcription Transcription regulation
FLh1653	156 539	Chromatin regulator Nuclear protein
FLh1654	156 539 678 804 805	Chromatin regulator Nuclear protein Repressor Transcription Transcription regulation
FLh1655	156 539 678 804 805 832	Chromatin regulator Nuclear protein Repressor Transcription Transcription regulation Ubl conjugation
FLh1656	156 539 678 804 805 832 833	Chromatin regulator Nuclear protein Repressor Transcription Transcription regulation Ubl conjugation Ubl conjugation pathway
FLh1657	156 539 804 805	Chromatin regulator Nuclear protein Transcription Transcription regulation
FLh1658	156 539 945	Chromatin regulator Nuclear protein Host-virus interaction
FLh1659	156 539 949	Chromatin regulator Nuclear protein S-adenosyl-L-methionine
FLh1660	156 678 804 805	Chromatin regulator Repressor Transcription Transcription regulation
FLh1661	157 274 285 436 539 547 600 67 675 678 716 804 805 90	Chromophore FAD Flavoprotein Ligase Nuclear protein Nucleotide-binding Photoreceptor protein ATP-binding Receptor Repressor Sensory transduction Transcription Transcription regulation Biological rhythms
FLh1662	157 274 285 539 547 600 675 678 716 804 805 90	Chromophore FAD Flavoprotein Nuclear protein Nucleotide-binding Photoreceptor protein Receptor Repressor Sensory transduction Transcription Transcription regulation Biological rhythms
FLh1663	157 297 472 600 675 681 716 807 812 844	Chromophore G-protein coupled receptor Membrane Photoreceptor protein Receptor Retinal protein Sensory transduction Transducer Transmembrane Vision
FLh1664	157 297 472 600 675 681 716 807 812 844 90	Chromophore G-protein coupled receptor Membrane Photoreceptor protein Receptor Retinal protein Sensory transduction Transducer Transmembrane Vision Biological rhythms
FLh1665	157 342 455 472 547 599	Chromophore GTP-binding Luminescence Membrane Nucleotide-binding Photoprotein
FLh1666	157 342 472 547 600 653 675 681 716 812 813	Chromophore GTP-binding Membrane Nucleotide-binding Photoreceptor protein Protein transport Receptor Retinal protein Sensory transduction Transmembrane Transport
FLh1667	157 646 722 813	Chromophore Protease inhibitor Serine protease inhibitor Transport
FLh1668	158 186 238 249 479 539 544 813	Chromosomal protein Copper DNA-binding Electron transport Metal-binding Nuclear protein Nucleosome core Transport
FLh1669	158 217 221 226 238 344 539 544 744	Chromosomal protein Developmental protein Differentiation DNA condensation DNA-binding Guanine-nucleotide releasing factor Nuclear protein Nucleosome core Spermatogenesis
FLh1670	158 217 221 226 238 539 544 744	Chromosomal protein Developmental protein Differentiation DNA condensation DNA-binding Nuclear protein Nucleosome core Spermatogenesis
FLh1671	158 217 221 238 472 479 53 539 544 675 744 812 862	Chromosomal protein Developmental protein Differentiation DNA-binding Membrane Metal-binding Apoptosis Nuclear protein Nucleosome core Receptor Spermatogenesis Transmembrane Zinc
FLh1672	158 217 221 238 479 539 544 744 862	Chromosomal protein Developmental protein Differentiation DNA-binding Metal-binding Nuclear protein Nucleosome core Spermatogenesis Zinc
FLh1673	158 217 221 238 539 544 744	Chromosomal protein Developmental protein Differentiation DNA-binding Nuclear protein Nucleosome core Spermatogenesis
FLh1674	158 227 233 234 238 347 378 539 547 67 779 832	Chromosomal protein DNA damage DNA recombination DNA repair DNA-binding Helicase Hydrolase Nuclear protein Nucleotide-binding ATP-binding Telomere Ubl conjugation
FLh1675	158 227 233 234 238 539 694 779	Chromosomal protein DNA damage DNA recombination DNA repair DNA-binding Nuclear protein RNA-binding Telomere
FLh1676	158 227 233 234 238 539 779	Chromosomal protein DNA damage DNA recombination DNA repair DNA-binding Nuclear protein Telomere
FLh1677	158 227 233 234 539 547 67	Chromosomal protein DNA damage DNA recombination DNA repair Nuclear protein Nucleotide-binding ATP-binding
FLh1678	158 227 233 234 539 547 67 832	Chromosomal protein DNA damage DNA recombination DNA repair Nuclear protein Nucleotide-binding ATP-binding Ubl conjugation
FLh1679	158 227 234 235 238 539 804 805 832	Chromosomal protein DNA damage DNA repair DNA replication DNA-binding Nuclear protein Transcription Transcription regulation Ubl conjugation
FLh1680	158 227 234 235 539 804 805	Chromosomal protein DNA damage DNA repair DNA replication Nuclear protein Transcription Transcription regulation
FLh1681	158 227 234 238 347 378 436 479 539 547 67 804 805 833 862 863	Chromosomal protein DNA damage DNA repair DNA-binding Helicase Hydrolase Ligase Metal-binding Nuclear protein Nucleotide-binding ATP-binding Transcription Transcription regulation Ubl conjugation pathway Zinc Zinc-finger
FLh1682	158 227 234 238 418 464 539 547 67 723 808	Chromosomal protein DNA damage DNA repair DNA-binding Kinase Manganese Nuclear protein Nucleotide-binding ATP-binding Serine/threonine-protein kinase Transferase
FLh1683	158 238 255 378 464 479 539 540 779 866	Chromosomal protein DNA-binding Endonuclease Hydrolase Manganese Metal-binding Nuclear protein Nuclease Telomere Nonsense-mediated mRNA decay
FLh1684	158 238 255 378 539 540 548 687 695 779 808	Chromosomal protein DNA-binding Endonuclease Hydrolase Nuclear protein Nuclease Nucleotidyltransferase Ribonucleoprotein RNA-directed DNA polymerase Telomere Transferase
FLh1685	158 238 256 472 539 544 812	Chromosomal protein DNA-binding Endoplasmic reticulum Membrane Nuclear protein Nucleosome core Transmembrane
FLh1686	158 238 326 378 539 544 804 805	Chromosomal protein DNA-binding Glycosidase Hydrolase Nuclear protein Nucleosome core Transcription Transcription regulation
FLh1687	158 238 344 539 544	Chromosomal protein DNA-binding Guanine-nucleotide releasing factor Nuclear protein Nucleosome core
FLh1688	158 238 358 539	Chromosomal protein DNA-binding Heparin-binding Nuclear protein
FLh1689	158 238 371 539 779 804	Chromosomal protein DNA-binding Homeobox Nuclear protein Telomere Transcription
FLh1690	158 238 371 539 804 805	Chromosomal protein DNA-binding Homeobox Nuclear protein Transcription Transcription regulation
FLh1691	158 238 372 539 544	Chromosomal protein DNA-binding Hormone Nuclear protein Nucleosome core
FLh1692	158 238 472 539 544 832	Chromosomal protein DNA-binding Membrane Nuclear protein Nucleosome core Ubl conjugation
FLh1693	158 238 472 539 812	Chromosomal protein DNA-binding Membrane Nuclear protein Transmembrane
FLh1694	158 238 479 539 544 804 805 862 863	Chromosomal protein DNA-binding Metal-binding Nuclear protein Nucleosome core Transcription Transcription regulation Zinc Zinc-finger
FLh1695	158 238 479 539 832 862 863	Chromosomal protein DNA-binding Metal-binding Nuclear protein Ubl conjugation Zinc Zinc-finger
FLh1696	158 238 479 539 862 863	Chromosomal protein DNA-binding Metal-binding Nuclear protein Zinc Zinc-finger
FLh1697	158 238 479 804 805 862 863	Chromosomal protein DNA-binding Metal-binding Transcription Transcription regulation Zinc Zinc-finger
FLh1698	158 238 539	Chromosomal protein DNA-binding Nuclear protein
FLh1699	158 238 539 544	Chromosomal protein DNA-binding Nuclear protein Nucleosome core
FLh1700	158 238 539 544 687 689	Chromosomal protein DNA-binding Nuclear protein Nucleosome core Ribonucleoprotein Ribosomal protein
FLh1701	158 238 539 544 804 805	Chromosomal protein DNA-binding Nuclear protein Nucleosome core Transcription Transcription regulation
FLh1702	158 238 539 544 832	Chromosomal protein DNA-binding Nuclear protein Nucleosome core Ubl conjugation
FLh1703	158 238 539 548 687 695 779 808	Chromosomal protein DNA-binding Nuclear protein Nucleotidyltransferase Ribonucleoprotein RNA-directed DNA polymerase Telomere Transferase
FLh1704	158 238 539 687 694 779 804 805	Chromosomal protein DNA-binding Nuclear protein Ribonucleoprotein RNA-binding Telomere Transcription Transcription regulation
FLh1705	158 238 539 779	Chromosomal protein DNA-binding Nuclear protein Telomere
FLh1706	158 238 539 804 805	Chromosomal protein DNA-binding Nuclear protein Transcription Transcription regulation
FLh1707	158 238 539 832	Chromosomal protein DNA-binding Nuclear protein Ubl conjugation
FLh1708	158 436 479 539 678 804 805 833 862 863	Chromosomal protein Ligase Metal-binding Nuclear protein Repressor Transcription Transcription regulation Ubl conjugation pathway Zinc Zinc-finger
FLh1709	158 539 547 67 687 694 779	Chromosomal protein Nuclear protein Nucleotide-binding ATP-binding Ribonucleoprotein RNA-binding Telomere
FLh1710	158 539 779	Chromosomal protein Nuclear protein Telomere
FLh1711	159 221 418 507 508 539 547 67 723 808	Chromosome partition Differentiation Kinase mRNA processing mRNA splicing Nuclear protein Nucleotide-binding ATP-binding Serine/threonine-protein kinase Transferase
FLh1712	159 235 539	Chromosome partition DNA replication Nuclear protein
FLh1713	159 378 539 645 68 788	Chromosome partition Hydrolase Nuclear protein Protease Autocatalytic cleavage Thiol protease
FLh1714	159 539	Chromosome partition Nuclear protein
FLh1715	162 345 358 445 813 850	Chylomicron HDL Heparin-binding Lipid transport Transport VLDL
FLh1716	162 345 445 813	Chylomicron HDL Lipid transport Transport
FLh1717	162 345 445 813 850	Chylomicron HDL Lipid transport Transport VLDL
FLh1718	162 358 378 442 472 850	Chylomicron Heparin-binding Hydrolase Lipid degradation Membrane VLDL
FLh1719	162 427 472 560 675 812 850	Chylomicron LDL Membrane Oxidoreductase Receptor Transmembrane VLDL
FLh1720	162 427 472 675 812 850	Chylomicron LDL Membrane Receptor Transmembrane VLDL
FLh1721	162 442 445 813 850	Chylomicron Lipid degradation Lipid transport Transport VLDL
FLh1722	167 946	Capsid protein Virion protein
FLh1723	168	Coated pits
FLh1724	168 206 254 9	Coated pits Cytoskeleton Endocytosis Actin-binding
FLh1725	168 217 254 333	Coated pits Developmental protein Endocytosis Golgi apparatus
FLh1726	168 238 254 333 653 804 813	Coated pits DNA-binding Endocytosis Golgi apparatus Protein transport Transcription Transport
FLh1727	168 238 333 653 804 813	Coated pits DNA-binding Golgi apparatus Protein transport Transcription Transport
FLh1728	168 254	Coated pits Endocytosis
FLh1729	168 254 333	Coated pits Endocytosis Golgi apparatus
FLh1730	168 254 333 446 653 813	Coated pits Endocytosis Golgi apparatus Lipid-binding Protein transport Transport
FLh1731	168 254 333 653 813	Coated pits Endocytosis Golgi apparatus Protein transport Transport
FLh1732	168 254 430 472 675 729 812	Coated pits Endocytosis Lectin Membrane Receptor SH3-binding Transmembrane
FLh1733	168 254 472 675 729 812	Coated pits Endocytosis Membrane Receptor SH3-binding Transmembrane
FLh1734	168 254 472 675 812	Coated pits Endocytosis Membrane Receptor Transmembrane
FLh1735	168 254 9	Coated pits Endocytosis Actin-binding
FLh1736	168 256 333 472 653 813 931	Coated pits Endoplasmic reticulum Golgi apparatus Membrane Protein transport Transport ER-Golgi transport
FLh1737	168 333 472 653 813 832	Coated pits Golgi apparatus Membrane Protein transport Transport Ubl conjugation
FLh1738	168 333 653 813	Coated pits Golgi apparatus Protein transport Transport
FLh1739	168 349 408 479 561 813	Coated pits Heme Iron Metal-binding Oxygen transport Transport
FLh1740	168 418 808	Coated pits Kinase Transferase
FLh1741	168 446 813	Coated pits Lipid-binding Transport
FLh1742	17 456 472 812 926	Alkaloid metabolism Lyase Membrane Transmembrane Vacuole
FLh1743	170 171 378 406 472 547 67 813	Cobalt Cobalt transport Hydrolase Ion transport Membrane Nucleotide-binding ATP-binding Transport
FLh1744	170 171 406 464 479 560 813	Cobalt Cobalt transport Ion transport Manganese Metal-binding Oxidoreductase Transport
FLh1745	170 171 406 813	Cobalt Cobalt transport Ion transport Transport
FLh1746	170 238 31 378 479 539 645 678 687 694 698 804 805 810	Cobalt DNA-binding Aminopeptidase Hydrolase Metal-binding Nuclear protein Protease Repressor Ribonucleoprotein RNA-binding rRNA processing Transcription Transcription regulation Translation regulation
FLh1747	170 28 289 479 486 489 808 846 862 949	Cobalt Amino-acid biosynthesis Folate biosynthesis Metal-binding Methionine biosynthesis Methyltransferase Transferase Cobalamin Zinc S-adenosyl-L-methionine
FLh1748	170 31 378 479 645	Cobalt Aminopeptidase Hydrolase Metal-binding Protease
FLh1749	170 413 479 496 846	Cobalt Isomerase Metal-binding Mitochondrion Cobalamin
FLh1750	170 846	Cobalt Cobalamin
FLh1751	173 210 285 288 456	Coenzyme A biosynthesis Decarboxylase Flavoprotein FMN Lyase
FLh1752	173 418 436 511 547 548 67 808	Coenzyme A biosynthesis Kinase Ligase Multifunctional enzyme Nucleotide-binding Nucleotidyltransferase ATP-binding Transferase
FLh1753	173 418 496 547 67 808	Coenzyme A biosynthesis Kinase Mitochondrion Nucleotide-binding ATP-binding Transferase
FLh1754	173 418 511 547 548 67 808	Coenzyme A biosynthesis Kinase Multifunctional enzyme Nucleotide-binding Nucleotidyltransferase ATP-binding Transferase
FLh1755	173 418 547 67 808	Coenzyme A biosynthesis Kinase Nucleotide-binding ATP-binding Transferase
FLh1756	176	Collagen
FLh1757	176 180 379 391 399	Collagen Complement pathway Hydroxylation Immune response Innate immunity
FLh1758	176 202 217 221 472 812	Collagen Cytokine Developmental protein Differentiation Membrane Transmembrane
FLh1759	176 217 221 379 472 524 812	Collagen Developmental protein Differentiation Hydroxylation Membrane Neurogenesis Transmembrane
FLh1760	176 254 379 427 472 675 812	Collagen Endocytosis Hydroxylation LDL Membrane Receptor Transmembrane
FLh1761	176 272 30 436 547 648 67	Collagen Extracellular matrix Aminoacyl-tRNA synthetase Ligase Nucleotide-binding Protein biosynthesis ATP-binding
FLh1762	176 272 358 379 760	Collagen Extracellular matrix Heparin-binding Hydroxylation Structural protein
FLh1763	176 272 379	Collagen Extracellular matrix Hydroxylation
FLh1764	176 272 379 472 760 812	Collagen Extracellular matrix Hydroxylation Membrane Structural protein Transmembrane
FLh1765	176 272 379 760	Collagen Extracellular matrix Hydroxylation Structural protein
FLh1766	176 272 379 760 84	Collagen Extracellular matrix Hydroxylation Structural protein Basement membrane
FLh1767	176 339 379 497	Collagen Growth factor Hydroxylation Mitogen
FLh1768	176 339 497	Collagen Growth factor Mitogen
FLh1769	176 34 358 379 472 812	Collagen Amyloid Heparin-binding Hydroxylation Membrane Transmembrane
FLh1770	176 372 379	Collagen Hormone Hydroxylation
FLh1771	176 379	Collagen Hydroxylation
FLh1772	176 379 430	Collagen Hydroxylation Lectin
FLh1773	176 379 472 675 812	Collagen Hydroxylation Membrane Receptor Transmembrane
FLh1774	176 379 531 770	Collagen Hydroxylation Neurotransmitter degradation Synapse
FLh1775	176 430	Collagen Lectin
FLh1776	176 430 813	Collagen Lectin Transport
FLh1777	176 472 770 771	Collagen Membrane Synapse Synaptosome
FLh1778	176 472 812	Collagen Membrane Transmembrane
FLh1779	176 531 770	Collagen Neurotransmitter degradation Synapse
FLh1780	176 539	Collagen Nuclear protein
FLh1781	176 539 813	Collagen Nuclear protein Transport
FLh1782	176 770	Collagen Synapse
FLh1783	177 224 378 464 479 482 645	Collagen degradation Dipeptidase Hydrolase Manganese Metal-binding Metalloprotease Protease
FLh1784	177 272 378 479 482 645 862	Collagen degradation Extracellular matrix Hydrolase Metal-binding Metalloprotease Protease Zinc
FLh1785	177 378 645 720	Collagen degradation Hydrolase Protease Serine protease
FLh1786	179 180 204 391 395 399 473	Complement alternate pathway Complement pathway Cytolysis Immune response Inflammatory response Innate immunity Membrane attack complex
FLh1787	179 180 204 391 399 472 473 812	Complement alternate pathway Complement pathway Cytolysis Immune response Innate immunity Membrane Membrane attack complex Transmembrane
FLh1788	179 180 204 391 399 473 683 813	Complement alternate pathway Complement pathway Cytolysis Immune response Innate immunity Membrane attack complex Retinol-binding Transport
FLh1789	179 180 391 395 399	Complement alternate pathway Complement pathway Immune response Inflammatory response Innate immunity
FLh1790	179 378 391 399 645 720	Complement alternate pathway Hydrolase Immune response Innate immunity Protease Serine protease
FLh1791	179 391 399	Complement alternate pathway Immune response Innate immunity
FLh1792	180 204 378 391 399 472 473 645 720 812	Complement pathway Cytolysis Hydrolase Immune response Innate immunity Membrane Membrane attack complex Protease Serine protease Transmembrane
FLh1793	180 204 391 399 472 473 812	Complement pathway Cytolysis Immune response Innate immunity Membrane Membrane attack complex Transmembrane
FLh1794	180 278 391 399 472 812	Complement pathway Fertilization Immune response Innate immunity Membrane Transmembrane
FLh1795	180 278 391 399 472 812 945	Complement pathway Fertilization Immune response Innate immunity Membrane Transmembrane Host-virus interaction
FLh1796	180 378 379 391 399 645 720	Complement pathway Hydrolase Hydroxylation Immune response Innate immunity Protease Serine protease
FLh1797	180 378 391 399 645 720	Complement pathway Hydrolase Immune response Innate immunity Protease Serine protease
FLh1798	180 391 395 399	Complement pathway Immune response Inflammatory response Innate immunity
FLh1799	180 391 399	Complement pathway Immune response Innate immunity
FLh1800	180 391 399 472	Complement pathway Immune response Innate immunity Membrane
FLh1801	180 391 399 472 675 812	Complement pathway Immune response Innate immunity Membrane Receptor Transmembrane
FLh1802	180 391 399 53	Complement pathway Immune response Innate immunity Apoptosis
FLh1803	180 391 399 646 722 94	Complement pathway Immune response Innate immunity Protease inhibitor Serine protease inhibitor Blood coagulation
FLh1804	186	Copper
FLh1805	186 187 249 406 408 410 472 479 560 812 813	Copper Copper transport Electron transport Ion transport Iron Iron transport Membrane Metal-binding Oxidoreductase Transmembrane Transport
FLh1806	186 187 249 406 472 479 560 813	Copper Copper transport Electron transport Ion transport Membrane Metal-binding Oxidoreductase Transport
FLh1807	186 187 256 333 378 406 460 472 479 547 67 812 813	Copper Copper transport Endoplasmic reticulum Golgi apparatus Hydrolase Ion transport Magnesium Membrane Metal-binding Nucleotide-binding ATP-binding Transmembrane Transport
FLh1808	186 187 333 378 406 460 472 479 547 67 812 813	Copper Copper transport Golgi apparatus Hydrolase Ion transport Magnesium Membrane Metal-binding Nucleotide-binding ATP-binding Transmembrane Transport
FLh1809	186 187 406 472 812 813	Copper Copper transport Ion transport Membrane Transmembrane Transport
FLh1810	186 206 217 221 479 560 744	Copper Cytoskeleton Developmental protein Differentiation Metal-binding Oxidoreductase Spermatogenesis
FLh1811	186 217 221 249 472 479 524 812 813	Copper Developmental protein Differentiation Electron transport Membrane Metal-binding Neurogenesis Transmembrane Transport
FLh1812	186 217 221 249 472 479 524 813	Copper Developmental protein Differentiation Electron transport Membrane Metal-binding Neurogenesis Transport
FLh1813	186 238 249 479 539 675 804 805 813 862 863	Copper DNA-binding Electron transport Metal-binding Nuclear protein Receptor Transcription Transcription regulation Transport Zinc Zinc-finger
FLh1814	186 238 249 479 539 804 805 813 862 863	Copper DNA-binding Electron transport Metal-binding Nuclear protein Transcription Transcription regulation Transport Zinc Zinc-finger
FLh1815	186 238 479 539 560 804 805 862 863	Copper DNA-binding Metal-binding Nuclear protein Oxidoreductase Transcription Transcription regulation Zinc Zinc-finger
FLh1816	186 249 274 28 285 406 408 410 472 479 520 521 560 641 812 813	Copper Electron transport FAD Amino-acid biosynthesis Flavoprotein Ion transport Iron Iron transport Membrane Metal-binding NAD NADP Oxidoreductase Proline biosynthesis Transmembrane Transport
FLh1817	186 249 274 285 406 408 410 472 479 520 560 812 813	Copper Electron transport FAD Flavoprotein Ion transport Iron Iron transport Membrane Metal-binding NAD Oxidoreductase Transmembrane Transport
FLh1818	186 249 28 456 479 55 813 835	Copper Electron transport Amino-acid biosynthesis Lyase Metal-binding Arginine biosynthesis Transport Urea cycle
FLh1819	186 249 297 349 408 472 479 496 560 675 679 807 812 813	Copper Electron transport G-protein coupled receptor Heme Iron Membrane Metal-binding Mitochondrion Oxidoreductase Receptor Respiratory chain Transducer Transmembrane Transport
FLh1820	186 249 333 472 479 762 812 813	Copper Electron transport Golgi apparatus Membrane Metal-binding Sugar transport Transmembrane Transport
FLh1821	186 249 341 472 520 560 694 813 90	Copper Electron transport Growth regulation Membrane NAD Oxidoreductase RNA-binding Transport Biological rhythms
FLh1822	186 249 341 472 520 560 813 90	Copper Electron transport Growth regulation Membrane NAD Oxidoreductase Transport Biological rhythms
FLh1823	186 249 349 408 472 479 496 560 675 679 812 813	Copper Electron transport Heme Iron Membrane Metal-binding Mitochondrion Oxidoreductase Receptor Respiratory chain Transmembrane Transport
FLh1824	186 249 378 472 479 675 812 813	Copper Electron transport Hydrolase Membrane Metal-binding Receptor Transmembrane Transport
FLh1825	186 249 378 479 520 813 862	Copper Electron transport Hydrolase Metal-binding NAD Transport Zinc
FLh1826	186 249 397 472 479 489 496 539 560 679 698 808 812 813	Copper Electron transport Inner membrane Membrane Metal-binding Methyltransferase Mitochondrion Nuclear protein Oxidoreductase Respiratory chain rRNA processing Transferase Transmembrane Transport
FLh1827	186 249 397 472 479 496 560 679 812 813	Copper Electron transport Inner membrane Membrane Metal-binding Mitochondrion Oxidoreductase Respiratory chain Transmembrane Transport
FLh1828	186 249 472 479 507 508 539 694 716 747 813 844	Copper Electron transport Membrane Metal-binding mRNA processing mRNA splicing Nuclear protein RNA-binding Sensory transduction Spliceosome Transport Vision
FLh1829	186 249 472 479 813	Copper Electron transport Membrane Metal-binding Transport
FLh1830	186 249 479 653 813	Copper Electron transport Metal-binding Protein transport Transport
FLh1831	186 249 479 813	Copper Electron transport Metal-binding Transport
FLh1832	186 326 378 479 560	Copper Glycosidase Hydrolase Metal-binding Oxidoreductase
FLh1833	186 358 479 49 560 862	Copper Heparin-binding Metal-binding Antioxidant Oxidoreductase Zinc
FLh1834	186 413 470 472 479 812 862	Copper Isomerase Melanin biosynthesis Membrane Metal-binding Transmembrane Zinc
FLh1835	186 446 479	Copper Lipid-binding Metal-binding
FLh1836	186 456 472 479 503 511 560 812 847 862	Copper Lyase Membrane Metal-binding Monooxygenase Multifunctional enzyme Oxidoreductase Transmembrane Vitamin C Zinc
FLh1837	186 456 472 479 503 511 560 812 862	Copper Lyase Membrane Metal-binding Monooxygenase Multifunctional enzyme Oxidoreductase Transmembrane Zinc
FLh1838	186 470 472 479 503 560 812	Copper Melanin biosynthesis Membrane Metal-binding Monooxygenase Oxidoreductase Transmembrane
FLh1839	186 472 479 503 547 560 67	Copper Membrane Metal-binding Monooxygenase Nucleotide-binding Oxidoreductase ATP-binding
FLh1840	186 472 479 560 571 653 812 813	Copper Membrane Metal-binding Oxidoreductase Peptide transport Protein transport Transmembrane Transport
FLh1841	186 472 479 560 812 813	Copper Membrane Metal-binding Oxidoreductase Transmembrane Transport
FLh1842	186 472 496 812	Copper Membrane Mitochondrion Transmembrane
FLh1843	186 479	Copper Metal-binding
FLh1844	186 479 49 560 862	Copper Metal-binding Antioxidant Oxidoreductase Zinc
FLh1845	186 479 533	Copper Metal-binding Nickel
FLh1846	186 479 560	Copper Metal-binding Oxidoreductase
FLh1847	186 479 813	Copper Metal-binding Transport
FLh1848	186 479 813 848 9	Copper Metal-binding Transport Vitamin D Actin-binding
FLh1849	189 391 472 479 812 862 863 946	Core protein Immune response Membrane Metal-binding Transmembrane Zinc Zinc-finger Virion protein
FLh1850	189 472 479 541 862 863 946	Core protein Membrane Metal-binding Viral nucleoprotein Zinc Zinc-finger Virion protein
FLh1851	189 946	Core protein Virion protein
FLh1852	198 21 28 349 408 456 479 539 663 808 832	Cysteine biosynthesis Allosteric enzyme Amino-acid biosynthesis Heme Iron Lyase Metal-binding Nuclear protein Pyridoxal phosphate Transferase Ubl conjugation
FLh1853	198 21 28 349 408 456 479 539 663 832	Cysteine biosynthesis Allosteric enzyme Amino-acid biosynthesis Heme Iron Lyase Metal-binding Nuclear protein Pyridoxal phosphate Ubl conjugation
FLh1854	198 28	Cysteine biosynthesis Amino-acid biosynthesis
FLh1855	198 28 418 436 511 547 548 67 808	Cysteine biosynthesis Amino-acid biosynthesis Kinase Ligase Multifunctional enzyme Nucleotide-binding Nucleotidyltransferase ATP-binding Transferase
FLh1856	198 28 456 663 808	Cysteine biosynthesis Amino-acid biosynthesis Lyase Pyridoxal phosphate Transferase
FLh1857	198 28 808	Cysteine biosynthesis Amino-acid biosynthesis Transferase
FLh1858	202	Cytokine
FLh1859	202 217 221 339 524	Cytokine Developmental protein Differentiation Growth factor Neurogenesis
FLh1860	202 217 221 339 891	Cytokine Developmental protein Differentiation Growth factor Chondrogenesis
FLh1861	202 217 221 37 472 53 812	Cytokine Developmental protein Differentiation Angiogenesis Membrane Apoptosis Transmembrane
FLh1862	202 217 221 472 675 812	Cytokine Developmental protein Differentiation Membrane Receptor Transmembrane
FLh1863	202 217 339	Cytokine Developmental protein Growth factor
FLh1864	202 256 29 333 472 812 813	Cytokine Endoplasmic reticulum Amino-acid transport Golgi apparatus Membrane Transmembrane Transport
FLh1865	202 256 333	Cytokine Endoplasmic reticulum Golgi apparatus
FLh1866	202 265 372	Cytokine Erythrocyte maturation Hormone
FLh1867	202 30 436 479 547 648 67 694 820	Cytokine Aminoacyl-tRNA synthetase Ligase Metal-binding Nucleotide-binding Protein biosynthesis ATP-binding RNA-binding tRNA-binding
FLh1868	202 312 324 339 413	Cytokine Gluconeogenesis Glycolysis Growth factor Isomerase
FLh1869	202 339	Cytokine Growth factor
FLh1870	202 339 391	Cytokine Growth factor Immune response
FLh1871	202 339 391 395 399 51 797	Cytokine Growth factor Immune response Inflammatory response Innate immunity Antiviral defense Tissue remodeling
FLh1872	202 339 391 472 675 812	Cytokine Growth factor Immune response Membrane Receptor Transmembrane
FLh1873	202 339 395 497 666	Cytokine Growth factor Inflammatory response Mitogen Pyrogen
FLh1874	202 339 472 812	Cytokine Growth factor Membrane Transmembrane
FLh1875	202 339 75	Cytokine Growth factor B-cell activation
FLh1876	202 341	Cytokine Growth regulation
FLh1877	202 341 51	Cytokine Growth regulation Antiviral defense
FLh1878	202 391	Cytokine Immune response
FLh1879	202 391 472 812	Cytokine Immune response Membrane Transmembrane
FLh1880	202 395 472 497 557 666 813	Cytokine Inflammatory response Membrane Mitogen Outer membrane Pyrogen Transport
FLh1881	202 395 497 666	Cytokine Inflammatory response Mitogen Pyrogen
FLh1882	202 413	Cytokine Isomerase
FLh1883	202 472	Cytokine Membrane
FLh1884	202 472 479 53 812 862	Cytokine Membrane Metal-binding Apoptosis Transmembrane Zinc
FLh1885	202 472 53 812	Cytokine Membrane Apoptosis Transmembrane
FLh1886	202 472 812	Cytokine Membrane Transmembrane
FLh1887	202 51	Cytokine Antiviral defense
FLh1888	202 53	Cytokine Apoptosis
FLh1889	204 378 53 645 720	Cytolysis Hydrolase Apoptosis Protease Serine protease
FLh1890	204 378 645 720	Cytolysis Hydrolase Protease Serine protease
FLh1891	206	Cytoskeleton
FLh1892	206 217 221 254 446 472 524	Cytoskeleton Developmental protein Differentiation Endocytosis Lipid-binding Membrane Neurogenesis
FLh1893	206 217 221 282 493 744	Cytoskeleton Developmental protein Differentiation Flagellum Microtubule Spermatogenesis
FLh1894	206 217 221 343 37 472	Cytoskeleton Developmental protein Differentiation GTPase activation Angiogenesis Membrane
FLh1895	206 217 221 479 493 862 863	Cytoskeleton Developmental protein Differentiation Metal-binding Microtubule Zinc Zinc-finger
FLh1896	206 217 221 479 862	Cytoskeleton Developmental protein Differentiation Metal-binding Zinc
FLh1897	206 217 221 493 524 813	Cytoskeleton Developmental protein Differentiation Microtubule Neurogenesis Transport
FLh1898	206 217 221 493 744	Cytoskeleton Developmental protein Differentiation Microtubule Spermatogenesis
FLh1899	206 217 221 517 9	Cytoskeleton Developmental protein Differentiation Myogenesis Actin-binding
FLh1900	206 217 221 524 539 9	Cytoskeleton Developmental protein Differentiation Neurogenesis Nuclear protein Actin-binding
FLh1901	206 217 221 524 9	Cytoskeleton Developmental protein Differentiation Neurogenesis Actin-binding
FLh1902	206 217 221 744 760	Cytoskeleton Developmental protein Differentiation Spermatogenesis Structural protein
FLh1903	206 217 472 493 9	Cytoskeleton Developmental protein Membrane Microtubule Actin-binding
FLh1904	206 217 493 9	Cytoskeleton Developmental protein Microtubule Actin-binding
FLh1905	206 217 9	Cytoskeleton Developmental protein Actin-binding
FLh1906	206 227 234 489 808	Cytoskeleton DNA damage DNA repair Methyltransferase Transferase
FLh1907	206 238 344 364 378 430 479 645 720 862 863	Cytoskeleton DNA-binding Guanine-nucleotide releasing factor Heterocyst Hydrolase Lectin Metal-binding Protease Serine protease Zinc Zinc-finger
FLh1908	206 238 344 479 539 804 805 862 863	Cytoskeleton DNA-binding Guanine-nucleotide releasing factor Metal-binding Nuclear protein Transcription Transcription regulation Zinc Zinc-finger
FLh1909	206 243 472 493 505	Cytoskeleton Dynein Membrane Microtubule Motor protein
FLh1910	206 243 493 505	Cytoskeleton Dynein Microtubule Motor protein
FLh1911	206 249 344 349 408 472 479 53 581 729 813	Cytoskeleton Electron transport Guanine-nucleotide releasing factor Heme Iron Membrane Metal-binding Apoptosis Phagocytosis SH3-binding Transport
FLh1912	206 249 344 349 408 472 479 813	Cytoskeleton Electron transport Guanine-nucleotide releasing factor Heme Iron Membrane Metal-binding Transport
FLh1913	206 254 343	Cytoskeleton Endocytosis GTPase activation
FLh1914	206 254 391 9	Cytoskeleton Endocytosis Immune response Actin-binding
FLh1915	206 254 446 458 472	Cytoskeleton Endocytosis Lipid-binding Lysosome Membrane
FLh1916	206 254 446 458 472 687 689 694 699	Cytoskeleton Endocytosis Lipid-binding Lysosome Membrane Ribonucleoprotein Ribosomal protein RNA-binding rRNA-binding
FLh1917	206 254 446 472	Cytoskeleton Endocytosis Lipid-binding Membrane
FLh1918	206 256 333 547 67 760 813 931	Cytoskeleton Endoplasmic reticulum Golgi apparatus Nucleotide-binding ATP-binding Structural protein Transport ER-Golgi transport
FLh1919	206 256 472 514 760 812 9	Cytoskeleton Endoplasmic reticulum Membrane Muscle protein Structural protein Transmembrane Actin-binding
FLh1920	206 256 472 539 560	Cytoskeleton Endoplasmic reticulum Membrane Nuclear protein Oxidoreductase
FLh1921	206 268	Cytoskeleton Exocytosis
FLh1922	206 273 403 416 472 716 844	Cytoskeleton Eye lens protein Intermediate filament Keratin Membrane Sensory transduction Vision
FLh1923	206 273 403 472	Cytoskeleton Eye lens protein Intermediate filament Membrane
FLh1924	206 274 285 479 560 862	Cytoskeleton FAD Flavoprotein Metal-binding Oxidoreductase Zinc
FLh1925	206 274 285 479 862	Cytoskeleton FAD Flavoprotein Metal-binding Zinc
FLh1926	206 282 493	Cytoskeleton Flagellum Microtubule
FLh1927	206 30 436 547 648 67 760	Cytoskeleton Aminoacyl-tRNA synthetase Ligase Nucleotide-binding Protein biosynthesis ATP-binding Structural protein
FLh1928	206 30 436 547 648 67 760 9	Cytoskeleton Aminoacyl-tRNA synthetase Ligase Nucleotide-binding Protein biosynthesis ATP-binding Structural protein Actin-binding
FLh1929	206 315 547 67 760 808	Cytoskeleton Glutamine amidotransferase Nucleotide-binding ATP-binding Structural protein Transferase
FLh1930	206 32 479 808 862	Cytoskeleton Aminotransferase Metal-binding Transferase Zinc
FLh1931	206 333	Cytoskeleton Golgi apparatus
FLh1932	206 333 344	Cytoskeleton Golgi apparatus Guanine-nucleotide releasing factor
FLh1933	206 333 493	Cytoskeleton Golgi apparatus Microtubule
FLh1934	206 342 472 547	Cytoskeleton GTP-binding Membrane Nucleotide-binding
FLh1935	206 344	Cytoskeleton Guanine-nucleotide releasing factor
FLh1936	206 344 378 418 547 67 723 760 808 904	Cytoskeleton Guanine-nucleotide releasing factor Hydrolase Kinase Nucleotide-binding ATP-binding Serine/threonine-protein kinase Structural protein Transferase Protein phosphatase
FLh1937	206 344 418 472 547 67 723 808	Cytoskeleton Guanine-nucleotide releasing factor Kinase Membrane Nucleotide-binding ATP-binding Serine/threonine-protein kinase Transferase
FLh1938	206 344 418 547 67 723 808	Cytoskeleton Guanine-nucleotide releasing factor Kinase Nucleotide-binding ATP-binding Serine/threonine-protein kinase Transferase
FLh1939	206 344 430 479 862 863	Cytoskeleton Guanine-nucleotide releasing factor Lectin Metal-binding Zinc Zinc-finger
FLh1940	206 344 472	Cytoskeleton Guanine-nucleotide releasing factor Membrane
FLh1941	206 344 479 862 863	Cytoskeleton Guanine-nucleotide releasing factor Metal-binding Zinc Zinc-finger
FLh1942	206 344 479 862 863 9	Cytoskeleton Guanine-nucleotide releasing factor Metal-binding Zinc Zinc-finger Actin-binding
FLh1943	206 378 418 547 67 723 760 808 904	Cytoskeleton Hydrolase Kinase Nucleotide-binding ATP-binding Serine/threonine-protein kinase Structural protein Transferase Protein phosphatase
FLh1944	206 378 460 479	Cytoskeleton Hydrolase Magnesium Metal-binding
FLh1945	206 378 479 760 862 863 904	Cytoskeleton Hydrolase Metal-binding Structural protein Zinc Zinc-finger Protein phosphatase
FLh1946	206 378 539	Cytoskeleton Hydrolase Nuclear protein
FLh1947	206 378 539 547 64 645 67 760	Cytoskeleton Hydrolase Nuclear protein Nucleotide-binding Aspartyl protease Protease ATP-binding Structural protein
FLh1948	206 378 539 904	Cytoskeleton Hydrolase Nuclear protein Protein phosphatase
FLh1949	206 378 546 760	Cytoskeleton Hydrolase Nucleotide metabolism Structural protein
FLh1950	206 378 645 720 9	Cytoskeleton Hydrolase Protease Serine protease Actin-binding
FLh1951	206 378 760 904	Cytoskeleton Hydrolase Structural protein Protein phosphatase
FLh1952	206 378 9 904	Cytoskeleton Hydrolase Actin-binding Protein phosphatase
FLh1953	206 395 479 493 539 862 863 9	Cytoskeleton Inflammatory response Metal-binding Microtubule Nuclear protein Zinc Zinc-finger Actin-binding
FLh1954	206 403 472 539 812 813	Cytoskeleton Intermediate filament Membrane Nuclear protein Transmembrane Transport
FLh1955	206 406 479 813 862 9	Cytoskeleton Ion transport Metal-binding Transport Zinc Actin-binding
FLh1956	206 408 417 479 760 9	Cytoskeleton Iron Keratinization Metal-binding Structural protein Actin-binding
FLh1957	206 417 560 760	Cytoskeleton Keratinization Oxidoreductase Structural protein
FLh1958	206 417 560 760 9	Cytoskeleton Keratinization Oxidoreductase Structural protein Actin-binding
FLh1959	206 417 760	Cytoskeleton Keratinization Structural protein
FLh1960	206 418 460 472 479 547 67 723 808	Cytoskeleton Kinase Magnesium Membrane Metal-binding Nucleotide-binding ATP-binding Serine/threonine-protein kinase Transferase
FLh1961	206 418 460 472 479 547 67 723 808 832	Cytoskeleton Kinase Magnesium Membrane Metal-binding Nucleotide-binding ATP-binding Serine/threonine-protein kinase Transferase Ubl conjugation
FLh1962	206 418 460 479 547 67 723 808	Cytoskeleton Kinase Magnesium Metal-binding Nucleotide-binding ATP-binding Serine/threonine-protein kinase Transferase
FLh1963	206 418 479 53 547 591 67 723 808 862 863	Cytoskeleton Kinase Metal-binding Apoptosis Nucleotide-binding Phorbol-ester binding ATP-binding Serine/threonine-protein kinase Transferase Zinc Zinc-finger
FLh1964	206 418 505 518 547 67 716 723 808 844 9	Cytoskeleton Kinase Motor protein Myosin Nucleotide-binding ATP-binding Sensory transduction Serine/threonine-protein kinase Transferase Vision Actin-binding
FLh1965	206 418 539 547 67 723 804 805 808 9	Cytoskeleton Kinase Nuclear protein Nucleotide-binding ATP-binding Serine/threonine-protein kinase Transcription Transcription regulation Transferase Actin-binding
FLh1966	206 418 547 67 723 760 808 829	Cytoskeleton Kinase Nucleotide-binding ATP-binding Serine/threonine-protein kinase Structural protein Transferase Tyrosine-protein kinase
FLh1967	206 418 547 67 723 808	Cytoskeleton Kinase Nucleotide-binding ATP-binding Serine/threonine-protein kinase Transferase
FLh1968	206 418 547 67 723 808 9	Cytoskeleton Kinase Nucleotide-binding ATP-binding Serine/threonine-protein kinase Transferase Actin-binding
FLh1969	206 436 479 832 833 862 863	Cytoskeleton Ligase Metal-binding Ubl conjugation Ubl conjugation pathway Zinc Zinc-finger
FLh1970	206 436 493	Cytoskeleton Ligase Microtubule
FLh1971	206 460 479 501 511 547	Cytoskeleton Magnesium Metal-binding Molybdenum cofactor biosynthesis Multifunctional enzyme Nucleotide-binding
FLh1972	206 472	Cytoskeleton Membrane
FLh1973	206 472 53 581 729	Cytoskeleton Membrane Apoptosis Phagocytosis SH3-binding
FLh1974	206 472 539 804 805 9	Cytoskeleton Membrane Nuclear protein Transcription Transcription regulation Actin-binding
FLh1975	206 472 539 812 813	Cytoskeleton Membrane Nuclear protein Transmembrane Transport
FLh1976	206 472 539 9	Cytoskeleton Membrane Nuclear protein Actin-binding
FLh1977	206 472 560	Cytoskeleton Membrane Oxidoreductase
FLh1978	206 472 687 689	Cytoskeleton Membrane Ribonucleoprotein Ribosomal protein
FLh1979	206 472 760 812 9	Cytoskeleton Membrane Structural protein Transmembrane Actin-binding
FLh1980	206 472 760 9	Cytoskeleton Membrane Structural protein Actin-binding
FLh1981	206 472 812	Cytoskeleton Membrane Transmembrane
FLh1982	206 472 812 9	Cytoskeleton Membrane Transmembrane Actin-binding
FLh1983	206 472 9	Cytoskeleton Membrane Actin-binding
FLh1984	206 479 514 560 862 9	Cytoskeleton Metal-binding Muscle protein Oxidoreductase Zinc Actin-binding
FLh1985	206 479 514 862 9	Cytoskeleton Metal-binding Muscle protein Zinc Actin-binding
FLh1986	206 479 539 862	Cytoskeleton Metal-binding Nuclear protein Zinc
FLh1987	206 479 591 862 863 9	Cytoskeleton Metal-binding Phorbol-ester binding Zinc Zinc-finger Actin-binding
FLh1988	206 479 628 770 862 863	Cytoskeleton Metal-binding Postsynaptic membrane Synapse Zinc Zinc-finger
FLh1989	206 479 770 771 862 863	Cytoskeleton Metal-binding Synapse Synaptosome Zinc Zinc-finger
FLh1990	206 479 862	Cytoskeleton Metal-binding Zinc
FLh1991	206 479 862 9	Cytoskeleton Metal-binding Zinc Actin-binding
FLh1992	206 489 493 808	Cytoskeleton Methyltransferase Microtubule Transferase
FLh1993	206 489 547 67 760 808	Cytoskeleton Methyltransferase Nucleotide-binding ATP-binding Structural protein Transferase
FLh1994	206 493	Cytoskeleton Microtubule
FLh1995	206 493 505 547 67	Cytoskeleton Microtubule Motor protein Nucleotide-binding ATP-binding
FLh1996	206 493 539	Cytoskeleton Microtubule Nuclear protein
FLh1997	206 493 832	Cytoskeleton Microtubule Ubl conjugation
FLh1998	206 514 547 67 760	Cytoskeleton Muscle protein Nucleotide-binding ATP-binding Structural protein
FLh1999	206 514 9	Cytoskeleton Muscle protein Actin-binding
FLh2000	206 53 9	Cytoskeleton Apoptosis Actin-binding
[truncated: 3,183 more rows]
