# Supplementary material for: Projection of gene-protein networks to the functional space of the proteome and its application to analysis of organism complexity
Source: BMC Genomics. 2010 Feb 10;11(Suppl 1):S4. doi: 10.1186/1471-2164-11-S1-S4 (PMC2822532; doi:10.1186/1471-2164-11-S1-S4)
Supplement: Additional file 2 [file 1471-2164-11-S1-S4-S2.xls]

## Sheet: Sheet1
FLm1	1 130 272 326 356 378 408 411 479 813 94	2Fe-2S Cell adhesion Extracellular matrix Glycosidase Hemostasis Hydrolase Iron Iron-sulfur Metal-binding Transport Blood coagulation
FLm2	1 156 223 249 408 411 479 539 560 804 805 813 833 862 863	2Fe-2S Chromatin regulator Dioxygenase Electron transport Iron Iron-sulfur Metal-binding Nuclear protein Oxidoreductase Transcription Transcription regulation Transport Ubl conjugation pathway Zinc Zinc-finger
FLm3	1 206 249 378 408 411 479 760 813 862 863 904	2Fe-2S Cytoskeleton Electron transport Hydrolase Iron Iron-sulfur Metal-binding Structural protein Transport Zinc Zinc-finger Protein phosphatase
FLm4	1 238 249 408 411 479 539 678 804 805 813 862 863	2Fe-2S DNA-binding Electron transport Iron Iron-sulfur Metal-binding Nuclear protein Repressor Transcription Transcription regulation Transport Zinc Zinc-finger
FLm5	1 249 256 408 411 479 560 813	2Fe-2S Electron transport Endoplasmic reticulum Iron Iron-sulfur Metal-binding Oxidoreductase Transport
FLm6	1 249 274 285 408 411 479 496 521 53 560 813	2Fe-2S Electron transport FAD Flavoprotein Iron Iron-sulfur Metal-binding Mitochondrion NADP Apoptosis Oxidoreductase Transport
FLm7	1 249 274 285 408 411 479 500 520 560 576 813	2Fe-2S Electron transport FAD Flavoprotein Iron Iron-sulfur Metal-binding Molybdenum NAD Oxidoreductase Peroxisome Transport
FLm8	1 249 274 285 408 411 479 500 520 560 813	2Fe-2S Electron transport FAD Flavoprotein Iron Iron-sulfur Metal-binding Molybdenum NAD Oxidoreductase Transport
FLm9	1 249 3 4 408 411 472 479 496 520 560 813 816 874	2Fe-2S Electron transport 3Fe-4S 4Fe-4S Iron Iron-sulfur Membrane Metal-binding Mitochondrion NAD Oxidoreductase Transport Tricarboxylic acid cycle Quinone
FLm10	1 249 397 408 411 472 479 496 560 679 812 813	2Fe-2S Electron transport Inner membrane Iron Iron-sulfur Membrane Metal-binding Mitochondrion Oxidoreductase Respiratory chain Transmembrane Transport
FLm11	1 249 408 411 430 479 813	2Fe-2S Electron transport Iron Iron-sulfur Lectin Metal-binding Transport
FLm12	1 249 408 411 436 479 539 804 805 813 832 833 862 863	2Fe-2S Electron transport Iron Iron-sulfur Ligase Metal-binding Nuclear protein Transcription Transcription regulation Transport Ubl conjugation Ubl conjugation pathway Zinc Zinc-finger
FLm13	1 249 408 411 472 479 812 813	2Fe-2S Electron transport Iron Iron-sulfur Membrane Metal-binding Transmembrane Transport
FLm14	1 249 408 411 472 479 813	2Fe-2S Electron transport Iron Iron-sulfur Membrane Metal-binding Transport
FLm15	1 249 408 411 479 496 539 676 813	2Fe-2S Electron transport Iron Iron-sulfur Metal-binding Mitochondrion Nuclear protein Redox-active center Transport
FLm16	1 249 408 411 479 496 813	2Fe-2S Electron transport Iron Iron-sulfur Metal-binding Mitochondrion Transport
FLm17	1 249 408 411 479 53 539 813 862	2Fe-2S Electron transport Iron Iron-sulfur Metal-binding Apoptosis Nuclear protein Transport Zinc
FLm18	1 249 408 411 479 560 813	2Fe-2S Electron transport Iron Iron-sulfur Metal-binding Oxidoreductase Transport
FLm19	1 249 408 411 479 813	2Fe-2S Electron transport Iron Iron-sulfur Metal-binding Transport
FLm20	1 249 408 411 479 813 862 863	2Fe-2S Electron transport Iron Iron-sulfur Metal-binding Transport Zinc Zinc-finger
FLm21	1 274 285 408 411 479 500 520 560	2Fe-2S FAD Flavoprotein Iron Iron-sulfur Metal-binding Molybdenum NAD Oxidoreductase
FLm22	1 274 285 408 411 479 500 520 560 576	2Fe-2S FAD Flavoprotein Iron Iron-sulfur Metal-binding Molybdenum NAD Oxidoreductase Peroxisome
FLm23	1 274 285 408 411 479 500 520 560 576 813	2Fe-2S FAD Flavoprotein Iron Iron-sulfur Metal-binding Molybdenum NAD Oxidoreductase Peroxisome Transport
FLm24	1 350 408 411 456 479 496 627	2Fe-2S Heme biosynthesis Iron Iron-sulfur Lyase Metal-binding Mitochondrion Porphyrin biosynthesis
FLm25	1 4 408 411 472 479 520 560 813 874	2Fe-2S 4Fe-4S Iron Iron-sulfur Membrane Metal-binding NAD Oxidoreductase Transport Quinone
FLm26	1 4 408 411 479 496 500 520 560 813 830	2Fe-2S 4Fe-4S Iron Iron-sulfur Metal-binding Mitochondrion Molybdenum NAD Oxidoreductase Transport Ubiquinone
FLm27	1 4 408 411 479 496 500 520 560 813 830 874	2Fe-2S 4Fe-4S Iron Iron-sulfur Metal-binding Mitochondrion Molybdenum NAD Oxidoreductase Transport Ubiquinone Quinone
FLm28	1 408 411 479 496 520 560 830	2Fe-2S Iron Iron-sulfur Metal-binding Mitochondrion NAD Oxidoreductase Ubiquinone
FLm29	1 408 411 479 813	2Fe-2S Iron Iron-sulfur Metal-binding Transport
FLm30	10 106 11 238 539 804 805	Activator Calcium Acute phase DNA-binding Nuclear protein Transcription Transcription regulation
FLm31	10 106 117 206 217 539 804 805 9	Activator Calcium Actin capping Cytoskeleton Developmental protein Nuclear protein Transcription Transcription regulation Actin-binding
FLm32	10 106 186 238 249 479 539 804 805 813	Activator Calcium Copper DNA-binding Electron transport Metal-binding Nuclear protein Transcription Transcription regulation Transport
FLm33	10 106 217 221 472 479 539 675 804 805 812 914	Activator Calcium Developmental protein Differentiation Membrane Metal-binding Nuclear protein Receptor Transcription Transcription regulation Transmembrane Notch signaling pathway
FLm34	10 106 217 221 472 675 812 914	Activator Calcium Developmental protein Differentiation Membrane Receptor Transmembrane Notch signaling pathway
FLm35	10 106 227 234 349 376 408 479 539 560 575 804 805	Activator Calcium DNA damage DNA repair Heme Hydrogen peroxide Iron Metal-binding Nuclear protein Oxidoreductase Peroxidase Transcription Transcription regulation
FLm36	10 106 238 539 804 805	Activator Calcium DNA-binding Nuclear protein Transcription Transcription regulation
FLm37	10 106 238 539 804 805 945	Activator Calcium DNA-binding Nuclear protein Transcription Transcription regulation Host-virus interaction
FLm38	10 12 156 158 238 479 539 678 804 805 808 862 863	Activator Acyltransferase Chromatin regulator Chromosomal protein DNA-binding Metal-binding Nuclear protein Repressor Transcription Transcription regulation Transferase Zinc Zinc-finger
FLm39	10 12 156 235 238 479 539 678 804 805 808 862 863	Activator Acyltransferase Chromatin regulator DNA replication DNA-binding Metal-binding Nuclear protein Repressor Transcription Transcription regulation Transferase Zinc Zinc-finger
FLm40	10 12 156 238 341 479 539 804 805 808 832 862 863	Activator Acyltransferase Chromatin regulator DNA-binding Growth regulation Metal-binding Nuclear protein Transcription Transcription regulation Transferase Ubl conjugation Zinc Zinc-finger
FLm41	10 12 156 238 472 479 489 539 804 805 808 812 862 863 949	Activator Acyltransferase Chromatin regulator DNA-binding Membrane Metal-binding Methyltransferase Nuclear protein Transcription Transcription regulation Transferase Transmembrane Zinc Zinc-finger S-adenosyl-L-methionine
FLm42	10 12 156 238 479 539 804 805 808 832 862 863	Activator Acyltransferase Chromatin regulator DNA-binding Metal-binding Nuclear protein Transcription Transcription regulation Transferase Ubl conjugation Zinc Zinc-finger
FLm43	10 12 156 238 479 539 804 805 808 862 863	Activator Acyltransferase Chromatin regulator DNA-binding Metal-binding Nuclear protein Transcription Transcription regulation Transferase Zinc Zinc-finger
FLm44	10 12 156 479 539 678 804 805 808 862 863	Activator Acyltransferase Chromatin regulator Metal-binding Nuclear protein Repressor Transcription Transcription regulation Transferase Zinc Zinc-finger
FLm45	10 12 238 539 804 805 808	Activator Acyltransferase DNA-binding Nuclear protein Transcription Transcription regulation Transferase
FLm46	10 12 238 539 804 805 808 832	Activator Acyltransferase DNA-binding Nuclear protein Transcription Transcription regulation Transferase Ubl conjugation
FLm47	10 12 539 804 805 808	Activator Acyltransferase Nuclear protein Transcription Transcription regulation Transferase
FLm48	10 12 539 804 805 808 832	Activator Acyltransferase Nuclear protein Transcription Transcription regulation Transferase Ubl conjugation
FLm49	10 13 221 238 539 678 726 804 805	Activator ADP-ribosylation Differentiation DNA-binding Nuclear protein Repressor Sexual differentiation Transcription Transcription regulation
FLm50	10 130 206 539 760 804 805 832 879	Activator Cell adhesion Cytoskeleton Nuclear protein Structural protein Transcription Transcription regulation Ubl conjugation Wnt signaling pathway
FLm51	10 130 479 539 862	Activator Cell adhesion Metal-binding Nuclear protein Zinc
FLm52	10 131 132 156 227 233 234 341 347 378 498 539 547 67 804 805	Activator Cell cycle Cell division Chromatin regulator DNA damage DNA recombination DNA repair Growth regulation Helicase Hydrolase Mitosis Nuclear protein Nucleotide-binding ATP-binding Transcription Transcription regulation
FLm53	10 131 132 159 498 539 804 805	Activator Cell cycle Cell division Chromosome partition Mitosis Nuclear protein Transcription Transcription regulation
FLm54	10 131 132 195 479 539 804 805 862 863	Activator Cell cycle Cell division Cyclin Metal-binding Nuclear protein Transcription Transcription regulation Zinc Zinc-finger
FLm55	10 131 156 43 539 804 805	Activator Cell cycle Chromatin regulator Anti-oncogene Nuclear protein Transcription Transcription regulation
FLm56	10 131 217 221 238 517 539 804 805	Activator Cell cycle Developmental protein Differentiation DNA-binding Myogenesis Nuclear protein Transcription Transcription regulation
FLm57	10 131 217 238 43 479 53 539 804 805 832 862 914	Activator Cell cycle Developmental protein DNA-binding Anti-oncogene Metal-binding Apoptosis Nuclear protein Transcription Transcription regulation Ubl conjugation Zinc Notch signaling pathway
FLm58	10 131 238 256 43 479 53 539 804 805 832 862	Activator Cell cycle DNA-binding Endoplasmic reticulum Anti-oncogene Metal-binding Apoptosis Nuclear protein Transcription Transcription regulation Ubl conjugation Zinc
FLm59	10 131 238 371 507 508 539 694 747 804 805	Activator Cell cycle DNA-binding Homeobox mRNA processing mRNA splicing Nuclear protein RNA-binding Spliceosome Transcription Transcription regulation
FLm60	10 131 238 43 479 53 539 804 805 832 862	Activator Cell cycle DNA-binding Anti-oncogene Metal-binding Apoptosis Nuclear protein Transcription Transcription regulation Ubl conjugation Zinc
FLm61	10 131 238 43 479 53 539 804 805 862	Activator Cell cycle DNA-binding Anti-oncogene Metal-binding Apoptosis Nuclear protein Transcription Transcription regulation Zinc
FLm62	10 131 238 43 479 539 678 804 805 862 863	Activator Cell cycle DNA-binding Anti-oncogene Metal-binding Nuclear protein Repressor Transcription Transcription regulation Zinc Zinc-finger
FLm63	10 131 238 53 539 804 805	Activator Cell cycle DNA-binding Apoptosis Nuclear protein Transcription Transcription regulation
FLm64	10 131 238 539 675 804 805	Activator Cell cycle DNA-binding Nuclear protein Receptor Transcription Transcription regulation
FLm65	10 131 238 539 678 804 805	Activator Cell cycle DNA-binding Nuclear protein Repressor Transcription Transcription regulation
FLm66	10 131 238 539 804 805	Activator Cell cycle DNA-binding Nuclear protein Transcription Transcription regulation
FLm67	10 131 479 539 804 805 808 862 863 945	Activator Cell cycle Metal-binding Nuclear protein Transcription Transcription regulation Transferase Zinc Zinc-finger Host-virus interaction
FLm68	10 137 158 53 539 678 804 805	Activator Centromere Chromosomal protein Apoptosis Nuclear protein Repressor Transcription Transcription regulation
FLm69	10 145 238 256 472 539 804 805 812	Activator Chemotaxis DNA-binding Endoplasmic reticulum Membrane Nuclear protein Transcription Transcription regulation Transmembrane
FLm70	10 148 157 249 472 539 602 653 674 675 76 804 805 812 813	Activator Chlorophyll Chromophore Electron transport Membrane Nuclear protein Photosynthesis Protein transport Reaction center Receptor Bacteriochlorophyll Transcription Transcription regulation Transmembrane Transport
FLm71	10 148 157 249 472 539 602 674 675 76 804 805 812 813	Activator Chlorophyll Chromophore Electron transport Membrane Nuclear protein Photosynthesis Reaction center Receptor Bacteriochlorophyll Transcription Transcription regulation Transmembrane Transport
FLm72	10 153 238 256 333 391 443 472 539 753 804 805 812	Activator Cholesterol metabolism DNA-binding Endoplasmic reticulum Golgi apparatus Immune response Lipid metabolism Membrane Nuclear protein Steroid metabolism Transcription Transcription regulation Transmembrane
FLm73	10 153 238 256 333 443 472 539 753 804 805 812	Activator Cholesterol metabolism DNA-binding Endoplasmic reticulum Golgi apparatus Lipid metabolism Membrane Nuclear protein Steroid metabolism Transcription Transcription regulation Transmembrane
FLm74	10 156 186 227 234 249 418 479 539 547 67 723 804 805 808 813	Activator Chromatin regulator Copper DNA damage DNA repair Electron transport Kinase Metal-binding Nuclear protein Nucleotide-binding ATP-binding Serine/threonine-protein kinase Transcription Transcription regulation Transferase Transport
FLm75	10 156 186 227 234 249 418 479 539 723 804 805 808 813	Activator Chromatin regulator Copper DNA damage DNA repair Electron transport Kinase Metal-binding Nuclear protein Serine/threonine-protein kinase Transcription Transcription regulation Transferase Transport
FLm76	10 156 206 341 378 539 547 64 645 67 760 804 805	Activator Chromatin regulator Cytoskeleton Growth regulation Hydrolase Nuclear protein Nucleotide-binding Aspartyl protease Protease ATP-binding Structural protein Transcription Transcription regulation
FLm77	10 156 217 479 489 539 675 678 804 805 808 862 863 949	Activator Chromatin regulator Developmental protein Metal-binding Methyltransferase Nuclear protein Receptor Repressor Transcription Transcription regulation Transferase Zinc Zinc-finger S-adenosyl-L-methionine
FLm78	10 156 223 408 479 539 560 804 805 862 863	Activator Chromatin regulator Dioxygenase Iron Metal-binding Nuclear protein Oxidoreductase Transcription Transcription regulation Zinc Zinc-finger
FLm79	10 156 227 233 234 238 347 378 539 547 67 804 805	Activator Chromatin regulator DNA damage DNA recombination DNA repair DNA-binding Helicase Hydrolase Nuclear protein Nucleotide-binding ATP-binding Transcription Transcription regulation
FLm80	10 156 227 234 238 347 378 479 539 547 67 804 862 863	Activator Chromatin regulator DNA damage DNA repair DNA-binding Helicase Hydrolase Metal-binding Nuclear protein Nucleotide-binding ATP-binding Transcription Zinc Zinc-finger
FLm81	10 156 227 234 341 539 804 805	Activator Chromatin regulator DNA damage DNA repair Growth regulation Nuclear protein Transcription Transcription regulation
FLm82	10 156 227 234 418 539 547 67 723 804 805 808	Activator Chromatin regulator DNA damage DNA repair Kinase Nuclear protein Nucleotide-binding ATP-binding Serine/threonine-protein kinase Transcription Transcription regulation Transferase
FLm83	10 156 238 347 378 479 539 547 67 804 862 863	Activator Chromatin regulator DNA-binding Helicase Hydrolase Metal-binding Nuclear protein Nucleotide-binding ATP-binding Transcription Zinc Zinc-finger
FLm84	10 156 238 347 378 539 547 67 804 805	Activator Chromatin regulator DNA-binding Helicase Hydrolase Nuclear protein Nucleotide-binding ATP-binding Transcription Transcription regulation
FLm85	10 156 238 408 479 489 539 804 805 808 949	Activator Chromatin regulator DNA-binding Iron Metal-binding Methyltransferase Nuclear protein Transcription Transcription regulation Transferase S-adenosyl-L-methionine
FLm86	10 156 238 479 489 539 804 805 808 862 863 949	Activator Chromatin regulator DNA-binding Metal-binding Methyltransferase Nuclear protein Transcription Transcription regulation Transferase Zinc Zinc-finger S-adenosyl-L-methionine
FLm87	10 156 238 489 539 804 805 808 949	Activator Chromatin regulator DNA-binding Methyltransferase Nuclear protein Transcription Transcription regulation Transferase S-adenosyl-L-methionine
FLm88	10 156 238 539 804 805 808	Activator Chromatin regulator DNA-binding Nuclear protein Transcription Transcription regulation Transferase
FLm89	10 156 341 539 804 805	Activator Chromatin regulator Growth regulation Nuclear protein Transcription Transcription regulation
FLm90	10 156 347 378 539 547 67 694 804 805	Activator Chromatin regulator Helicase Hydrolase Nuclear protein Nucleotide-binding ATP-binding RNA-binding Transcription Transcription regulation
FLm91	10 156 347 378 539 547 67 804 805	Activator Chromatin regulator Helicase Hydrolase Nuclear protein Nucleotide-binding ATP-binding Transcription Transcription regulation
FLm92	10 156 479 489 539 678 804 805 808 862 863 949	Activator Chromatin regulator Metal-binding Methyltransferase Nuclear protein Repressor Transcription Transcription regulation Transferase Zinc Zinc-finger S-adenosyl-L-methionine
FLm93	10 156 479 489 539 796 804 805 808 832 862 863	Activator Chromatin regulator Metal-binding Methyltransferase Nuclear protein Tight junction Transcription Transcription regulation Transferase Ubl conjugation Zinc Zinc-finger
FLm94	10 156 539 678 804 805 833	Activator Chromatin regulator Nuclear protein Repressor Transcription Transcription regulation Ubl conjugation pathway
FLm95	10 156 539 804 805	Activator Chromatin regulator Nuclear protein Transcription Transcription regulation
FLm96	10 156 539 804 805 808	Activator Chromatin regulator Nuclear protein Transcription Transcription regulation Transferase
FLm97	10 158 238 539 544 804 805	Activator Chromosomal protein DNA-binding Nuclear protein Nucleosome core Transcription Transcription regulation
FLm98	10 158 539 779 804 805	Activator Chromosomal protein Nuclear protein Telomere Transcription Transcription regulation
FLm99	10 206 653 804 805 811 813 9	Activator Cytoskeleton Protein transport Transcription Transcription regulation Translocation Transport Actin-binding
FLm100	10 217 221 238 37 379 539 804 805 832	Activator Developmental protein Differentiation DNA-binding Angiogenesis Hydroxylation Nuclear protein Transcription Transcription regulation Ubl conjugation
FLm101	10 217 221 238 479 539 744 804 805 862 863	Activator Developmental protein Differentiation DNA-binding Metal-binding Nuclear protein Spermatogenesis Transcription Transcription regulation Zinc Zinc-finger
FLm102	10 217 221 238 479 539 744 804 805 862 863 896	Activator Developmental protein Differentiation DNA-binding Metal-binding Nuclear protein Spermatogenesis Transcription Transcription regulation Zinc Zinc-finger Oogenesis
FLm103	10 217 221 238 479 539 804 805 862 863	Activator Developmental protein Differentiation DNA-binding Metal-binding Nuclear protein Transcription Transcription regulation Zinc Zinc-finger
FLm104	10 217 221 238 517 539 678 804 805	Activator Developmental protein Differentiation DNA-binding Myogenesis Nuclear protein Repressor Transcription Transcription regulation
FLm105	10 217 221 238 524 539 804 805	Activator Developmental protein Differentiation DNA-binding Neurogenesis Nuclear protein Transcription Transcription regulation
FLm106	10 217 221 238 524 539 804 805 832	Activator Developmental protein Differentiation DNA-binding Neurogenesis Nuclear protein Transcription Transcription regulation Ubl conjugation
FLm107	10 217 221 472 675 804 805 812 914	Activator Developmental protein Differentiation Membrane Receptor Transcription Transcription regulation Transmembrane Notch signaling pathway
FLm108	10 217 221 517 539 650 804 805 9	Activator Developmental protein Differentiation Myogenesis Nuclear protein Protein phosphatase inhibitor Transcription Transcription regulation Actin-binding
FLm109	10 217 221 517 539 804 805	Activator Developmental protein Differentiation Myogenesis Nuclear protein Transcription Transcription regulation
FLm110	10 217 238 371 479 539 804 805 862	Activator Developmental protein DNA-binding Homeobox Metal-binding Nuclear protein Transcription Transcription regulation Zinc
FLm111	10 217 238 371 539 678 804 805	Activator Developmental protein DNA-binding Homeobox Nuclear protein Repressor Transcription Transcription regulation
FLm112	10 217 238 371 539 804	Activator Developmental protein DNA-binding Homeobox Nuclear protein Transcription
FLm113	10 217 238 371 539 804 805	Activator Developmental protein DNA-binding Homeobox Nuclear protein Transcription Transcription regulation
FLm114	10 217 238 479 539 675 678 804 805 862 863	Activator Developmental protein DNA-binding Metal-binding Nuclear protein Receptor Repressor Transcription Transcription regulation Zinc Zinc-finger
FLm115	10 217 238 479 539 675 716 804 805 844 862 863	Activator Developmental protein DNA-binding Metal-binding Nuclear protein Receptor Sensory transduction Transcription Transcription regulation Vision Zinc Zinc-finger
FLm116	10 217 238 479 539 804 805 862 863	Activator Developmental protein DNA-binding Metal-binding Nuclear protein Transcription Transcription regulation Zinc Zinc-finger
FLm117	10 217 238 539 547 648 678 804 805	Activator Developmental protein DNA-binding Nuclear protein Nucleotide-binding Protein biosynthesis Repressor Transcription Transcription regulation
FLm118	10 217 238 539 678 804 805	Activator Developmental protein DNA-binding Nuclear protein Repressor Transcription Transcription regulation
FLm119	10 217 238 539 804 805	Activator Developmental protein DNA-binding Nuclear protein Transcription Transcription regulation
FLm120	10 217 378 460 539 804 805 904	Activator Developmental protein Hydrolase Magnesium Nuclear protein Transcription Transcription regulation Protein phosphatase
FLm121	10 217 804 805	Activator Developmental protein Transcription Transcription regulation
FLm122	10 221 238 371 539 726 755 804 805	Activator Differentiation DNA-binding Homeobox Nuclear protein Sexual differentiation Steroidogenesis Transcription Transcription regulation
FLm123	10 227 233 234 238 507 508 539 678 694 804 805	Activator DNA damage DNA recombination DNA repair DNA-binding mRNA processing mRNA splicing Nuclear protein Repressor RNA-binding Transcription Transcription regulation
FLm124	10 227 233 234 238 507 508 539 694 804 805	Activator DNA damage DNA recombination DNA repair DNA-binding mRNA processing mRNA splicing Nuclear protein RNA-binding Transcription Transcription regulation
FLm125	10 227 234 238 507 508 539 678 694 804 805	Activator DNA damage DNA repair DNA-binding mRNA processing mRNA splicing Nuclear protein Repressor RNA-binding Transcription Transcription regulation
FLm126	10 227 234 238 539 598 762 804 805 813	Activator DNA damage DNA repair DNA-binding Nuclear protein Phosphotransferase system Sugar transport Transcription Transcription regulation Transport
FLm127	10 227 234 238 539 804 805	Activator DNA damage DNA repair DNA-binding Nuclear protein Transcription Transcription regulation
FLm128	10 235 238 479 539 547 67 804 805 862 863	Activator DNA replication DNA-binding Metal-binding Nuclear protein Nucleotide-binding ATP-binding Transcription Transcription regulation Zinc Zinc-finger
FLm129	10 235 238 539 678 804 805	Activator DNA replication DNA-binding Nuclear protein Repressor Transcription Transcription regulation
FLm130	10 235 238 539 804 805	Activator DNA replication DNA-binding Nuclear protein Transcription Transcription regulation
FLm131	10 238 255 347 378 539 540 547 67 694	Activator DNA-binding Endonuclease Helicase Hydrolase Nuclear protein Nuclease Nucleotide-binding ATP-binding RNA-binding
FLm132	10 238 256 472 539 653 804 805 812 813 931	Activator DNA-binding Endoplasmic reticulum Membrane Nuclear protein Protein transport Transcription Transcription regulation Transmembrane Transport ER-Golgi transport
FLm133	10 238 256 472 539 804 805 812	Activator DNA-binding Endoplasmic reticulum Membrane Nuclear protein Transcription Transcription regulation Transmembrane
FLm134	10 238 269 347 378 479 539 540 547 67 694 804 805 862 863	Activator DNA-binding Exonuclease Helicase Hydrolase Metal-binding Nuclear protein Nuclease Nucleotide-binding ATP-binding RNA-binding Transcription Transcription regulation Zinc Zinc-finger
FLm135	10 238 30 342 436 479 539 547 648 67 804 805	Activator DNA-binding Aminoacyl-tRNA synthetase GTP-binding Ligase Metal-binding Nuclear protein Nucleotide-binding Protein biosynthesis ATP-binding Transcription Transcription regulation
FLm136	10 238 342 479 493 539 547 804 805 862 863	Activator DNA-binding GTP-binding Metal-binding Microtubule Nuclear protein Nucleotide-binding Transcription Transcription regulation Zinc Zinc-finger
FLm137	10 238 346 539 678 804 805	Activator DNA-binding Heat shock Nuclear protein Repressor Transcription Transcription regulation
FLm138	10 238 346 539 804 805	Activator DNA-binding Heat shock Nuclear protein Transcription Transcription regulation
FLm139	10 238 347 378 479 539 547 67 804 805 862 863	Activator DNA-binding Helicase Hydrolase Metal-binding Nuclear protein Nucleotide-binding ATP-binding Transcription Transcription regulation Zinc Zinc-finger
FLm140	10 238 347 378 539 547 67 694	Activator DNA-binding Helicase Hydrolase Nuclear protein Nucleotide-binding ATP-binding RNA-binding
FLm141	10 238 371 479 539 678 804 805 832 862 863	Activator DNA-binding Homeobox Metal-binding Nuclear protein Repressor Transcription Transcription regulation Ubl conjugation Zinc Zinc-finger
FLm142	10 238 371 479 539 678 804 805 862 863	Activator DNA-binding Homeobox Metal-binding Nuclear protein Repressor Transcription Transcription regulation Zinc Zinc-finger
FLm143	10 238 371 479 539 804 805 862	Activator DNA-binding Homeobox Metal-binding Nuclear protein Transcription Transcription regulation Zinc
FLm144	10 238 371 479 539 804 805 862 863	Activator DNA-binding Homeobox Metal-binding Nuclear protein Transcription Transcription regulation Zinc Zinc-finger
FLm145	10 238 371 539 804 805	Activator DNA-binding Homeobox Nuclear protein Transcription Transcription regulation
FLm146	10 238 371 539 804 805 832	Activator DNA-binding Homeobox Nuclear protein Transcription Transcription regulation Ubl conjugation
FLm147	10 238 379 539 804 805 832	Activator DNA-binding Hydroxylation Nuclear protein Transcription Transcription regulation Ubl conjugation
FLm148	10 238 402 51 539 804 805	Activator DNA-binding Interferon induction Antiviral defense Nuclear protein Transcription Transcription regulation
FLm149	10 238 402 539 548 694 804 805 808	Activator DNA-binding Interferon induction Nuclear protein Nucleotidyltransferase RNA-binding Transcription Transcription regulation Transferase
FLm150	10 238 402 539 804 805	Activator DNA-binding Interferon induction Nuclear protein Transcription Transcription regulation
FLm151	10 238 472 539 557 804 805 813	Activator DNA-binding Membrane Nuclear protein Outer membrane Transcription Transcription regulation Transport
FLm152	10 238 479 539 581 804 805 862 863	Activator DNA-binding Metal-binding Nuclear protein Phagocytosis Transcription Transcription regulation Zinc Zinc-finger
FLm153	10 238 479 539 675 678 804 805 862 863	Activator DNA-binding Metal-binding Nuclear protein Receptor Repressor Transcription Transcription regulation Zinc Zinc-finger
FLm154	10 238 479 539 675 804 805 862 863	Activator DNA-binding Metal-binding Nuclear protein Receptor Transcription Transcription regulation Zinc Zinc-finger
FLm155	10 238 479 539 678 804 805 862 863	Activator DNA-binding Metal-binding Nuclear protein Repressor Transcription Transcription regulation Zinc Zinc-finger
FLm156	10 238 479 539 678 804 805 862 863 879	Activator DNA-binding Metal-binding Nuclear protein Repressor Transcription Transcription regulation Zinc Zinc-finger Wnt signaling pathway
FLm157	10 238 479 539 804 805 832 862 863	Activator DNA-binding Metal-binding Nuclear protein Transcription Transcription regulation Ubl conjugation Zinc Zinc-finger
FLm158	10 238 479 539 804 805 862 863	Activator DNA-binding Metal-binding Nuclear protein Transcription Transcription regulation Zinc Zinc-finger
FLm159	10 238 496 539 804 805	Activator DNA-binding Mitochondrion Nuclear protein Transcription Transcription regulation
FLm160	10 238 507 508 539 747 804 805	Activator DNA-binding mRNA processing mRNA splicing Nuclear protein Spliceosome Transcription Transcription regulation
FLm161	10 238 51 539 804 805	Activator DNA-binding Antiviral defense Nuclear protein Transcription Transcription regulation
FLm162	10 238 53 539 804 805	Activator DNA-binding Apoptosis Nuclear protein Transcription Transcription regulation
FLm163	10 238 53 539 804 805 832	Activator DNA-binding Apoptosis Nuclear protein Transcription Transcription regulation Ubl conjugation
FLm164	10 238 539 653 804 805 813	Activator DNA-binding Nuclear protein Protein transport Transcription Transcription regulation Transport
FLm165	10 238 539 678 804 805	Activator DNA-binding Nuclear protein Repressor Transcription Transcription regulation
FLm166	10 238 539 678 804 805 832 879	Activator DNA-binding Nuclear protein Repressor Transcription Transcription regulation Ubl conjugation Wnt signaling pathway
FLm167	10 238 539 678 804 805 879	Activator DNA-binding Nuclear protein Repressor Transcription Transcription regulation Wnt signaling pathway
FLm168	10 238 539 678 804 805 914	Activator DNA-binding Nuclear protein Repressor Transcription Transcription regulation Notch signaling pathway
FLm169	10 238 539 694 804 805	Activator DNA-binding Nuclear protein RNA-binding Transcription Transcription regulation
FLm170	10 238 539 804 805	Activator DNA-binding Nuclear protein Transcription Transcription regulation
FLm171	10 238 539 804 805 832	Activator DNA-binding Nuclear protein Transcription Transcription regulation Ubl conjugation
FLm172	10 238 539 804 805 90	Activator DNA-binding Nuclear protein Transcription Transcription regulation Biological rhythms
FLm173	10 238 804 805	Activator DNA-binding Transcription Transcription regulation
FLm174	10 347 378 539 547 67 804 805	Activator Helicase Hydrolase Nuclear protein Nucleotide-binding ATP-binding Transcription Transcription regulation
FLm175	10 378 472 539 645 804 805 812 914	Activator Hydrolase Membrane Nuclear protein Protease Transcription Transcription regulation Transmembrane Notch signaling pathway
FLm176	10 378 539 645 788 804 805 832 833 879	Activator Hydrolase Nuclear protein Protease Thiol protease Transcription Transcription regulation Ubl conjugation Ubl conjugation pathway Wnt signaling pathway
FLm177	10 391 539 678 687 689 804 805	Activator Immune response Nuclear protein Repressor Ribonucleoprotein Ribosomal protein Transcription Transcription regulation
FLm178	10 391 539 678 687 689 804 805 806 889	Activator Immune response Nuclear protein Repressor Ribonucleoprotein Ribosomal protein Transcription Transcription regulation Transcription termination Transcription antitermination
FLm179	10 430 539 678 804 805	Activator Lectin Nuclear protein Repressor Transcription Transcription regulation
FLm180	10 446 472 539 804 805 813	Activator Lipid-binding Membrane Nuclear protein Transcription Transcription regulation Transport
FLm181	10 479 53 539 804 805 862 863	Activator Metal-binding Apoptosis Nuclear protein Transcription Transcription regulation Zinc Zinc-finger
FLm182	10 479 539 804 805 808 862 863	Activator Metal-binding Nuclear protein Transcription Transcription regulation Transferase Zinc Zinc-finger
FLm183	10 479 539 804 805 862 863	Activator Metal-binding Nuclear protein Transcription Transcription regulation Zinc Zinc-finger
FLm184	10 496 539 804 805	Activator Mitochondrion Nuclear protein Transcription Transcription regulation
FLm185	10 507 508 539 694 804 805	Activator mRNA processing mRNA splicing Nuclear protein RNA-binding Transcription Transcription regulation
FLm186	10 507 678 694 810	Activator mRNA processing Repressor RNA-binding Translation regulation
FLm187	10 53 539 675 687 804 805	Activator Apoptosis Nuclear protein Receptor Ribonucleoprotein Transcription Transcription regulation
FLm188	10 539 547 67 675 804 805	Activator Nuclear protein Nucleotide-binding ATP-binding Receptor Transcription Transcription regulation
FLm189	10 539 547 67 804 805	Activator Nuclear protein Nucleotide-binding ATP-binding Transcription Transcription regulation
FLm190	10 539 650 804 805 9	Activator Nuclear protein Protein phosphatase inhibitor Transcription Transcription regulation Actin-binding
FLm191	10 539 653 804 805 813	Activator Nuclear protein Protein transport Transcription Transcription regulation Transport
FLm192	10 539 675 804 805	Activator Nuclear protein Receptor Transcription Transcription regulation
FLm193	10 539 678 687 694 804 805	Activator Nuclear protein Repressor Ribonucleoprotein RNA-binding Transcription Transcription regulation
FLm194	10 539 678 804	Activator Nuclear protein Repressor Transcription
FLm195	10 539 678 804 805	Activator Nuclear protein Repressor Transcription Transcription regulation
FLm196	10 539 694 804 805	Activator Nuclear protein RNA-binding Transcription Transcription regulation
FLm197	10 539 804 805	Activator Nuclear protein Transcription Transcription regulation
FLm198	10 539 804 805 833	Activator Nuclear protein Transcription Transcription regulation Ubl conjugation pathway
FLm199	10 539 804 805 914	Activator Nuclear protein Transcription Transcription regulation Notch signaling pathway
FLm200	10 675 804 805	Activator Receptor Transcription Transcription regulation
FLm201	10 804 805	Activator Transcription Transcription regulation
FLm202	100 12 28 4 408 411 432 456 479 496 808 816	Branched-chain amino acid biosynthesis Acyltransferase Amino-acid biosynthesis 4Fe-4S Iron Iron-sulfur Leucine biosynthesis Lyase Metal-binding Mitochondrion Transferase Tricarboxylic acid cycle
FLm203	100 238 28 371 432 479 539 678 804 805 808 862 863	Branched-chain amino acid biosynthesis DNA-binding Amino-acid biosynthesis Homeobox Leucine biosynthesis Metal-binding Nuclear protein Repressor Transcription Transcription regulation Transferase Zinc Zinc-finger
FLm204	100 28 32 496 663 808	Branched-chain amino acid biosynthesis Amino-acid biosynthesis Aminotransferase Mitochondrion Pyridoxal phosphate Transferase
FLm205	100 28 32 663 808	Branched-chain amino acid biosynthesis Amino-acid biosynthesis Aminotransferase Pyridoxal phosphate Transferase
FLm206	100 28 329 346 432 460 464 479 496 520 521 560 816	Branched-chain amino acid biosynthesis Amino-acid biosynthesis Glyoxylate bypass Heat shock Leucine biosynthesis Magnesium Manganese Metal-binding Mitochondrion NAD NADP Oxidoreductase Tricarboxylic acid cycle
FLm207	100 28 329 432 460 464 479 496 520 521 560 816	Branched-chain amino acid biosynthesis Amino-acid biosynthesis Glyoxylate bypass Leucine biosynthesis Magnesium Manganese Metal-binding Mitochondrion NAD NADP Oxidoreductase Tricarboxylic acid cycle
FLm208	100 28 329 432 460 464 479 520 521 560 816	Branched-chain amino acid biosynthesis Amino-acid biosynthesis Glyoxylate bypass Leucine biosynthesis Magnesium Manganese Metal-binding NAD NADP Oxidoreductase Tricarboxylic acid cycle
FLm209	100 28 4 408 411 432 456 479 694	Branched-chain amino acid biosynthesis Amino-acid biosynthesis 4Fe-4S Iron Iron-sulfur Leucine biosynthesis Lyase Metal-binding RNA-binding
FLm210	100 28 4 408 411 432 456 479 694 816	Branched-chain amino acid biosynthesis Amino-acid biosynthesis 4Fe-4S Iron Iron-sulfur Leucine biosynthesis Lyase Metal-binding RNA-binding Tricarboxylic acid cycle
FLm211	100 28 4 408 411 456 479	Branched-chain amino acid biosynthesis Amino-acid biosynthesis 4Fe-4S Iron Iron-sulfur Lyase Metal-binding
FLm212	100 28 432 456	Branched-chain amino acid biosynthesis Amino-acid biosynthesis Leucine biosynthesis Lyase
FLm213	100 28 432 460 464 479 496 520 547 560 67 816	Branched-chain amino acid biosynthesis Amino-acid biosynthesis Leucine biosynthesis Magnesium Manganese Metal-binding Mitochondrion NAD Nucleotide-binding Oxidoreductase ATP-binding Tricarboxylic acid cycle
FLm214	100 28 432 460 464 479 496 520 560 816	Branched-chain amino acid biosynthesis Amino-acid biosynthesis Leucine biosynthesis Magnesium Manganese Metal-binding Mitochondrion NAD Oxidoreductase Tricarboxylic acid cycle
FLm215	100 28 432 460 464 479 520 560	Branched-chain amino acid biosynthesis Amino-acid biosynthesis Leucine biosynthesis Magnesium Manganese Metal-binding NAD Oxidoreductase
FLm216	106	Calcium
FLm217	106 107 109 112 256 406 407 472 675 812 813	Calcium Calcium channel Calcium transport Calmodulin-binding Endoplasmic reticulum Ion transport Ionic channel Membrane Receptor Transmembrane Transport
FLm218	106 107 109 112 406 407 472 675 812 813	Calcium Calcium channel Calcium transport Calmodulin-binding Ion transport Ionic channel Membrane Receptor Transmembrane Transport
FLm219	106 107 109 112 406 407 472 812 813	Calcium Calcium channel Calcium transport Calmodulin-binding Ion transport Ionic channel Membrane Transmembrane Transport
FLm220	106 107 109 139 375 378 406 407 472 66 812 813 851 868 869	Calcium Calcium channel Calcium transport CF(1) Hydrogen ion transport Hydrolase Ion transport Ionic channel Membrane ATP synthesis Transmembrane Transport Voltage-gated channel Chloride Chloride channel
FLm221	106 107 109 186 249 397 406 407 430 472 479 496 560 679 812 813 851	Calcium Calcium channel Calcium transport Copper Electron transport Inner membrane Ion transport Ionic channel Lectin Membrane Metal-binding Mitochondrion Oxidoreductase Respiratory chain Transmembrane Transport Voltage-gated channel
FLm222	106 107 109 227 234 406 407 472 539 812 813 832	Calcium Calcium channel Calcium transport DNA damage DNA repair Ion transport Ionic channel Membrane Nuclear protein Transmembrane Transport Ubl conjugation
FLm223	106 107 109 256 406 407 430 472 675 812 813	Calcium Calcium channel Calcium transport Endoplasmic reticulum Ion transport Ionic channel Lectin Membrane Receptor Transmembrane Transport
FLm224	106 107 109 256 406 407 472 675 812 813	Calcium Calcium channel Calcium transport Endoplasmic reticulum Ion transport Ionic channel Membrane Receptor Transmembrane Transport
FLm225	106 107 109 342 406 407 472 547 687 694 733 812 813 851	Calcium Calcium channel Calcium transport GTP-binding Ion transport Ionic channel Membrane Nucleotide-binding Ribonucleoprotein RNA-binding Signal recognition particle Transmembrane Transport Voltage-gated channel
FLm226	106 107 109 378 406 407 472 520 739 812 813 894 915	Calcium Calcium channel Calcium transport Hydrolase Ion transport Ionic channel Membrane NAD Sodium transport Transmembrane Transport Sodium channel Sodium
FLm227	106 107 109 391 406 407 472 812 813	Calcium Calcium channel Calcium transport Immune response Ion transport Ionic channel Membrane Transmembrane Transport
FLm228	106 107 109 406 407 418 472 479 547 67 723 808 812 813 862	Calcium Calcium channel Calcium transport Ion transport Ionic channel Kinase Membrane Metal-binding Nucleotide-binding ATP-binding Serine/threonine-protein kinase Transferase Transmembrane Transport Zinc
FLm229	106 107 109 406 407 418 547 67 808 813 851	Calcium Calcium channel Calcium transport Ion transport Ionic channel Kinase Nucleotide-binding ATP-binding Transferase Transport Voltage-gated channel
FLm230	106 107 109 406 407 430 472 812 813 851	Calcium Calcium channel Calcium transport Ion transport Ionic channel Lectin Membrane Transmembrane Transport Voltage-gated channel
FLm231	106 107 109 406 407 472 547 67 812 813 851	Calcium Calcium channel Calcium transport Ion transport Ionic channel Membrane Nucleotide-binding ATP-binding Transmembrane Transport Voltage-gated channel
FLm232	106 107 109 406 407 472 560 812 813	Calcium Calcium channel Calcium transport Ion transport Ionic channel Membrane Oxidoreductase Transmembrane Transport
FLm233	106 107 109 406 407 472 628 675 812 813	Calcium Calcium channel Calcium transport Ion transport Ionic channel Membrane Postsynaptic membrane Receptor Transmembrane Transport
FLm234	106 107 109 406 407 472 630 631 633 716 812 813 844 851	Calcium Calcium channel Calcium transport Ion transport Ionic channel Membrane Potassium Potassium channel Potassium transport Sensory transduction Transmembrane Transport Vision Voltage-gated channel
FLm235	106 107 109 406 407 472 675 812 813	Calcium Calcium channel Calcium transport Ion transport Ionic channel Membrane Receptor Transmembrane Transport
FLm236	106 107 109 406 407 472 687 689 812 813	Calcium Calcium channel Calcium transport Ion transport Ionic channel Membrane Ribonucleoprotein Ribosomal protein Transmembrane Transport
FLm237	106 107 109 406 407 472 716 812 813 844 851	Calcium Calcium channel Calcium transport Ion transport Ionic channel Membrane Sensory transduction Transmembrane Transport Vision Voltage-gated channel
FLm238	106 107 109 406 407 472 796 812 813 851	Calcium Calcium channel Calcium transport Ion transport Ionic channel Membrane Tight junction Transmembrane Transport Voltage-gated channel
FLm239	106 107 109 406 407 472 812 813	Calcium Calcium channel Calcium transport Ion transport Ionic channel Membrane Transmembrane Transport
FLm240	106 107 109 406 407 472 812 813 851	Calcium Calcium channel Calcium transport Ion transport Ionic channel Membrane Transmembrane Transport Voltage-gated channel
FLm241	106 107 109 406 407 472 812 813 851 868 869	Calcium Calcium channel Calcium transport Ion transport Ionic channel Membrane Transmembrane Transport Voltage-gated channel Chloride Chloride channel
FLm242	106 107 109 406 407 813 851	Calcium Calcium channel Calcium transport Ion transport Ionic channel Transport Voltage-gated channel
FLm243	106 109 112 143 406 472 50 739 812 813 915	Calcium Calcium transport Calmodulin-binding Chaperone Ion transport Membrane Antiport Sodium transport Transmembrane Transport Sodium
FLm244	106 109 112 378 406 460 472 479 547 630 633 67 812 813	Calcium Calcium transport Calmodulin-binding Hydrolase Ion transport Magnesium Membrane Metal-binding Nucleotide-binding Potassium Potassium transport ATP-binding Transmembrane Transport
FLm245	106 109 112 378 406 460 472 479 547 67 812 813	Calcium Calcium transport Calmodulin-binding Hydrolase Ion transport Magnesium Membrane Metal-binding Nucleotide-binding ATP-binding Transmembrane Transport
FLm246	106 109 112 406 472 50 739 812 813 915	Calcium Calcium transport Calmodulin-binding Ion transport Membrane Antiport Sodium transport Transmembrane Transport Sodium
FLm247	106 109 256 378 406 460 472 479 547 67 703 812 813	Calcium Calcium transport Endoplasmic reticulum Hydrolase Ion transport Magnesium Membrane Metal-binding Nucleotide-binding ATP-binding Sarcoplasmic reticulum Transmembrane Transport
FLm248	106 109 256 378 406 460 472 479 547 67 812 813	Calcium Calcium transport Endoplasmic reticulum Hydrolase Ion transport Magnesium Membrane Metal-binding Nucleotide-binding ATP-binding Transmembrane Transport
FLm249	106 109 256 406 472 50 716 739 812 813 915	Calcium Calcium transport Endoplasmic reticulum Ion transport Membrane Antiport Sensory transduction Sodium transport Transmembrane Transport Sodium
FLm250	106 109 256 406 472 812 813	Calcium Calcium transport Endoplasmic reticulum Ion transport Membrane Transmembrane Transport
FLm251	106 109 333 378 406 460 472 479 547 67 812 813	Calcium Calcium transport Golgi apparatus Hydrolase Ion transport Magnesium Membrane Metal-binding Nucleotide-binding ATP-binding Transmembrane Transport
FLm252	106 109 378 406 407 442 458 472 812 813	Calcium Calcium transport Hydrolase Ion transport Ionic channel Lipid degradation Lysosome Membrane Transmembrane Transport
FLm253	106 109 378 406 460 472 479 547 67 812 813	Calcium Calcium transport Hydrolase Ion transport Magnesium Membrane Metal-binding Nucleotide-binding ATP-binding Transmembrane Transport
FLm254	106 109 378 406 472 479 482 50 630 633 645 716 739 769 812 813 844 862 915	Calcium Calcium transport Hydrolase Ion transport Membrane Metal-binding Metalloprotease Antiport Potassium Potassium transport Protease Sensory transduction Sodium transport Symport Transmembrane Transport Vision Zinc Sodium
FLm255	106 109 406 407 472 739 812 813 894 915	Calcium Calcium transport Ion transport Ionic channel Membrane Sodium transport Transmembrane Transport Sodium channel Sodium
FLm256	106 109 406 472 479 813 848 862 863	Calcium Calcium transport Ion transport Membrane Metal-binding Transport Vitamin D Zinc Zinc-finger
FLm257	106 109 406 472 50 630 633 716 739 769 812 813 844 915	Calcium Calcium transport Ion transport Membrane Antiport Potassium Potassium transport Sensory transduction Sodium transport Symport Transmembrane Transport Vision Sodium
FLm258	106 109 406 472 50 630 633 716 739 769 812 813 915	Calcium Calcium transport Ion transport Membrane Antiport Potassium Potassium transport Sensory transduction Sodium transport Symport Transmembrane Transport Sodium
FLm259	106 109 406 472 50 630 633 739 769 812 813 915	Calcium Calcium transport Ion transport Membrane Antiport Potassium Potassium transport Sodium transport Symport Transmembrane Transport Sodium
FLm260	106 11 186 249 472 479 560 813 94	Calcium Acute phase Copper Electron transport Membrane Metal-binding Oxidoreductase Transport Blood coagulation
FLm261	106 11 301 378 645 720 94	Calcium Acute phase Gamma-carboxyglutamic acid Hydrolase Protease Serine protease Blood coagulation
FLm262	106 11 479	Calcium Acute phase Metal-binding
FLm263	106 111	Calcium Calcium/phospholipid-binding
FLm264	106 111 268 472 479 770 771 812	Calcium Calcium/phospholipid-binding Exocytosis Membrane Metal-binding Synapse Synaptosome Transmembrane
FLm265	106 111 268 770 771	Calcium Calcium/phospholipid-binding Exocytosis Synapse Synaptosome
FLm266	106 111 378 645 862	Calcium Calcium/phospholipid-binding Hydrolase Protease Zinc
FLm267	106 111 472 479 770 812	Calcium Calcium/phospholipid-binding Membrane Metal-binding Synapse Transmembrane
FLm268	106 111 472 557 813	Calcium Calcium/phospholipid-binding Membrane Outer membrane Transport
FLm269	106 111 479 862 863	Calcium Calcium/phospholipid-binding Metal-binding Zinc Zinc-finger
FLm270	106 111 539	Calcium Calcium/phospholipid-binding Nuclear protein
FLm271	106 111 593	Calcium Calcium/phospholipid-binding Phospholipase A2 inhibitor
FLm272	106 111 94	Calcium Calcium/phospholipid-binding Blood coagulation
FLm273	106 112 117 206 472 9	Calcium Calmodulin-binding Actin capping Cytoskeleton Membrane Actin-binding
FLm274	106 112 206 472 493 9	Calcium Calmodulin-binding Cytoskeleton Membrane Microtubule Actin-binding
FLm275	106 112 206 472 9	Calcium Calmodulin-binding Cytoskeleton Membrane Actin-binding
FLm276	106 112 21 418 539 547 67 723 808	Calcium Calmodulin-binding Allosteric enzyme Kinase Nuclear protein Nucleotide-binding ATP-binding Serine/threonine-protein kinase Transferase
FLm277	106 112 274 285 288 349 408 479 521 560 862	Calcium Calmodulin-binding FAD Flavoprotein FMN Heme Iron Metal-binding NADP Oxidoreductase Zinc
FLm278	106 112 391 406 407 472 547 67 812 813	Calcium Calmodulin-binding Immune response Ion transport Ionic channel Membrane Nucleotide-binding ATP-binding Transmembrane Transport
FLm279	106 112 418 460 472 479 547 67 723 808	Calcium Calmodulin-binding Kinase Magnesium Membrane Metal-binding Nucleotide-binding ATP-binding Serine/threonine-protein kinase Transferase
FLm280	106 112 418 460 472 479 547 67 723 808 812	Calcium Calmodulin-binding Kinase Magnesium Membrane Metal-binding Nucleotide-binding ATP-binding Serine/threonine-protein kinase Transferase Transmembrane
FLm281	106 112 418 460 479 547 67 723 808	Calcium Calmodulin-binding Kinase Magnesium Metal-binding Nucleotide-binding ATP-binding Serine/threonine-protein kinase Transferase
FLm282	106 112 418 539 547 67 723 808	Calcium Calmodulin-binding Kinase Nuclear protein Nucleotide-binding ATP-binding Serine/threonine-protein kinase Transferase
FLm283	106 112 418 547 67 723 808	Calcium Calmodulin-binding Kinase Nucleotide-binding ATP-binding Serine/threonine-protein kinase Transferase
FLm284	106 114 116 206 479 539 547 760	Calcium cAMP cAMP-binding Cytoskeleton Metal-binding Nuclear protein Nucleotide-binding Structural protein
FLm285	106 117 133 206 472 9	Calcium Actin capping Cell shape Cytoskeleton Membrane Actin-binding
FLm286	106 117 206 472 9	Calcium Actin capping Cytoskeleton Membrane Actin-binding
FLm287	106 117 206 9	Calcium Actin capping Cytoskeleton Actin-binding
FLm288	106 117 539 9	Calcium Actin capping Nuclear protein Actin-binding
FLm289	106 117 9	Calcium Actin capping Actin-binding
FLm290	106 119 320 326 328 378 479 808 868	Calcium Carbohydrate metabolism Glycogen biosynthesis Glycosidase Glycosyltransferase Hydrolase Metal-binding Transferase Chloride
FLm291	106 119 321 479 650	Calcium Carbohydrate metabolism Glycogen metabolism Metal-binding Protein phosphatase inhibitor
FLm292	106 119 326 378 479 868	Calcium Carbohydrate metabolism Glycosidase Hydrolase Metal-binding Chloride
FLm293	106 12 133 206 265 479 760 808	Calcium Acyltransferase Cell shape Cytoskeleton Erythrocyte maturation Metal-binding Structural protein Transferase
FLm294	106 12 188 479 808	Calcium Acyltransferase Copulatory plug Metal-binding Transferase
FLm295	106 12 256 333 472 594 808 812	Calcium Acyltransferase Endoplasmic reticulum Golgi apparatus Membrane Phospholipid biosynthesis Transferase Transmembrane
FLm296	106 12 30 436 479 547 648 67 808 94	Calcium Acyltransferase Aminoacyl-tRNA synthetase Ligase Metal-binding Nucleotide-binding Protein biosynthesis ATP-binding Transferase Blood coagulation
FLm297	106 12 349 376 408 479 560 575 808	Calcium Acyltransferase Heme Hydrogen peroxide Iron Metal-binding Oxidoreductase Peroxidase Transferase
FLm298	106 12 417 472 479 808	Calcium Acyltransferase Keratinization Membrane Metal-binding Transferase
FLm299	106 12 417 479 808	Calcium Acyltransferase Keratinization Metal-binding Transferase
FLm300	106 12 472 594 808 812	Calcium Acyltransferase Membrane Phospholipid biosynthesis Transferase Transmembrane
FLm301	106 12 479 489 808	Calcium Acyltransferase Metal-binding Methyltransferase Transferase
FLm302	106 12 479 808	Calcium Acyltransferase Metal-binding Transferase
FLm303	106 12 479 808 94	Calcium Acyltransferase Metal-binding Transferase Blood coagulation
FLm304	106 13 130 133 401 472 675 812	Calcium ADP-ribosylation Cell adhesion Cell shape Integrin Membrane Receptor Transmembrane
FLm305	106 130	Calcium Cell adhesion
FLm306	106 130 145 202 395 472 812	Calcium Cell adhesion Chemotaxis Cytokine Inflammatory response Membrane Transmembrane
FLm307	106 130 157 254 272 455 472 599 675 812 84	Calcium Cell adhesion Chromophore Endocytosis Extracellular matrix Luminescence Membrane Photoprotein Receptor Transmembrane Basement membrane
FLm308	106 130 157 272 378 455 472 479 599 716 84 844 862	Calcium Cell adhesion Chromophore Extracellular matrix Hydrolase Luminescence Membrane Metal-binding Photoprotein Sensory transduction Basement membrane Vision Zinc
FLm309	106 130 157 272 378 455 479 599 716 84 844 862	Calcium Cell adhesion Chromophore Extracellular matrix Hydrolase Luminescence Metal-binding Photoprotein Sensory transduction Basement membrane Vision Zinc
FLm310	106 130 157 272 418 455 472 547 599 67 675 716 808 812 829 84 844	Calcium Cell adhesion Chromophore Extracellular matrix Kinase Luminescence Membrane Nucleotide-binding Photoprotein ATP-binding Receptor Sensory transduction Transferase Transmembrane Tyrosine-protein kinase Basement membrane Vision
FLm311	106 130 157 272 455 472 599 716 812 84 844	Calcium Cell adhesion Chromophore Extracellular matrix Luminescence Membrane Photoprotein Sensory transduction Transmembrane Basement membrane Vision
FLm312	106 130 157 272 455 472 599 716 84 844	Calcium Cell adhesion Chromophore Extracellular matrix Luminescence Membrane Photoprotein Sensory transduction Basement membrane Vision
FLm313	106 130 157 272 455 599 716 84 844	Calcium Cell adhesion Chromophore Extracellular matrix Luminescence Photoprotein Sensory transduction Basement membrane Vision
FLm314	106 130 157 272 455 599 84	Calcium Cell adhesion Chromophore Extracellular matrix Luminescence Photoprotein Basement membrane
FLm315	106 130 180 272 391 395 399 472 479 812	Calcium Cell adhesion Complement pathway Extracellular matrix Immune response Inflammatory response Innate immunity Membrane Metal-binding Transmembrane
FLm316	106 130 186 472 479 560 812	Calcium Cell adhesion Copper Membrane Metal-binding Oxidoreductase Transmembrane
FLm317	106 130 206 238 539 760 9	Calcium Cell adhesion Cytoskeleton DNA-binding Nuclear protein Structural protein Actin-binding
FLm318	106 130 206 472 812	Calcium Cell adhesion Cytoskeleton Membrane Transmembrane
FLm319	106 130 206 760 9	Calcium Cell adhesion Cytoskeleton Structural protein Actin-binding
FLm320	106 130 217 221 37 401 472 675 812	Calcium Cell adhesion Developmental protein Differentiation Angiogenesis Integrin Membrane Receptor Transmembrane
FLm321	106 130 217 272 430 472 479 812	Calcium Cell adhesion Developmental protein Extracellular matrix Lectin Membrane Metal-binding Transmembrane
FLm322	106 130 217 272 430 479	Calcium Cell adhesion Developmental protein Extracellular matrix Lectin Metal-binding
FLm323	106 130 217 272 472 479 812	Calcium Cell adhesion Developmental protein Extracellular matrix Membrane Metal-binding Transmembrane
FLm324	106 130 217 297 379 472 675 807 812	Calcium Cell adhesion Developmental protein G-protein coupled receptor Hydroxylation Membrane Receptor Transducer Transmembrane
FLm325	106 130 217 472 812	Calcium Cell adhesion Developmental protein Membrane Transmembrane
FLm326	106 130 238 272 472 479 539 804 805 812 862 863	Calcium Cell adhesion DNA-binding Extracellular matrix Membrane Metal-binding Nuclear protein Transcription Transcription regulation Transmembrane Zinc Zinc-finger
FLm327	106 130 238 472 804 805 812	Calcium Cell adhesion DNA-binding Membrane Transcription Transcription regulation Transmembrane
FLm328	106 130 272	Calcium Cell adhesion Extracellular matrix
FLm329	106 130 272 358 378 479 482 645 862	Calcium Cell adhesion Extracellular matrix Heparin-binding Hydrolase Metal-binding Metalloprotease Protease Zinc
FLm330	106 130 272 418 472 547 67 675 716 808 812 829 84 844	Calcium Cell adhesion Extracellular matrix Kinase Membrane Nucleotide-binding ATP-binding Receptor Sensory transduction Transferase Transmembrane Tyrosine-protein kinase Basement membrane Vision
FLm331	106 130 272 472 479 812	Calcium Cell adhesion Extracellular matrix Membrane Metal-binding Transmembrane
FLm332	106 130 272 472 716 812 84 844	Calcium Cell adhesion Extracellular matrix Membrane Sensory transduction Transmembrane Basement membrane Vision
FLm333	106 130 272 472 812	Calcium Cell adhesion Extracellular matrix Membrane Transmembrane
FLm334	106 130 297 472 675 807 812	Calcium Cell adhesion G-protein coupled receptor Membrane Receptor Transducer Transmembrane
FLm335	106 130 30 436 472 547 648 67 812	Calcium Cell adhesion Aminoacyl-tRNA synthetase Ligase Membrane Nucleotide-binding Protein biosynthesis ATP-binding Transmembrane
FLm336	106 130 315 436 472 479 812	Calcium Cell adhesion Glutamine amidotransferase Ligase Membrane Metal-binding Transmembrane
FLm337	106 130 345 378 401 472 675 812	Calcium Cell adhesion HDL Hydrolase Integrin Membrane Receptor Transmembrane
FLm338	106 130 358	Calcium Cell adhesion Heparin-binding
FLm339	106 130 372	Calcium Cell adhesion Hormone
FLm340	106 130 372 472 812	Calcium Cell adhesion Hormone Membrane Transmembrane
FLm341	106 130 378 442 472 479 812	Calcium Cell adhesion Hydrolase Lipid degradation Membrane Metal-binding Transmembrane
FLm342	106 130 401 460 472 675 812	Calcium Cell adhesion Integrin Magnesium Membrane Receptor Transmembrane
FLm343	106 130 401 472 675 687 689 812	Calcium Cell adhesion Integrin Membrane Receptor Ribonucleoprotein Ribosomal protein Transmembrane
FLm344	106 130 401 472 675 812	Calcium Cell adhesion Integrin Membrane Receptor Transmembrane
FLm345	106 130 418 472 547 67 723 808 812 829	Calcium Cell adhesion Kinase Membrane Nucleotide-binding ATP-binding Serine/threonine-protein kinase Transferase Transmembrane Tyrosine-protein kinase
FLm346	106 130 472 479 812	Calcium Cell adhesion Membrane Metal-binding Transmembrane
FLm347	106 130 472 716 812 844	Calcium Cell adhesion Membrane Sensory transduction Transmembrane Vision
FLm348	106 130 472 812	Calcium Cell adhesion Membrane Transmembrane
FLm349	106 130 472 812 813	Calcium Cell adhesion Membrane Transmembrane Transport
FLm350	106 131 132 159 227 234 498 53 539	Calcium Cell cycle Cell division Chromosome partition DNA damage DNA repair Mitosis Apoptosis Nuclear protein
FLm351	106 131 132 347 378 498 547 67 694	Calcium Cell cycle Cell division Helicase Hydrolase Mitosis Nucleotide-binding ATP-binding RNA-binding
FLm352	106 131 132 498	Calcium Cell cycle Cell division Mitosis
FLm353	106 131 30 43 436 547 648 67	Calcium Cell cycle Aminoacyl-tRNA synthetase Anti-oncogene Ligase Nucleotide-binding Protein biosynthesis ATP-binding
FLm354	106 131 338	Calcium Cell cycle Growth arrest
FLm355	106 131 53	Calcium Cell cycle Apoptosis
FLm356	106 131 53 539	Calcium Cell cycle Apoptosis Nuclear protein
FLm357	106 134 256 472 572 812	Calcium Cell wall Endoplasmic reticulum Membrane Peptidoglycan-anchor Transmembrane
FLm358	106 134 472 572 812	Calcium Cell wall Membrane Peptidoglycan-anchor Transmembrane
FLm359	106 143 217 221 256 430 469 472 744 812	Calcium Chaperone Developmental protein Differentiation Endoplasmic reticulum Lectin Meiosis Membrane Spermatogenesis Transmembrane
FLm360	106 143 256 333 372 430 472 653 813 931	Calcium Chaperone Endoplasmic reticulum Golgi apparatus Hormone Lectin Membrane Protein transport Transport ER-Golgi transport
FLm361	106 143 256 346 547 67	Calcium Chaperone Endoplasmic reticulum Heat shock Nucleotide-binding ATP-binding
FLm362	106 143 256 430	Calcium Chaperone Endoplasmic reticulum Lectin
FLm363	106 143 256 430 472 812	Calcium Chaperone Endoplasmic reticulum Lectin Membrane Transmembrane
FLm364	106 143 256 430 479 862	Calcium Chaperone Endoplasmic reticulum Lectin Metal-binding Zinc
FLm365	106 143 346 496 547 67	Calcium Chaperone Heat shock Mitochondrion Nucleotide-binding ATP-binding
FLm366	106 147 238 272 472 479 539 804 805 812 862 863	Calcium Chitin-binding DNA-binding Extracellular matrix Membrane Metal-binding Nuclear protein Transcription Transcription regulation Transmembrane Zinc Zinc-finger
FLm367	106 153 170 30 436 443 547 648 653 67 753 813 846	Calcium Cholesterol metabolism Cobalt Aminoacyl-tRNA synthetase Ligase Lipid metabolism Nucleotide-binding Protein biosynthesis Protein transport ATP-binding Steroid metabolism Transport Cobalamin
FLm368	106 153 170 443 653 753 813 846	Calcium Cholesterol metabolism Cobalt Lipid metabolism Protein transport Steroid metabolism Transport Cobalamin
FLm369	106 153 256 333 378 443 472 645 68 720 753 812	Calcium Cholesterol metabolism Endoplasmic reticulum Golgi apparatus Hydrolase Lipid metabolism Membrane Protease Autocatalytic cleavage Serine protease Steroid metabolism Transmembrane
FLm370	106 153 378 443 645 68 720 753	Calcium Cholesterol metabolism Hydrolase Lipid metabolism Protease Autocatalytic cleavage Serine protease Steroid metabolism
FLm371	106 156 186 249 378 472 479 539 804 805 813	Calcium Chromatin regulator Copper Electron transport Hydrolase Membrane Metal-binding Nuclear protein Transcription Transcription regulation Transport
FLm372	106 156 227 233 234 238 479 489 539 804 805 808 832 862 863	Calcium Chromatin regulator DNA damage DNA recombination DNA repair DNA-binding Metal-binding Methyltransferase Nuclear protein Transcription Transcription regulation Transferase Ubl conjugation Zinc Zinc-finger
FLm373	106 156 472 479 539 675 804 805 812	Calcium Chromatin regulator Membrane Metal-binding Nuclear protein Receptor Transcription Transcription regulation Transmembrane
FLm374	106 158 238 539 544	Calcium Chromosomal protein DNA-binding Nuclear protein Nucleosome core
FLm375	106 168	Calcium Coated pits
FLm376	106 168 217 254 472 539 675 812	Calcium Coated pits Developmental protein Endocytosis Membrane Nuclear protein Receptor Transmembrane
FLm377	106 168 254 408 479 539	Calcium Coated pits Endocytosis Iron Metal-binding Nuclear protein
FLm378	106 170 378 408 460 464 479 482 496 645 862	Calcium Cobalt Hydrolase Iron Magnesium Manganese Metal-binding Metalloprotease Mitochondrion Protease Zinc
FLm379	106 176	Calcium Collagen
FLm380	106 176 180 256 333 379 391 399 430 465 472	Calcium Collagen Complement pathway Endoplasmic reticulum Golgi apparatus Hydroxylation Immune response Innate immunity Lectin Mannose-binding Membrane
FLm381	106 176 305 379 430 767	Calcium Collagen Gaseous exchange Hydroxylation Lectin Surface film
FLm382	106 177 217 221 272 37 378 472 479 482 645 862	Calcium Collagen degradation Developmental protein Differentiation Extracellular matrix Angiogenesis Hydrolase Membrane Metal-binding Metalloprotease Protease Zinc
FLm383	106 177 272 378 472 479 482 645 812 862	Calcium Collagen degradation Extracellular matrix Hydrolase Membrane Metal-binding Metalloprotease Protease Transmembrane Zinc
FLm384	106 177 272 378 479 482 645 68 862	Calcium Collagen degradation Extracellular matrix Hydrolase Metal-binding Metalloprotease Protease Autocatalytic cleavage Zinc
FLm385	106 177 272 378 479 482 645 862	Calcium Collagen degradation Extracellular matrix Hydrolase Metal-binding Metalloprotease Protease Zinc
FLm386	106 180 272 391 395 399	Calcium Complement pathway Extracellular matrix Immune response Inflammatory response Innate immunity
FLm387	106 180 378 379 391 399 479 645 720	Calcium Complement pathway Hydrolase Hydroxylation Immune response Innate immunity Metal-binding Protease Serine protease
FLm388	106 180 391 399 472 479 675 812	Calcium Complement pathway Immune response Innate immunity Membrane Metal-binding Receptor Transmembrane
FLm389	106 186 206 479 560 574 9	Calcium Copper Cytoskeleton Metal-binding Oxidoreductase Periplasmic Actin-binding
FLm390	106 186 249 378 472 479 539 813	Calcium Copper Electron transport Hydrolase Membrane Metal-binding Nuclear protein Transport
FLm391	106 186 249 378 472 479 813	Calcium Copper Electron transport Hydrolase Membrane Metal-binding Transport
FLm392	106 186 249 472 479 560 813 94	Calcium Copper Electron transport Membrane Metal-binding Oxidoreductase Transport Blood coagulation
FLm393	106 186 272 274 28 285 333 378 406 408 410 472 479 482 520 521 560 641 645 812 813 862	Calcium Copper Extracellular matrix FAD Amino-acid biosynthesis Flavoprotein Golgi apparatus Hydrolase Ion transport Iron Iron transport Membrane Metal-binding Metalloprotease NAD NADP Oxidoreductase Proline biosynthesis Protease Transmembrane Transport Zinc
FLm394	106 186 272 84	Calcium Copper Extracellular matrix Basement membrane
FLm395	106 186 358 378 472 479 547 560 67 813	Calcium Copper Heparin-binding Hydrolase Membrane Metal-binding Nucleotide-binding Oxidoreductase ATP-binding Transport
FLm396	106 186 358 479 560	Calcium Copper Heparin-binding Metal-binding Oxidoreductase
FLm397	106 186 472 479 560 574	Calcium Copper Membrane Metal-binding Oxidoreductase Periplasmic
FLm398	106 186 479 539 560 574	Calcium Copper Metal-binding Nuclear protein Oxidoreductase Periplasmic
FLm399	106 186 479 560	Calcium Copper Metal-binding Oxidoreductase
FLm400	106 202 217 221 339 378 479 482 645 862 891	Calcium Cytokine Developmental protein Differentiation Growth factor Hydrolase Metal-binding Metalloprotease Protease Zinc Chondrogenesis
FLm401	106 202 339	Calcium Cytokine Growth factor
FLm402	106 202 378 442 479	Calcium Cytokine Hydrolase Lipid degradation Metal-binding
FLm403	106 204 472 812	Calcium Cytolysis Membrane Transmembrane
FLm404	106 206 326 328 378 760 808 9	Calcium Cytoskeleton Glycosidase Glycosyltransferase Hydrolase Structural protein Transferase Actin-binding
FLm405	106 206 326 378 9	Calcium Cytoskeleton Glycosidase Hydrolase Actin-binding
FLm406	106 206 349 376 408 479 560 575 9	Calcium Cytoskeleton Heme Hydrogen peroxide Iron Metal-binding Oxidoreductase Peroxidase Actin-binding
FLm407	106 206 479 760 862 863	Calcium Cytoskeleton Metal-binding Structural protein Zinc Zinc-finger
FLm408	106 206 479 760 862 863 9	Calcium Cytoskeleton Metal-binding Structural protein Zinc Zinc-finger Actin-binding
FLm409	106 206 760	Calcium Cytoskeleton Structural protein
FLm410	106 206 9	Calcium Cytoskeleton Actin-binding
FLm411	106 210 456 594 670	Calcium Decarboxylase Lyase Phospholipid biosynthesis Pyruvate
FLm412	106 217 221 333 458 472 479 808 812	Calcium Developmental protein Differentiation Golgi apparatus Lysosome Membrane Metal-binding Transferase Transmembrane
FLm413	106 217 221 37	Calcium Developmental protein Differentiation Angiogenesis
FLm414	106 217 221 378 472 479 482 645 812 862	Calcium Developmental protein Differentiation Hydrolase Membrane Metal-binding Metalloprotease Protease Transmembrane Zinc
FLm415	106 217 221 378 479 482 645 862	Calcium Developmental protein Differentiation Hydrolase Metal-binding Metalloprotease Protease Zinc
FLm416	106 217 297 379 472 675 807 812	Calcium Developmental protein G-protein coupled receptor Hydroxylation Membrane Receptor Transducer Transmembrane
FLm417	106 217 297 472 675 716 807 812	Calcium Developmental protein G-protein coupled receptor Membrane Receptor Sensory transduction Transducer Transmembrane
FLm418	106 217 417 760	Calcium Developmental protein Keratinization Structural protein
FLm419	106 217 472 812 914	Calcium Developmental protein Membrane Transmembrane Notch signaling pathway
FLm420	106 222 378 479 645 720	Calcium Digestion Hydrolase Metal-binding Protease Serine protease
FLm421	106 223 256 408 479 560 847 862 863	Calcium Dioxygenase Endoplasmic reticulum Iron Metal-binding Oxidoreductase Vitamin C Zinc Zinc-finger
FLm422	106 223 275 349 376 408 444 472 479 560 575	Calcium Dioxygenase Fatty acid biosynthesis Heme Hydrogen peroxide Iron Lipid synthesis Membrane Metal-binding Oxidoreductase Peroxidase
FLm423	106 223 275 349 376 408 444 472 479 560 575 812	Calcium Dioxygenase Fatty acid biosynthesis Heme Hydrogen peroxide Iron Lipid synthesis Membrane Metal-binding Oxidoreductase Peroxidase Transmembrane
FLm424	106 223 408 434 479 560	Calcium Dioxygenase Iron Leukotriene biosynthesis Metal-binding Oxidoreductase
FLm425	106 233 238 255 349 376 378 408 479 539 540 560 575	Calcium DNA recombination DNA-binding Endonuclease Heme Hydrogen peroxide Hydrolase Iron Metal-binding Nuclear protein Nuclease Oxidoreductase Peroxidase
FLm426	106 238 254 344 804 805	Calcium DNA-binding Endocytosis Guanine-nucleotide releasing factor Transcription Transcription regulation
FLm427	106 238 254 804 805	Calcium DNA-binding Endocytosis Transcription Transcription regulation
FLm428	106 238 256	Calcium DNA-binding Endoplasmic reticulum
FLm429	106 238 272 472 479 539 804 805 812 862 863	Calcium DNA-binding Extracellular matrix Membrane Metal-binding Nuclear protein Transcription Transcription regulation Transmembrane Zinc Zinc-finger
FLm430	106 238 333	Calcium DNA-binding Golgi apparatus
FLm431	106 238 349 376 408 479 560 575 694 804 805	Calcium DNA-binding Heme Hydrogen peroxide Iron Metal-binding Oxidoreductase Peroxidase RNA-binding Transcription Transcription regulation
FLm432	106 238 378 479 539 645 720 804 805 862 863	Calcium DNA-binding Hydrolase Metal-binding Nuclear protein Protease Serine protease Transcription Transcription regulation Zinc Zinc-finger
FLm433	106 238 472 539	Calcium DNA-binding Membrane Nuclear protein
FLm434	106 238 479 539 804 805 862 863	Calcium DNA-binding Metal-binding Nuclear protein Transcription Transcription regulation Zinc Zinc-finger
FLm435	106 238 539 678 804 805	Calcium DNA-binding Nuclear protein Repressor Transcription Transcription regulation
FLm436	106 238 539 804 805	Calcium DNA-binding Nuclear protein Transcription Transcription regulation
FLm437	106 240 539 548 804 808	Calcium DNA-directed RNA polymerase Nuclear protein Nucleotidyltransferase Transcription Transferase
FLm438	106 243 282 493 505 547 560 67	Calcium Dynein Flagellum Microtubule Motor protein Nucleotide-binding Oxidoreductase ATP-binding
FLm439	106 243 282 493 505 547 67	Calcium Dynein Flagellum Microtubule Motor protein Nucleotide-binding ATP-binding
FLm440	106 254	Calcium Endocytosis
FLm441	106 254 333 472 653 813	Calcium Endocytosis Golgi apparatus Membrane Protein transport Transport
FLm442	106 254 344	Calcium Endocytosis Guanine-nucleotide releasing factor
FLm443	106 254 349 408 430 472 479 503 560 675 812	Calcium Endocytosis Heme Iron Lectin Membrane Metal-binding Monooxygenase Oxidoreductase Receptor Transmembrane
FLm444	106 254 349 408 430 472 479 503 560 675 812 813	Calcium Endocytosis Heme Iron Lectin Membrane Metal-binding Monooxygenase Oxidoreductase Receptor Transmembrane Transport
FLm445	106 254 430 465 472 479 675 812	Calcium Endocytosis Lectin Mannose-binding Membrane Metal-binding Receptor Transmembrane
FLm446	106 254 430 472 479 675 812	Calcium Endocytosis Lectin Membrane Metal-binding Receptor Transmembrane
FLm447	106 254 430 472 675 812	Calcium Endocytosis Lectin Membrane Receptor Transmembrane
FLm448	106 254 430 472 675 812 813	Calcium Endocytosis Lectin Membrane Receptor Transmembrane Transport
FLm449	106 254 472 675 812	Calcium Endocytosis Membrane Receptor Transmembrane
FLm450	106 255 378 436 479 540 548 695 808 833 862 863	Calcium Endonuclease Hydrolase Ligase Metal-binding Nuclease Nucleotidyltransferase RNA-directed DNA polymerase Transferase Ubl conjugation pathway Zinc Zinc-finger
FLm451	106 255 378 53 539 540	Calcium Endonuclease Hydrolase Apoptosis Nuclear protein Nuclease
FLm452	106 255 378 53 540 9	Calcium Endonuclease Hydrolase Apoptosis Nuclease Actin-binding
FLm453	106 256	Calcium Endoplasmic reticulum
FLm454	106 256 326 378 472 812	Calcium Endoplasmic reticulum Glycosidase Hydrolase Membrane Transmembrane
FLm455	106 256 333 378 472 479 812	Calcium Endoplasmic reticulum Golgi apparatus Hydrolase Membrane Metal-binding Transmembrane
FLm456	106 256 333 378 479	Calcium Endoplasmic reticulum Golgi apparatus Hydrolase Metal-binding
FLm457	106 256 333 378 479 53	Calcium Endoplasmic reticulum Golgi apparatus Hydrolase Metal-binding Apoptosis
FLm458	106 256 333 446 472 479 653 813	Calcium Endoplasmic reticulum Golgi apparatus Lipid-binding Membrane Metal-binding Protein transport Transport
FLm459	106 256 378 443 472 479 492 753 812	Calcium Endoplasmic reticulum Hydrolase Lipid metabolism Membrane Metal-binding Microsome Steroid metabolism Transmembrane
FLm460	106 256 378 458 479	Calcium Endoplasmic reticulum Hydrolase Lysosome Metal-binding
FLm461	106 256 378 460 472 812	Calcium Endoplasmic reticulum Hydrolase Magnesium Membrane Transmembrane
FLm462	106 256 378 479	Calcium Endoplasmic reticulum Hydrolase Metal-binding
FLm463	106 256 406 407 460 472 479 489 630 631 633 808 812 813 851	Calcium Endoplasmic reticulum Ion transport Ionic channel Magnesium Membrane Metal-binding Methyltransferase Potassium Potassium channel Potassium transport Transferase Transmembrane Transport Voltage-gated channel
FLm464	106 256 406 407 460 472 479 630 631 633 812 813 851	Calcium Endoplasmic reticulum Ion transport Ionic channel Magnesium Membrane Metal-binding Potassium Potassium channel Potassium transport Transmembrane Transport Voltage-gated channel
FLm465	106 256 413 514 676	Calcium Endoplasmic reticulum Isomerase Muscle protein Redox-active center
FLm466	106 256 413 697	Calcium Endoplasmic reticulum Isomerase Rotamase
FLm467	106 256 472 812	Calcium Endoplasmic reticulum Membrane Transmembrane
FLm468	106 256 479	Calcium Endoplasmic reticulum Metal-binding
FLm469	106 268 446 472 479 653 770 813	Calcium Exocytosis Lipid-binding Membrane Metal-binding Protein transport Synapse Transport
FLm470	106 272	Calcium Extracellular matrix
FLm471	106 272 274 285 288 378 4 408 411 479 482 521 547 560 645 819 862 949	Calcium Extracellular matrix FAD Flavoprotein FMN Hydrolase 4Fe-4S Iron Iron-sulfur Metal-binding Metalloprotease NADP Nucleotide-binding Oxidoreductase Protease tRNA processing Zinc S-adenosyl-L-methionine
FLm472	106 272 342 430 472 547 687 694 733 812	Calcium Extracellular matrix GTP-binding Lectin Membrane Nucleotide-binding Ribonucleoprotein RNA-binding Signal recognition particle Transmembrane
FLm473	106 272 349 378 408 479 482 645 813 862	Calcium Extracellular matrix Heme Hydrolase Iron Metal-binding Metalloprotease Protease Transport Zinc
FLm474	106 272 356 378 479 482 645 862 94	Calcium Extracellular matrix Hemostasis Hydrolase Metal-binding Metalloprotease Protease Zinc Blood coagulation
FLm475	106 272 378 472 479 482 645 812 862	Calcium Extracellular matrix Hydrolase Membrane Metal-binding Metalloprotease Protease Transmembrane Zinc
FLm476	106 272 378 472 479 482 645 862	Calcium Extracellular matrix Hydrolase Membrane Metal-binding Metalloprotease Protease Zinc
FLm477	106 272 378 479 482 539 645 862	Calcium Extracellular matrix Hydrolase Metal-binding Metalloprotease Nuclear protein Protease Zinc
FLm478	106 272 378 479 482 645 687 689 862	Calcium Extracellular matrix Hydrolase Metal-binding Metalloprotease Protease Ribonucleoprotein Ribosomal protein Zinc
FLm479	106 272 378 479 482 645 862	Calcium Extracellular matrix Hydrolase Metal-binding Metalloprotease Protease Zinc
FLm480	106 272 418 472 547 67 675 716 808 812 829 84 844	Calcium Extracellular matrix Kinase Membrane Nucleotide-binding ATP-binding Receptor Sensory transduction Transferase Transmembrane Tyrosine-protein kinase Basement membrane Vision
FLm481	106 272 430	Calcium Extracellular matrix Lectin
FLm482	106 272 430 472 812	Calcium Extracellular matrix Lectin Membrane Transmembrane
FLm483	106 272 472 479 812	Calcium Extracellular matrix Membrane Metal-binding Transmembrane
FLm484	106 272 472 716 812 84 844	Calcium Extracellular matrix Membrane Sensory transduction Transmembrane Basement membrane Vision
FLm485	106 272 472 716 84 844	Calcium Extracellular matrix Membrane Sensory transduction Basement membrane Vision
FLm486	106 272 472 812	Calcium Extracellular matrix Membrane Transmembrane
FLm487	106 272 481 483	Calcium Extracellular matrix Metalloenzyme inhibitor Metalloprotease inhibitor
FLm488	106 272 716 84 844	Calcium Extracellular matrix Sensory transduction Basement membrane Vision
FLm489	106 272 760	Calcium Extracellular matrix Structural protein
FLm490	106 272 84	Calcium Extracellular matrix Basement membrane
FLm491	106 272 91	Calcium Extracellular matrix Biomineralization
FLm492	106 274 285 496 560	Calcium FAD Flavoprotein Mitochondrion Oxidoreductase
FLm493	106 274 349 376 408 472 479 521 560 575 812 893	Calcium FAD Heme Hydrogen peroxide Iron Membrane Metal-binding NADP Oxidoreductase Peroxidase Transmembrane Thyroid hormones biosynthesis
FLm494	106 274 376 472 521 560 575 812 893	Calcium FAD Hydrogen peroxide Membrane NADP Oxidoreductase Peroxidase Transmembrane Thyroid hormones biosynthesis
FLm495	106 275 444 596	Calcium Fatty acid biosynthesis Lipid synthesis Phosphopantetheine
FLm496	106 285 414 479 539 784 786 808	Calcium Flavoprotein Isoprene biosynthesis Metal-binding Nuclear protein Thiamine biosynthesis Thiamine pyrophosphate Transferase
FLm497	106 285 414 479 784 786 808	Calcium Flavoprotein Isoprene biosynthesis Metal-binding Thiamine biosynthesis Thiamine pyrophosphate Transferase
FLm498	106 29 326 378 472 479 812 813	Calcium Amino-acid transport Glycosidase Hydrolase Membrane Metal-binding Transmembrane Transport
FLm499	106 297 472 479 675 807 812	Calcium G-protein coupled receptor Membrane Metal-binding Receptor Transducer Transmembrane
FLm500	106 297 472 675 807 812	Calcium G-protein coupled receptor Membrane Receptor Transducer Transmembrane
FLm501	106 30 436 547 648 67	Calcium Aminoacyl-tRNA synthetase Ligase Nucleotide-binding Protein biosynthesis ATP-binding
FLm502	106 301 341 479 94	Calcium Gamma-carboxyglutamic acid Growth regulation Metal-binding Blood coagulation
FLm503	106 301 378 379 645 720 721 94	Calcium Gamma-carboxyglutamic acid Hydrolase Hydroxylation Protease Serine protease Serine protease homolog Blood coagulation
FLm504	106 301 378 379 645 720 94	Calcium Gamma-carboxyglutamic acid Hydrolase Hydroxylation Protease Serine protease Blood coagulation
FLm505	106 301 378 645 720 94	Calcium Gamma-carboxyglutamic acid Hydrolase Protease Serine protease Blood coagulation
FLm506	106 301 379 94	Calcium Gamma-carboxyglutamic acid Hydroxylation Blood coagulation
FLm507	106 301 472 812 94	Calcium Gamma-carboxyglutamic acid Membrane Transmembrane Blood coagulation
FLm508	106 301 91	Calcium Gamma-carboxyglutamic acid Biomineralization
FLm509	106 31 378 472 479 482 645 812 862	Calcium Aminopeptidase Hydrolase Membrane Metal-binding Metalloprotease Protease Transmembrane Zinc
FLm510	106 324 520 560	Calcium Glycolysis NAD Oxidoreductase
FLm511	106 326 333 378 472 812	Calcium Glycosidase Golgi apparatus Hydrolase Membrane Transmembrane
FLm512	106 326 378 422 494 81 929	Calcium Glycosidase Hydrolase Lactose biosynthesis Milk protein Bacteriolytic enzyme Antimicrobial
FLm513	106 328 333 430 464 472 808 812	Calcium Glycosyltransferase Golgi apparatus Lectin Manganese Membrane Transferase Transmembrane
FLm514	106 328 333 460 464 472 479 808 812	Calcium Glycosyltransferase Golgi apparatus Magnesium Manganese Membrane Metal-binding Transferase Transmembrane
FLm515	106 328 333 464 472 808 812	Calcium Glycosyltransferase Golgi apparatus Manganese Membrane Transferase Transmembrane
FLm516	106 333	Calcium Golgi apparatus
FLm517	106 333 344 378 442 807	Calcium Golgi apparatus Guanine-nucleotide releasing factor Hydrolase Lipid degradation Transducer
FLm518	106 333 378 458 460 472 812 926	Calcium Golgi apparatus Hydrolase Lysosome Magnesium Membrane Transmembrane Vacuole
FLm519	106 333 378 460 472 812	Calcium Golgi apparatus Hydrolase Magnesium Membrane Transmembrane
FLm520	106 333 430 472 653 812 813	Calcium Golgi apparatus Lectin Membrane Protein transport Transmembrane Transport
FLm521	106 333 458 472 479 808 812	Calcium Golgi apparatus Lysosome Membrane Metal-binding Transferase Transmembrane
FLm522	106 34 430 479	Calcium Amyloid Lectin Metal-binding
FLm523	106 341 378 442 472 479	Calcium Growth regulation Hydrolase Lipid degradation Membrane Metal-binding
FLm524	106 342 378 472 496 547 557 812	Calcium GTP-binding Hydrolase Membrane Mitochondrion Nucleotide-binding Outer membrane Transmembrane
FLm525	106 342 493 547	Calcium GTP-binding Microtubule Nucleotide-binding
FLm526	106 342 547 653 813	Calcium GTP-binding Nucleotide-binding Protein transport Transport
FLm527	106 342 547 67	Calcium GTP-binding Nucleotide-binding ATP-binding
FLm528	106 343	Calcium GTPase activation
FLm529	106 344	Calcium Guanine-nucleotide releasing factor
FLm530	106 344 479 591 862 863	Calcium Guanine-nucleotide releasing factor Metal-binding Phorbol-ester binding Zinc Zinc-finger
FLm531	106 344 653 813	Calcium Guanine-nucleotide releasing factor Protein transport Transport
FLm532	106 347 378 539 547 67	Calcium Helicase Hydrolase Nuclear protein Nucleotide-binding ATP-binding
FLm533	106 347 378 547 67 694	Calcium Helicase Hydrolase Nucleotide-binding ATP-binding RNA-binding
FLm534	106 349 376 378 391 408 418 472 479 539 547 560 575 645 67 723 788 808 812 829 9	Calcium Heme Hydrogen peroxide Hydrolase Immune response Iron Kinase Membrane Metal-binding Nuclear protein Nucleotide-binding Oxidoreductase Peroxidase Protease ATP-binding Serine/threonine-protein kinase Thiol protease Transferase Transmembrane Tyrosine-protein kinase Actin-binding
FLm535	106 349 376 378 408 418 479 482 547 560 575 645 67 723 808 862	Calcium Heme Hydrogen peroxide Hydrolase Iron Kinase Metal-binding Metalloprotease Nucleotide-binding Oxidoreductase Peroxidase Protease ATP-binding Serine/threonine-protein kinase Transferase Zinc
FLm536	106 349 376 378 408 458 479 560 575 645 788	Calcium Heme Hydrogen peroxide Hydrolase Iron Lysosome Metal-binding Oxidoreductase Peroxidase Protease Thiol protease
FLm537	106 349 376 378 408 472 479 547 560 575 581 67 812 813	Calcium Heme Hydrogen peroxide Hydrolase Iron Membrane Metal-binding Nucleotide-binding Oxidoreductase Peroxidase Phagocytosis ATP-binding Transmembrane Transport
FLm538	106 349 376 408 418 472 479 539 547 560 575 67 723 808 812	Calcium Heme Hydrogen peroxide Iron Kinase Membrane Metal-binding Nuclear protein Nucleotide-binding Oxidoreductase Peroxidase ATP-binding Serine/threonine-protein kinase Transferase Transmembrane
FLm539	106 349 376 408 458 472 479 560 575	Calcium Heme Hydrogen peroxide Iron Lysosome Membrane Metal-binding Oxidoreductase Peroxidase
FLm540	106 349 376 408 472 479 560 575	Calcium Heme Hydrogen peroxide Iron Membrane Metal-binding Oxidoreductase Peroxidase
FLm541	106 349 376 408 472 479 560 575 812 893	Calcium Heme Hydrogen peroxide Iron Membrane Metal-binding Oxidoreductase Peroxidase Transmembrane Thyroid hormones biosynthesis
FLm542	106 349 376 408 479 507 508 539 560 575 747	Calcium Heme Hydrogen peroxide Iron Metal-binding mRNA processing mRNA splicing Nuclear protein Oxidoreductase Peroxidase Spliceosome
FLm543	106 349 376 408 479 560 575	Calcium Heme Hydrogen peroxide Iron Metal-binding Oxidoreductase Peroxidase
FLm544	106 349 376 408 479 560 575 687 689	Calcium Heme Hydrogen peroxide Iron Metal-binding Oxidoreductase Peroxidase Ribonucleoprotein Ribosomal protein
FLm545	106 349 408 472 479 503 560 812	Calcium Heme Iron Membrane Metal-binding Monooxygenase Oxidoreductase Transmembrane
FLm546	106 356 378 479 482 645 862 94	Calcium Hemostasis Hydrolase Metal-binding Metalloprotease Protease Zinc Blood coagulation
FLm547	106 358	Calcium Heparin-binding
FLm548	106 378	Calcium Hydrolase
FLm549	106 378 408 460 464 479 904	Calcium Hydrolase Iron Magnesium Manganese Metal-binding Protein phosphatase
FLm550	106 378 408 464 479 716 844 904	Calcium Hydrolase Iron Manganese Metal-binding Sensory transduction Vision Protein phosphatase
FLm551	106 378 442 472	Calcium Hydrolase Lipid degradation Membrane
FLm552	106 378 442 472 479 646 722 812	Calcium Hydrolase Lipid degradation Membrane Metal-binding Protease inhibitor Serine protease inhibitor Transmembrane
FLm553	106 378 442 472 479 812	Calcium Hydrolase Lipid degradation Membrane Metal-binding Transmembrane
FLm554	106 378 442 472 539	Calcium Hydrolase Lipid degradation Membrane Nuclear protein
FLm555	106 378 442 479	Calcium Hydrolase Lipid degradation Metal-binding
FLm556	106 378 442 479 527	Calcium Hydrolase Lipid degradation Metal-binding Neuropeptide
FLm557	106 378 442 479 807	Calcium Hydrolase Lipid degradation Metal-binding Transducer
FLm558	106 378 442 539 807	Calcium Hydrolase Lipid degradation Nuclear protein Transducer
FLm559	106 378 442 645 720	Calcium Hydrolase Lipid degradation Protease Serine protease
FLm560	106 378 442 807	Calcium Hydrolase Lipid degradation Transducer
FLm561	106 378 442 807 832	Calcium Hydrolase Lipid degradation Transducer Ubl conjugation
FLm562	106 378 458 460 472	Calcium Hydrolase Lysosome Magnesium Membrane
FLm563	106 378 458 472 479 557 813	Calcium Hydrolase Lysosome Membrane Metal-binding Outer membrane Transport
FLm564	106 378 458 479	Calcium Hydrolase Lysosome Metal-binding
FLm565	106 378 460 464 479 496 904	Calcium Hydrolase Magnesium Manganese Metal-binding Mitochondrion Protein phosphatase
FLm566	106 378 460 472 812	Calcium Hydrolase Magnesium Membrane Transmembrane
FLm567	106 378 460 479	Calcium Hydrolase Magnesium Metal-binding
FLm568	106 378 460 479 585 828	Calcium Hydrolase Magnesium Metal-binding Phenylalanine catabolism Tyrosine catabolism
FLm569	106 378 472 479 482 496 645 812 862	Calcium Hydrolase Membrane Metal-binding Metalloprotease Mitochondrion Protease Transmembrane Zinc
FLm570	106 378 472 479 482 645 812 862	Calcium Hydrolase Membrane Metal-binding Metalloprotease Protease Transmembrane Zinc
FLm571	106 378 472 479 645 68 720 812	Calcium Hydrolase Membrane Metal-binding Protease Autocatalytic cleavage Serine protease Transmembrane
FLm572	106 378 472 645 720 812	Calcium Hydrolase Membrane Protease Serine protease Transmembrane
FLm573	106 378 472 645 812	Calcium Hydrolase Membrane Protease Transmembrane
FLm574	106 378 472 812 926	Calcium Hydrolase Membrane Transmembrane Vacuole
FLm575	106 378 479	Calcium Hydrolase Metal-binding
FLm576	106 378 479 645 720	Calcium Hydrolase Metal-binding Protease Serine protease
FLm577	106 378 479 645 788 833 862 863	Calcium Hydrolase Metal-binding Protease Thiol protease Ubl conjugation pathway Zinc Zinc-finger
FLm578	106 378 493	Calcium Hydrolase Microtubule
FLm579	106 378 493 645 720	Calcium Hydrolase Microtubule Protease Serine protease
FLm580	106 378 645 720	Calcium Hydrolase Protease Serine protease
FLm581	106 378 645 788	Calcium Hydrolase Protease Thiol protease
FLm582	106 378 645 788 833	Calcium Hydrolase Protease Thiol protease Ubl conjugation pathway
FLm583	106 391 436 479 832 833 862 863	Calcium Immune response Ligase Metal-binding Ubl conjugation Ubl conjugation pathway Zinc Zinc-finger
FLm584	106 396 539 648 694 810	Calcium Initiation factor Nuclear protein Protein biosynthesis RNA-binding Translation regulation
FLm585	106 397 472 496 812 813	Calcium Inner membrane Membrane Mitochondrion Transmembrane Transport
FLm586	106 406 407 460 472 479 489 630 631 633 808 812 813 851	Calcium Ion transport Ionic channel Magnesium Membrane Metal-binding Methyltransferase Potassium Potassium channel Potassium transport Transferase Transmembrane Transport Voltage-gated channel
FLm587	106 406 407 460 472 479 630 631 633 812 813 851	Calcium Ion transport Ionic channel Magnesium Membrane Metal-binding Potassium Potassium channel Potassium transport Transmembrane Transport Voltage-gated channel
FLm588	106 406 407 460 472 628 675 812 813	Calcium Ion transport Ionic channel Magnesium Membrane Postsynaptic membrane Receptor Transmembrane Transport
FLm589	106 406 407 472 53 539 630 631 633 678 804 805 813 851	Calcium Ion transport Ionic channel Membrane Apoptosis Nuclear protein Potassium Potassium channel Potassium transport Repressor Transcription Transcription regulation Transport Voltage-gated channel
FLm590	106 406 407 472 628 675 812 813	Calcium Ion transport Ionic channel Membrane Postsynaptic membrane Receptor Transmembrane Transport
FLm591	106 406 407 472 630 631 633 812 813 851	Calcium Ion transport Ionic channel Membrane Potassium Potassium channel Potassium transport Transmembrane Transport Voltage-gated channel
FLm592	106 406 407 472 630 631 633 813 851	Calcium Ion transport Ionic channel Membrane Potassium Potassium channel Potassium transport Transport Voltage-gated channel
FLm593	106 406 407 472 716 812 813	Calcium Ion transport Ionic channel Membrane Sensory transduction Transmembrane Transport
FLm594	106 406 407 472 739 812 813 851 894 915	Calcium Ion transport Ionic channel Membrane Sodium transport Transmembrane Transport Voltage-gated channel Sodium channel Sodium
FLm595	106 406 407 472 812 813	Calcium Ion transport Ionic channel Membrane Transmembrane Transport
FLm596	106 406 407 472 812 813 868 869	Calcium Ion transport Ionic channel Membrane Transmembrane Transport Chloride Chloride channel
FLm597	106 406 407 630 631 633 813 851	Calcium Ion transport Ionic channel Potassium Potassium channel Potassium transport Transport Voltage-gated channel
FLm598	106 413 472 496 53 697 812	Calcium Isomerase Membrane Mitochondrion Apoptosis Rotamase Transmembrane
FLm599	106 418 460 808	Calcium Kinase Magnesium Transferase
FLm600	106 418 472 479 547 591 67 723 808 862 863	Calcium Kinase Membrane Metal-binding Nucleotide-binding Phorbol-ester binding ATP-binding Serine/threonine-protein kinase Transferase Zinc Zinc-finger
FLm601	106 418 479 547 591 67 723 808 862 863	Calcium Kinase Metal-binding Nucleotide-binding Phorbol-ester binding ATP-binding Serine/threonine-protein kinase Transferase Zinc Zinc-finger
FLm602	106 418 479 591 808 862 863	Calcium Kinase Metal-binding Phorbol-ester binding Transferase Zinc Zinc-finger
FLm603	106 418 547 67 723 808 829	Calcium Kinase Nucleotide-binding ATP-binding Serine/threonine-protein kinase Transferase Tyrosine-protein kinase
FLm604	106 418 547 67 808 829	Calcium Kinase Nucleotide-binding ATP-binding Transferase Tyrosine-protein kinase
FLm605	106 430	Calcium Lectin
FLm606	106 430 465 479 675	Calcium Lectin Mannose-binding Metal-binding Receptor
FLm607	106 430 472 716 812 844	Calcium Lectin Membrane Sensory transduction Transmembrane Vision
FLm608	106 430 472 812	Calcium Lectin Membrane Transmembrane
FLm609	106 430 479	Calcium Lectin Metal-binding
FLm610	106 436 479 539 833 862 863	Calcium Ligase Metal-binding Nuclear protein Ubl conjugation pathway Zinc Zinc-finger
FLm611	106 436 479 833 862 863	Calcium Ligase Metal-binding Ubl conjugation pathway Zinc Zinc-finger
FLm612	106 436 547 67 770	Calcium Ligase Nucleotide-binding ATP-binding Synapse
FLm613	106 446 472 479 813	Calcium Lipid-binding Membrane Metal-binding Transport
FLm614	106 446 813	Calcium Lipid-binding Transport
FLm615	106 472	Calcium Membrane
FLm616	106 472 479 653 770 812 813 862 863	Calcium Membrane Metal-binding Protein transport Synapse Transmembrane Transport Zinc Zinc-finger
FLm617	106 472 479 675 812	Calcium Membrane Metal-binding Receptor Transmembrane
FLm618	106 472 479 770 812	Calcium Membrane Metal-binding Synapse Transmembrane
FLm619	106 472 479 770 812 832	Calcium Membrane Metal-binding Synapse Transmembrane Ubl conjugation
FLm620	106 472 496 812	Calcium Membrane Mitochondrion Transmembrane
FLm621	106 472 51 729 812	Calcium Membrane Antiviral defense SH3-binding Transmembrane
FLm622	106 472 514 787 812	Calcium Membrane Muscle protein Thick filament Transmembrane
FLm623	106 472 514 812	Calcium Membrane Muscle protein Transmembrane
FLm624	106 472 646 722 812	Calcium Membrane Protease inhibitor Serine protease inhibitor Transmembrane
FLm625	106 472 675 812	Calcium Membrane Receptor Transmembrane
FLm626	106 472 716 812	Calcium Membrane Sensory transduction Transmembrane
FLm627	106 472 716 812 844	Calcium Membrane Sensory transduction Transmembrane Vision
FLm628	106 472 729 812	Calcium Membrane SH3-binding Transmembrane
FLm629	106 472 770 771 812 832	Calcium Membrane Synapse Synaptosome Transmembrane Ubl conjugation
FLm630	106 472 812	Calcium Membrane Transmembrane
FLm631	106 472 812 92	Calcium Membrane Transmembrane Biotin
FLm632	106 479	Calcium Metal-binding
FLm633	106 479 539 862 863	Calcium Metal-binding Nuclear protein Zinc Zinc-finger
FLm634	106 479 770 862 863	Calcium Metal-binding Synapse Zinc Zinc-finger
FLm635	106 479 862 863	Calcium Metal-binding Zinc Zinc-finger
FLm636	106 489 539 808 819 949	Calcium Methyltransferase Nuclear protein Transferase tRNA processing S-adenosyl-L-methionine
FLm637	106 493	Calcium Microtubule
FLm638	106 505 514 518	Calcium Motor protein Muscle protein Myosin
FLm639	106 514	Calcium Muscle protein
FLm640	106 53	Calcium Apoptosis
FLm641	106 539	Calcium Nuclear protein
FLm642	106 539 678 804 805	Calcium Nuclear protein Repressor Transcription Transcription regulation
FLm643	106 547 67	Calcium Nucleotide-binding ATP-binding
FLm644	106 687	Calcium Ribonucleoprotein
FLm645	106 687 689	Calcium Ribonucleoprotein Ribosomal protein
FLm646	106 688	Calcium Ribosomal frameshift
FLm647	106 703	Calcium Sarcoplasmic reticulum
FLm648	106 716 844	Calcium Sensory transduction Vision
FLm649	106 833	Calcium Ubl conjugation pathway
FLm650	106 848	Calcium Vitamin D
FLm651	106 9	Calcium Actin-binding
FLm652	106 94	Calcium Blood coagulation
FLm653	11 130 133 358 472 560	Acute phase Cell adhesion Cell shape Heparin-binding Membrane Oxidoreductase
FLm654	11 130 358	Acute phase Cell adhesion Heparin-binding
FLm655	11 130 358 472 560	Acute phase Cell adhesion Heparin-binding Membrane Oxidoreductase
FLm656	11 202 339	Acute phase Cytokine Growth factor
FLm657	11 202 339 391 395 399 51 797	Acute phase Cytokine Growth factor Immune response Inflammatory response Innate immunity Antiviral defense Tissue remodeling
FLm658	11 34 345	Acute phase Amyloid HDL
FLm659	11 395 430	Acute phase Inflammatory response Lectin
FLm660	11 395 472 812	Acute phase Inflammatory response Membrane Transmembrane
FLm661	11 646 722	Acute phase Protease inhibitor Serine protease inhibitor
FLm662	11 813	Acute phase Transport
FLm663	112	Calmodulin-binding
FLm664	112 114 140 378	Calmodulin-binding cAMP cGMP Hydrolase
FLm665	112 115 456 460 472 479 552 716 812	Calmodulin-binding cAMP biosynthesis Lyase Magnesium Membrane Metal-binding Olfaction Sensory transduction Transmembrane
FLm666	112 115 456 460 472 479 812	Calmodulin-binding cAMP biosynthesis Lyase Magnesium Membrane Metal-binding Transmembrane
FLm667	112 117 206 472 9	Calmodulin-binding Actin capping Cytoskeleton Membrane Actin-binding
FLm668	112 119 321 326 378 472	Calmodulin-binding Carbohydrate metabolism Glycogen metabolism Glycosidase Hydrolase Membrane
FLm669	112 119 321 326 378 472 479 482 645 862	Calmodulin-binding Carbohydrate metabolism Glycogen metabolism Glycosidase Hydrolase Membrane Metal-binding Metalloprotease Protease Zinc
FLm670	112 119 321 326 378 472 514	Calmodulin-binding Carbohydrate metabolism Glycogen metabolism Glycosidase Hydrolase Membrane Muscle protein
FLm671	112 119 321 418 514 547 67 723 808	Calmodulin-binding Carbohydrate metabolism Glycogen metabolism Kinase Muscle protein Nucleotide-binding ATP-binding Serine/threonine-protein kinase Transferase
FLm672	112 119 321 418 547 67 723 808	Calmodulin-binding Carbohydrate metabolism Glycogen metabolism Kinase Nucleotide-binding ATP-binding Serine/threonine-protein kinase Transferase
FLm673	112 119 321 472	Calmodulin-binding Carbohydrate metabolism Glycogen metabolism Membrane
FLm674	112 119 321 472 514	Calmodulin-binding Carbohydrate metabolism Glycogen metabolism Membrane Muscle protein
FLm675	112 131 132 498 539	Calmodulin-binding Cell cycle Cell division Mitosis Nuclear protein
FLm676	112 133 134 217 221 238 413 479 524 539 573 716 804 805 833 844 862 863	Calmodulin-binding Cell shape Cell wall Developmental protein Differentiation DNA-binding Isomerase Metal-binding Neurogenesis Nuclear protein Peptidoglycan synthesis Sensory transduction Transcription Transcription regulation Ubl conjugation pathway Vision Zinc Zinc-finger
FLm677	112 133 505 514 518 547 67 787 9	Calmodulin-binding Cell shape Motor protein Muscle protein Myosin Nucleotide-binding ATP-binding Thick filament Actin-binding
FLm678	112 133 505 518 547 67 9	Calmodulin-binding Cell shape Motor protein Myosin Nucleotide-binding ATP-binding Actin-binding
FLm679	112 168 254 333 472 505 518 539 547 653 67 813 9	Calmodulin-binding Coated pits Endocytosis Golgi apparatus Membrane Motor protein Myosin Nuclear protein Nucleotide-binding Protein transport ATP-binding Transport Actin-binding
FLm680	112 206 217 472 493 539 832 879	Calmodulin-binding Cytoskeleton Developmental protein Membrane Microtubule Nuclear protein Ubl conjugation Wnt signaling pathway
FLm681	112 206 343 479 505 518 547 591 67 862 863 9	Calmodulin-binding Cytoskeleton GTPase activation Metal-binding Motor protein Myosin Nucleotide-binding Phorbol-ester binding ATP-binding Zinc Zinc-finger Actin-binding
FLm682	112 206 418 505 518 547 67 716 723 808 844 9	Calmodulin-binding Cytoskeleton Kinase Motor protein Myosin Nucleotide-binding ATP-binding Sensory transduction Serine/threonine-protein kinase Transferase Vision Actin-binding
FLm683	112 206 472 479 832 862	Calmodulin-binding Cytoskeleton Membrane Metal-binding Ubl conjugation Zinc
FLm684	112 206 472 479 862	Calmodulin-binding Cytoskeleton Membrane Metal-binding Zinc
FLm685	112 206 472 832	Calmodulin-binding Cytoskeleton Membrane Ubl conjugation
FLm686	112 206 493	Calmodulin-binding Cytoskeleton Microtubule
FLm687	112 206 493 832	Calmodulin-binding Cytoskeleton Microtubule Ubl conjugation
FLm688	112 21 217 221 418 524 539 547 67 723 808	Calmodulin-binding Allosteric enzyme Developmental protein Differentiation Kinase Neurogenesis Nuclear protein Nucleotide-binding ATP-binding Serine/threonine-protein kinase Transferase
FLm689	112 21 333 418 472 547 67 723 808	Calmodulin-binding Allosteric enzyme Golgi apparatus Kinase Membrane Nucleotide-binding ATP-binding Serine/threonine-protein kinase Transferase
FLm690	112 217 221 341 472 524	Calmodulin-binding Developmental protein Differentiation Growth regulation Membrane Neurogenesis
FLm691	112 217 221 479 524 716 844 862 863	Calmodulin-binding Developmental protein Differentiation Metal-binding Neurogenesis Sensory transduction Vision Zinc Zinc-finger
FLm692	112 238 539 804 805	Calmodulin-binding DNA-binding Nuclear protein Transcription Transcription regulation
FLm693	112 240 343 548 804 808	Calmodulin-binding DNA-directed RNA polymerase GTPase activation Nucleotidyltransferase Transcription Transferase
FLm694	112 254 333 472 505 518 539 547 653 67 813 9	Calmodulin-binding Endocytosis Golgi apparatus Membrane Motor protein Myosin Nuclear protein Nucleotide-binding Protein transport ATP-binding Transport Actin-binding
FLm695	112 274 285 288 349 408 479 521 560	Calmodulin-binding FAD Flavoprotein FMN Heme Iron Metal-binding NADP Oxidoreductase
FLm696	112 274 285 288 349 408 479 521 560 862	Calmodulin-binding FAD Flavoprotein FMN Heme Iron Metal-binding NADP Oxidoreductase Zinc
FLm697	112 30 378 436 505 514 518 547 645 648 67 787 788 9	Calmodulin-binding Aminoacyl-tRNA synthetase Hydrolase Ligase Motor protein Muscle protein Myosin Nucleotide-binding Protease Protein biosynthesis ATP-binding Thick filament Thiol protease Actin-binding
FLm698	112 30 436 505 514 518 547 648 67 787 9	Calmodulin-binding Aminoacyl-tRNA synthetase Ligase Motor protein Muscle protein Myosin Nucleotide-binding Protein biosynthesis ATP-binding Thick filament Actin-binding
FLm699	112 30 436 505 514 518 547 648 67 787 9 902	Calmodulin-binding Aminoacyl-tRNA synthetase Ligase Motor protein Muscle protein Myosin Nucleotide-binding Protein biosynthesis ATP-binding Thick filament Actin-binding Two-component regulatory system
FLm700	112 30 436 505 518 539 547 648 67 9	Calmodulin-binding Aminoacyl-tRNA synthetase Ligase Motor protein Myosin Nuclear protein Nucleotide-binding Protein biosynthesis ATP-binding Actin-binding
FLm701	112 342 472 547	Calmodulin-binding GTP-binding Membrane Nucleotide-binding
FLm702	112 342 547	Calmodulin-binding GTP-binding Nucleotide-binding
FLm703	112 343	Calmodulin-binding GTPase activation
FLm704	112 343 472	Calmodulin-binding GTPase activation Membrane
FLm705	112 343 539	Calmodulin-binding GTPase activation Nuclear protein
FLm706	112 378 408 464 479 539 862 904	Calmodulin-binding Hydrolase Iron Manganese Metal-binding Nuclear protein Zinc Protein phosphatase
FLm707	112 378 408 464 479 862 904	Calmodulin-binding Hydrolase Iron Manganese Metal-binding Zinc Protein phosphatase
FLm708	112 378 408 479 539 862 904	Calmodulin-binding Hydrolase Iron Metal-binding Nuclear protein Zinc Protein phosphatase
FLm709	112 378 46 472 505 518 547 645 67 716 812 844 9	Calmodulin-binding Hydrolase Antibiotic resistance Membrane Motor protein Myosin Nucleotide-binding Protease ATP-binding Sensory transduction Transmembrane Vision Actin-binding
FLm710	112 378 46 505 518 547 67 716 844 9	Calmodulin-binding Hydrolase Antibiotic resistance Motor protein Myosin Nucleotide-binding ATP-binding Sensory transduction Vision Actin-binding
FLm711	112 378 505 514 518 547 645 67 787 788 9	Calmodulin-binding Hydrolase Motor protein Muscle protein Myosin Nucleotide-binding Protease ATP-binding Thick filament Thiol protease Actin-binding
FLm712	112 406 407 472 539 630 631 633 804 805 812 813 851	Calmodulin-binding Ion transport Ionic channel Membrane Nuclear protein Potassium Potassium channel Potassium transport Transcription Transcription regulation Transmembrane Transport Voltage-gated channel
FLm713	112 406 407 472 630 631 633 812 813 851	Calmodulin-binding Ion transport Ionic channel Membrane Potassium Potassium channel Potassium transport Transmembrane Transport Voltage-gated channel
FLm714	112 406 407 472 812 813	Calmodulin-binding Ion transport Ionic channel Membrane Transmembrane Transport
FLm715	112 408 436 464 479 505 514 518 547 67 787 9	Calmodulin-binding Iron Ligase Manganese Metal-binding Motor protein Muscle protein Myosin Nucleotide-binding ATP-binding Thick filament Actin-binding
FLm716	112 408 479 505 514 518 547 67 787 9	Calmodulin-binding Iron Metal-binding Motor protein Muscle protein Myosin Nucleotide-binding ATP-binding Thick filament Actin-binding
FLm717	112 418 460 472 479 539 547 67 723 808	Calmodulin-binding Kinase Magnesium Membrane Metal-binding Nuclear protein Nucleotide-binding ATP-binding Serine/threonine-protein kinase Transferase
FLm718	112 418 53 547 67 723 808	Calmodulin-binding Kinase Apoptosis Nucleotide-binding ATP-binding Serine/threonine-protein kinase Transferase
FLm719	112 418 539 547 67 723 808	Calmodulin-binding Kinase Nuclear protein Nucleotide-binding ATP-binding Serine/threonine-protein kinase Transferase
FLm720	112 418 539 547 67 808	Calmodulin-binding Kinase Nuclear protein Nucleotide-binding ATP-binding Transferase
FLm721	112 418 547 67 723 808	Calmodulin-binding Kinase Nucleotide-binding ATP-binding Serine/threonine-protein kinase Transferase
FLm722	112 418 547 67 808	Calmodulin-binding Kinase Nucleotide-binding ATP-binding Transferase
FLm723	112 436 464 479 505 514 518 547 67 787 9	Calmodulin-binding Ligase Manganese Metal-binding Motor protein Muscle protein Myosin Nucleotide-binding ATP-binding Thick filament Actin-binding
FLm724	112 472	Calmodulin-binding Membrane
FLm725	112 479 539 678 694 804 805 862 863	Calmodulin-binding Metal-binding Nuclear protein Repressor RNA-binding Transcription Transcription regulation Zinc Zinc-finger
FLm726	112 493	Calmodulin-binding Microtubule
FLm727	112 505 514 518 547 67 787 9	Calmodulin-binding Motor protein Muscle protein Myosin Nucleotide-binding ATP-binding Thick filament Actin-binding
FLm728	112 505 518 539 547 67 9	Calmodulin-binding Motor protein Myosin Nuclear protein Nucleotide-binding ATP-binding Actin-binding
FLm729	112 505 518 547 67 9	Calmodulin-binding Motor protein Myosin Nucleotide-binding ATP-binding Actin-binding
FLm730	112 514 9	Calmodulin-binding Muscle protein Actin-binding
FLm731	112 539	Calmodulin-binding Nuclear protein
FLm732	112 729	Calmodulin-binding SH3-binding
FLm733	112 9	Calmodulin-binding Actin-binding
FLm734	113 120 150 456 503 560 601 602 934	Calvin cycle Carbon dioxide fixation Chloroplast Lyase Monooxygenase Oxidoreductase Photorespiration Photosynthesis Plastid
FLm735	114 116 140 142 418 547 67 723 808	cAMP cAMP-binding cGMP cGMP-binding Kinase Nucleotide-binding ATP-binding Serine/threonine-protein kinase Transferase
FLm736	114 116 238 268 344 547 804 805	cAMP cAMP-binding DNA-binding Exocytosis Guanine-nucleotide releasing factor Nucleotide-binding Transcription Transcription regulation
FLm737	114 116 238 344 547 804 805	cAMP cAMP-binding DNA-binding Guanine-nucleotide releasing factor Nucleotide-binding Transcription Transcription regulation
FLm738	114 116 268 344 479 520 547 560 862	cAMP cAMP-binding Exocytosis Guanine-nucleotide releasing factor Metal-binding NAD Nucleotide-binding Oxidoreductase Zinc
FLm739	114 116 268 344 547	cAMP cAMP-binding Exocytosis Guanine-nucleotide releasing factor Nucleotide-binding
FLm740	114 116 344 547	cAMP cAMP-binding Guanine-nucleotide releasing factor Nucleotide-binding
FLm741	114 116 406 407 472 547 552 716 812 813	cAMP cAMP-binding Ion transport Ionic channel Membrane Nucleotide-binding Olfaction Sensory transduction Transmembrane Transport
FLm742	114 116 406 407 472 547 630 631 633 739 812 813 851 894 915	cAMP cAMP-binding Ion transport Ionic channel Membrane Nucleotide-binding Potassium Potassium channel Potassium transport Sodium transport Transmembrane Transport Voltage-gated channel Sodium channel Sodium
FLm743	114 116 406 407 472 547 812 813	cAMP cAMP-binding Ion transport Ionic channel Membrane Nucleotide-binding Transmembrane Transport
FLm744	114 116 472 547	cAMP cAMP-binding Membrane Nucleotide-binding
FLm745	114 116 472 547 557 813	cAMP cAMP-binding Membrane Nucleotide-binding Outer membrane Transport
FLm746	114 116 547	cAMP cAMP-binding Nucleotide-binding
FLm747	114 140 21 378 479	cAMP cGMP Allosteric enzyme Hydrolase Metal-binding
FLm748	114 256 378	cAMP Endoplasmic reticulum Hydrolase
FLm749	114 378	cAMP Hydrolase
FLm750	114 378 460 464 479	cAMP Hydrolase Magnesium Manganese Metal-binding
FLm751	114 378 479	cAMP Hydrolase Metal-binding
FLm752	114 418 539 547 67 723 808	cAMP Kinase Nuclear protein Nucleotide-binding ATP-binding Serine/threonine-protein kinase Transferase
FLm753	114 418 547 67 723 808	cAMP Kinase Nucleotide-binding ATP-binding Serine/threonine-protein kinase Transferase
FLm754	115 238 456 460 472 479 539 804 805 812	cAMP biosynthesis DNA-binding Lyase Magnesium Membrane Metal-binding Nuclear protein Transcription Transcription regulation Transmembrane
FLm755	115 378 456 460 472 479 645 720 812	cAMP biosynthesis Hydrolase Lyase Magnesium Membrane Metal-binding Protease Serine protease Transmembrane
FLm756	115 456 460 472 479 812	cAMP biosynthesis Lyase Magnesium Membrane Metal-binding Transmembrane
FLm757	117 206 391 472 9	Actin capping Cytoskeleton Immune response Membrane Actin-binding
FLm758	117 206 472 9	Actin capping Cytoskeleton Membrane Actin-binding
FLm759	117 206 760 9	Actin capping Cytoskeleton Structural protein Actin-binding
FLm760	117 206 9	Actin capping Cytoskeleton Actin-binding
FLm761	117 9	Actin capping Actin-binding
FLm762	119	Carbohydrate metabolism
FLm763	119 12 299 418 547 67 808	Carbohydrate metabolism Acyltransferase Galactose metabolism Kinase Nucleotide-binding ATP-binding Transferase
FLm764	119 130 313 378 413 460 479 645 720	Carbohydrate metabolism Cell adhesion Glucose metabolism Hydrolase Isomerase Magnesium Metal-binding Protease Serine protease
FLm765	119 131 132 321 378 408 464 479 539 904	Carbohydrate metabolism Cell cycle Cell division Glycogen metabolism Hydrolase Iron Manganese Metal-binding Nuclear protein Protein phosphatase
FLm766	119 131 132 321 378 408 464 479 904	Carbohydrate metabolism Cell cycle Cell division Glycogen metabolism Hydrolase Iron Manganese Metal-binding Protein phosphatase
FLm767	119 146 147 326 378 624	Carbohydrate metabolism Chitin degradation Chitin-binding Glycosidase Hydrolase Polysaccharide degradation
FLm768	119 146 326 378 458 624	Carbohydrate metabolism Chitin degradation Glycosidase Hydrolase Lysosome Polysaccharide degradation
FLm769	119 152 299 418 444 547 576 67 752 756 808	Carbohydrate metabolism Cholesterol biosynthesis Galactose metabolism Kinase Lipid synthesis Nucleotide-binding Peroxisome ATP-binding Steroid biosynthesis Sterol biosynthesis Transferase
FLm770	119 21 312 378 862	Carbohydrate metabolism Allosteric enzyme Gluconeogenesis Hydrolase Zinc
FLm771	119 21 321 328 547 663 808	Carbohydrate metabolism Allosteric enzyme Glycogen metabolism Glycosyltransferase Nucleotide-binding Pyridoxal phosphate Transferase
FLm772	119 21 321 328 663 808	Carbohydrate metabolism Allosteric enzyme Glycogen metabolism Glycosyltransferase Pyridoxal phosphate Transferase
FLm773	119 21 324 413 418 511 547 67 808	Carbohydrate metabolism Allosteric enzyme Glycolysis Isomerase Kinase Multifunctional enzyme Nucleotide-binding ATP-binding Transferase
FLm774	119 217 256 294 328 333 472 808 812	Carbohydrate metabolism Developmental protein Endoplasmic reticulum Fucose metabolism Glycosyltransferase Golgi apparatus Membrane Transferase Transmembrane
FLm775	119 217 256 413 460 472 479 570 703 812 859	Carbohydrate metabolism Developmental protein Endoplasmic reticulum Isomerase Magnesium Membrane Metal-binding Pentose shunt Sarcoplasmic reticulum Transmembrane Xylose metabolism
FLm776	119 220 28 456 457	Carbohydrate metabolism Diaminopimelate biosynthesis Amino-acid biosynthesis Lyase Lysine biosynthesis
FLm777	119 256 294 328 464 808 914	Carbohydrate metabolism Endoplasmic reticulum Fucose metabolism Glycosyltransferase Manganese Transferase Notch signaling pathway
FLm778	119 256 313 378 511 520 521 560	Carbohydrate metabolism Endoplasmic reticulum Glucose metabolism Hydrolase Multifunctional enzyme NAD NADP Oxidoreductase
FLm779	119 256 321 378 904	Carbohydrate metabolism Endoplasmic reticulum Glycogen metabolism Hydrolase Protein phosphatase
FLm780	119 294 328 808	Carbohydrate metabolism Fucose metabolism Glycosyltransferase Transferase
FLm781	119 299 408 479 548 808 862	Carbohydrate metabolism Galactose metabolism Iron Metal-binding Nucleotidyltransferase Transferase Zinc
FLm782	119 299 413 520	Carbohydrate metabolism Galactose metabolism Isomerase NAD
FLm783	119 299 418 547 67 808	Carbohydrate metabolism Galactose metabolism Kinase Nucleotide-binding ATP-binding Transferase
FLm784	119 312 378	Carbohydrate metabolism Gluconeogenesis Hydrolase
FLm785	119 313 413 460 479	Carbohydrate metabolism Glucose metabolism Isomerase Magnesium Metal-binding
FLm786	119 313 413 460 479 813	Carbohydrate metabolism Glucose metabolism Isomerase Magnesium Metal-binding Transport
FLm787	119 313 418 496 808	Carbohydrate metabolism Glucose metabolism Kinase Mitochondrion Transferase
FLm788	119 313 418 496 808 902	Carbohydrate metabolism Glucose metabolism Kinase Mitochondrion Transferase Two-component regulatory system
FLm789	119 313 472 521 560 859	Carbohydrate metabolism Glucose metabolism Membrane NADP Oxidoreductase Xylose metabolism
FLm790	119 313 521 560	Carbohydrate metabolism Glucose metabolism NADP Oxidoreductase
FLm791	119 321	Carbohydrate metabolism Glycogen metabolism
FLm792	119 321 472 812	Carbohydrate metabolism Glycogen metabolism Membrane Transmembrane
FLm793	119 321 650	Carbohydrate metabolism Glycogen metabolism Protein phosphatase inhibitor
FLm794	119 333 395 472 808 812	Carbohydrate metabolism Golgi apparatus Inflammatory response Membrane Transferase Transmembrane
FLm795	119 333 472 808 812	Carbohydrate metabolism Golgi apparatus Membrane Transferase Transmembrane
FLm796	119 378	Carbohydrate metabolism Hydrolase
FLm797	119 378 418 547 67 723 808	Carbohydrate metabolism Hydrolase Kinase Nucleotide-binding ATP-binding Serine/threonine-protein kinase Transferase
FLm798	119 378 460	Carbohydrate metabolism Hydrolase Magnesium
FLm799	119 413	Carbohydrate metabolism Isomerase
FLm800	119 418 547 67 808	Carbohydrate metabolism Kinase Nucleotide-binding ATP-binding Transferase
FLm801	119 418 808	Carbohydrate metabolism Kinase Transferase
FLm802	119 418 808 859	Carbohydrate metabolism Kinase Transferase Xylose metabolism
FLm803	119 456	Carbohydrate metabolism Lyase
FLm804	119 472 812	Carbohydrate metabolism Membrane Transmembrane
FLm805	12 130 472 808 812	Acyltransferase Cell adhesion Membrane Transferase Transmembrane
FLm806	12 131 132 548 717 808	Acyltransferase Cell cycle Cell division Nucleotidyltransferase Septation Transferase
FLm807	12 131 43 808	Acyltransferase Cell cycle Anti-oncogene Transferase
FLm808	12 131 479 539 808 862 863	Acyltransferase Cell cycle Metal-binding Nuclear protein Transferase Zinc Zinc-finger
FLm809	12 131 539 804 805 808 945	Acyltransferase Cell cycle Nuclear protein Transcription Transcription regulation Transferase Host-virus interaction
FLm810	12 134 256 337 472 808 812	Acyltransferase Cell wall Endoplasmic reticulum GPI-anchor biosynthesis Membrane Transferase Transmembrane
FLm811	12 153 256 443 472 753 808 812	Acyltransferase Cholesterol metabolism Endoplasmic reticulum Lipid metabolism Membrane Steroid metabolism Transferase Transmembrane
FLm812	12 153 276 378 443 458 753 808	Acyltransferase Cholesterol metabolism Fatty acid metabolism Hydrolase Lipid metabolism Lysosome Steroid metabolism Transferase
FLm813	12 153 378 442 443 753 808	Acyltransferase Cholesterol metabolism Hydrolase Lipid degradation Lipid metabolism Steroid metabolism Transferase
FLm814	12 186 249 349 408 472 479 496 560 679 808 812 813 862 863	Acyltransferase Copper Electron transport Heme Iron Membrane Metal-binding Mitochondrion Oxidoreductase Respiratory chain Transferase Transmembrane Transport Zinc Zinc-finger
FLm815	12 206 808	Acyltransferase Cytoskeleton Transferase
FLm816	12 217 238 371 472 539 808 812	Acyltransferase Developmental protein DNA-binding Homeobox Membrane Nuclear protein Transferase Transmembrane
FLm817	12 217 256 342 472 547 808 812	Acyltransferase Developmental protein Endoplasmic reticulum GTP-binding Membrane Nucleotide-binding Transferase Transmembrane
FLm818	12 217 472 808 812	Acyltransferase Developmental protein Membrane Transferase Transmembrane
FLm819	12 238 539 804 805 808	Acyltransferase DNA-binding Nuclear protein Transcription Transcription regulation Transferase
FLm820	12 238 539 804 808	Acyltransferase DNA-binding Nuclear protein Transcription Transferase
FLm821	12 256 276 443 496 576 808 813	Acyltransferase Endoplasmic reticulum Fatty acid metabolism Lipid metabolism Mitochondrion Peroxisome Transferase Transport
FLm822	12 256 319 443 444 472 808 812	Acyltransferase Endoplasmic reticulum Glycerol metabolism Lipid metabolism Lipid synthesis Membrane Transferase Transmembrane
FLm823	12 256 32 472 663 808 812	Acyltransferase Endoplasmic reticulum Aminotransferase Membrane Pyridoxal phosphate Transferase Transmembrane
FLm824	12 256 333 472 479 808 812 862 863	Acyltransferase Endoplasmic reticulum Golgi apparatus Membrane Metal-binding Transferase Transmembrane Zinc Zinc-finger
FLm825	12 256 472 479 53 808 812 862 863	Acyltransferase Endoplasmic reticulum Membrane Metal-binding Apoptosis Transferase Transmembrane Zinc Zinc-finger
FLm826	12 256 472 594 808 812	Acyltransferase Endoplasmic reticulum Membrane Phospholipid biosynthesis Transferase Transmembrane
FLm827	12 256 472 716 808 812 844	Acyltransferase Endoplasmic reticulum Membrane Sensory transduction Transferase Transmembrane Vision
FLm828	12 256 472 808 812	Acyltransferase Endoplasmic reticulum Membrane Transferase Transmembrane
FLm829	12 256 472 808 812 879	Acyltransferase Endoplasmic reticulum Membrane Transferase Transmembrane Wnt signaling pathway
FLm830	12 275 378 444 456 479 511 520 521 560 596 663 808 862	Acyltransferase Fatty acid biosynthesis Hydrolase Lipid synthesis Lyase Metal-binding Multifunctional enzyme NAD NADP Oxidoreductase Phosphopantetheine Pyridoxal phosphate Transferase Zinc
FLm831	12 275 418 444 496 547 67 723 808	Acyltransferase Fatty acid biosynthesis Kinase Lipid synthesis Mitochondrion Nucleotide-binding ATP-binding Serine/threonine-protein kinase Transferase
FLm832	12 276 378 443 576 719 808	Acyltransferase Fatty acid metabolism Hydrolase Lipid metabolism Peroxisome Serine esterase Transferase
FLm833	12 276 378 443 719 808	Acyltransferase Fatty acid metabolism Hydrolase Lipid metabolism Serine esterase Transferase
FLm834	12 276 397 443 472 496 808 813	Acyltransferase Fatty acid metabolism Inner membrane Lipid metabolism Membrane Mitochondrion Transferase Transport
FLm835	12 276 443 472 496 557 808 812 813	Acyltransferase Fatty acid metabolism Lipid metabolism Membrane Mitochondrion Outer membrane Transferase Transmembrane Transport
FLm836	12 276 443 496 808	Acyltransferase Fatty acid metabolism Lipid metabolism Mitochondrion Transferase
FLm837	12 276 443 530 808 813	Acyltransferase Fatty acid metabolism Lipid metabolism Neurotransmitter biosynthesis Transferase Transport
FLm838	12 276 443 576 808	Acyltransferase Fatty acid metabolism Lipid metabolism Peroxisome Transferase
FLm839	12 276 443 576 808 813	Acyltransferase Fatty acid metabolism Lipid metabolism Peroxisome Transferase Transport
FLm840	12 276 443 808 813	Acyltransferase Fatty acid metabolism Lipid metabolism Transferase Transport
FLm841	12 28 418 472 496 55 557 808 813 835	Acyltransferase Amino-acid biosynthesis Kinase Membrane Mitochondrion Arginine biosynthesis Outer membrane Transferase Transport Urea cycle
FLm842	12 28 418 496 55 808 835	Acyltransferase Amino-acid biosynthesis Kinase Mitochondrion Arginine biosynthesis Transferase Urea cycle
FLm843	12 297 32 472 496 663 675 807 808 812	Acyltransferase G-protein coupled receptor Aminotransferase Membrane Mitochondrion Pyridoxal phosphate Receptor Transducer Transferase Transmembrane
FLm844	12 297 472 552 675 716 807 808 812	Acyltransferase G-protein coupled receptor Membrane Olfaction Receptor Sensory transduction Transducer Transferase Transmembrane
FLm845	12 30 324 436 450 496 547 648 67 808	Acyltransferase Aminoacyl-tRNA synthetase Glycolysis Ligase Lipoyl Mitochondrion Nucleotide-binding Protein biosynthesis ATP-binding Transferase
FLm846	12 317 434 472 808 812	Acyltransferase Glutathione biosynthesis Leukotriene biosynthesis Membrane Transferase Transmembrane
FLm847	12 317 472 808 812	Acyltransferase Glutathione biosynthesis Membrane Transferase Transmembrane
FLm848	12 317 808	Acyltransferase Glutathione biosynthesis Transferase
FLm849	12 32 350 496 663 808	Acyltransferase Aminotransferase Heme biosynthesis Mitochondrion Pyridoxal phosphate Transferase
FLm850	12 32 496 663 808	Acyltransferase Aminotransferase Mitochondrion Pyridoxal phosphate Transferase
FLm851	12 326 378 511 539 808	Acyltransferase Glycosidase Hydrolase Multifunctional enzyme Nuclear protein Transferase
FLm852	12 326 378 539 808	Acyltransferase Glycosidase Hydrolase Nuclear protein Transferase
FLm853	12 333 472 479 808 812 862 863	Acyltransferase Golgi apparatus Membrane Metal-binding Transferase Transmembrane Zinc Zinc-finger
FLm854	12 378 442 472 511 808 812	Acyltransferase Hydrolase Lipid degradation Membrane Multifunctional enzyme Transferase Transmembrane
FLm855	12 378 464 472 479 808 812	Acyltransferase Hydrolase Manganese Membrane Metal-binding Transferase Transmembrane
FLm856	12 378 472 645 720 808 812	Acyltransferase Hydrolase Membrane Protease Serine protease Transferase Transmembrane
FLm857	12 378 645 808 862	Acyltransferase Hydrolase Protease Transferase Zinc
FLm858	12 391 472 479 808 812 862 863	Acyltransferase Immune response Membrane Metal-binding Transferase Transmembrane Zinc Zinc-finger
FLm859	12 396 548 648 808	Acyltransferase Initiation factor Nucleotidyltransferase Protein biosynthesis Transferase
FLm860	12 396 648 808	Acyltransferase Initiation factor Protein biosynthesis Transferase
FLm861	12 4 408 411 479 539 804 805 808 949	Acyltransferase 4Fe-4S Iron Iron-sulfur Metal-binding Nuclear protein Transcription Transcription regulation Transferase S-adenosyl-L-methionine
FLm862	12 418 547 67 808	Acyltransferase Kinase Nucleotide-binding ATP-binding Transferase
FLm863	12 436 496 808	Acyltransferase Ligase Mitochondrion Transferase
FLm864	12 436 511 808 92	Acyltransferase Ligase Multifunctional enzyme Transferase Biotin
FLm865	12 445 446 496 560 576 808 813	Acyltransferase Lipid transport Lipid-binding Mitochondrion Oxidoreductase Peroxisome Transferase Transport
FLm866	12 446 53 808	Acyltransferase Lipid-binding Apoptosis Transferase
FLm867	12 446 808	Acyltransferase Lipid-binding Transferase
FLm868	12 450 496 808	Acyltransferase Lipoyl Mitochondrion Transferase
FLm869	12 450 496 808 816	Acyltransferase Lipoyl Mitochondrion Transferase Tricarboxylic acid cycle
FLm870	12 458 472 808 812	Acyltransferase Lysosome Membrane Transferase Transmembrane
FLm871	12 472 479 489 808 812 862 863	Acyltransferase Membrane Metal-binding Methyltransferase Transferase Transmembrane Zinc Zinc-finger
FLm872	12 472 479 808 812 862 863	Acyltransferase Membrane Metal-binding Transferase Transmembrane Zinc Zinc-finger
FLm873	12 472 496 557 808 813	Acyltransferase Membrane Mitochondrion Outer membrane Transferase Transport
FLm874	12 472 496 594 808 812	Acyltransferase Membrane Mitochondrion Phospholipid biosynthesis Transferase Transmembrane
FLm875	12 472 571 653 808 812 813	Acyltransferase Membrane Peptide transport Protein transport Transferase Transmembrane Transport
FLm876	12 472 576 594 808	Acyltransferase Membrane Peroxisome Phospholipid biosynthesis Transferase
FLm877	12 472 576 808	Acyltransferase Membrane Peroxisome Transferase
FLm878	12 472 594 808	Acyltransferase Membrane Phospholipid biosynthesis Transferase
FLm879	12 472 594 808 812	Acyltransferase Membrane Phospholipid biosynthesis Transferase Transmembrane
FLm880	12 472 808	Acyltransferase Membrane Transferase
FLm881	12 472 808 812	Acyltransferase Membrane Transferase Transmembrane
FLm882	12 472 808 812 813	Acyltransferase Membrane Transferase Transmembrane Transport
FLm883	12 479 808 862 863	Acyltransferase Metal-binding Transferase Zinc Zinc-finger
FLm884	12 493 496 808	Acyltransferase Microtubule Mitochondrion Transferase
FLm885	12 496 808	Acyltransferase Mitochondrion Transferase
FLm886	12 496 808 835	Acyltransferase Mitochondrion Transferase Urea cycle
FLm887	12 539 547 67 808	Acyltransferase Nuclear protein Nucleotide-binding ATP-binding Transferase
FLm888	12 539 804 805 808	Acyltransferase Nuclear protein Transcription Transcription regulation Transferase
FLm889	12 539 808	Acyltransferase Nuclear protein Transferase
FLm890	12 539 808 833	Acyltransferase Nuclear protein Transferase Ubl conjugation pathway
FLm891	12 548 808	Acyltransferase Nucleotidyltransferase Transferase
FLm892	12 808	Acyltransferase Transferase
FLm893	121 217 272 378 472 479 482 645 812 862 879	Carboxypeptidase Developmental protein Extracellular matrix Hydrolase Membrane Metal-binding Metalloprotease Protease Transmembrane Zinc Wnt signaling pathway
FLm894	121 224 378 472 479 482 511 645 812 862	Carboxypeptidase Dipeptidase Hydrolase Membrane Metal-binding Metalloprotease Multifunctional enzyme Protease Transmembrane Zinc
FLm895	121 326 378 472 479 482 645 812 862 868	Carboxypeptidase Glycosidase Hydrolase Membrane Metal-binding Metalloprotease Protease Transmembrane Zinc Chloride
FLm896	121 342 378 458 479 482 547 645 653 813 862	Carboxypeptidase GTP-binding Hydrolase Lysosome Metal-binding Metalloprotease Nucleotide-binding Protease Protein transport Transport Zinc
FLm897	121 378 397 472 479 482 520 560 574 645 812 813 862	Carboxypeptidase Hydrolase Inner membrane Membrane Metal-binding Metalloprotease NAD Oxidoreductase Periplasmic Protease Transmembrane Transport Zinc
FLm898	121 378 418 479 482 539 645 716 808 844 862	Carboxypeptidase Hydrolase Kinase Metal-binding Metalloprotease Nuclear protein Protease Sensory transduction Transferase Vision Zinc
FLm899	121 378 430 479 482 539 645 862	Carboxypeptidase Hydrolase Lectin Metal-binding Metalloprotease Nuclear protein Protease Zinc
FLm900	121 378 436 479 482 645 862	Carboxypeptidase Hydrolase Ligase Metal-binding Metalloprotease Protease Zinc
FLm901	121 378 458 645	Carboxypeptidase Hydrolase Lysosome Protease
FLm902	121 378 472 479 482 645 812 862	Carboxypeptidase Hydrolase Membrane Metal-binding Metalloprotease Protease Transmembrane Zinc
FLm903	121 378 472 479 482 645 812 862 868	Carboxypeptidase Hydrolase Membrane Metal-binding Metalloprotease Protease Transmembrane Zinc Chloride
FLm904	121 378 472 479 482 645 862	Carboxypeptidase Hydrolase Membrane Metal-binding Metalloprotease Protease Zinc
FLm905	121 378 479 482 511 645 862	Carboxypeptidase Hydrolase Metal-binding Metalloprotease Multifunctional enzyme Protease Zinc
FLm906	121 378 479 482 645 687 689 862	Carboxypeptidase Hydrolase Metal-binding Metalloprotease Protease Ribonucleoprotein Ribosomal protein Zinc
FLm907	121 378 479 482 645 720 862	Carboxypeptidase Hydrolase Metal-binding Metalloprotease Protease Serine protease Zinc
FLm908	121 378 479 482 645 862	Carboxypeptidase Hydrolase Metal-binding Metalloprotease Protease Zinc
FLm909	121 378 645	Carboxypeptidase Hydrolase Protease
FLm910	124 223 408 496 560	Carnitine biosynthesis Dioxygenase Iron Mitochondrion Oxidoreductase
FLm911	124 223 408 560	Carnitine biosynthesis Dioxygenase Iron Oxidoreductase
FLm912	125 152 378 413 414 444 460 479 576 752 756	Carotenoid biosynthesis Cholesterol biosynthesis Hydrolase Isomerase Isoprene biosynthesis Lipid synthesis Magnesium Metal-binding Peroxisome Steroid biosynthesis Sterol biosynthesis
FLm913	125 256 274 285 472 520 521 560	Carotenoid biosynthesis Endoplasmic reticulum FAD Flavoprotein Membrane NAD NADP Oxidoreductase
FLm914	125 274 285 560	Carotenoid biosynthesis FAD Flavoprotein Oxidoreductase
FLm915	127 186 472 479 503 560 634 847	Catecholamine biosynthesis Copper Membrane Metal-binding Monooxygenase Oxidoreductase PQQ Vitamin C
FLm916	127 210 456 663 808	Catecholamine biosynthesis Decarboxylase Lyase Pyridoxal phosphate Transferase
FLm917	127 408 479 503 530 560	Catecholamine biosynthesis Iron Metal-binding Monooxygenase Neurotransmitter biosynthesis Oxidoreductase
FLm918	127 489 808 949	Catecholamine biosynthesis Methyltransferase Transferase S-adenosyl-L-methionine
FLm919	13 131 132 158 238 371 498 539 779 804	ADP-ribosylation Cell cycle Cell division Chromosomal protein DNA-binding Homeobox Mitosis Nuclear protein Telomere Transcription
FLm920	13 131 132 158 238 498 539 779	ADP-ribosylation Cell cycle Cell division Chromosomal protein DNA-binding Mitosis Nuclear protein Telomere
FLm921	13 131 132 227 233 234 235 238 328 436 479 520 539 547 67 808 862 863	ADP-ribosylation Cell cycle Cell division DNA damage DNA recombination DNA repair DNA replication DNA-binding Glycosyltransferase Ligase Metal-binding NAD Nuclear protein Nucleotide-binding ATP-binding Transferase Zinc Zinc-finger
FLm922	13 156 238 328 479 520 539 804 805 808 862 863	ADP-ribosylation Chromatin regulator DNA-binding Glycosyltransferase Metal-binding NAD Nuclear protein Transcription Transcription regulation Transferase Zinc Zinc-finger
FLm923	13 158 227 234 235 378 479 539 645 804 805	ADP-ribosylation Chromosomal protein DNA damage DNA repair DNA replication Hydrolase Metal-binding Nuclear protein Protease Transcription Transcription regulation
FLm924	13 158 227 234 235 539 804 805	ADP-ribosylation Chromosomal protein DNA damage DNA repair DNA replication Nuclear protein Transcription Transcription regulation
FLm925	13 158 328 333 520 539 779 808	ADP-ribosylation Chromosomal protein Glycosyltransferase Golgi apparatus NAD Nuclear protein Telomere Transferase
FLm926	13 158 539	ADP-ribosylation Chromosomal protein Nuclear protein
FLm927	13 206 342 460 472 547	ADP-ribosylation Cytoskeleton GTP-binding Magnesium Membrane Nucleotide-binding
FLm928	13 227 234 238 328 479 520 539 808 862 863	ADP-ribosylation DNA damage DNA repair DNA-binding Glycosyltransferase Metal-binding NAD Nuclear protein Transferase Zinc Zinc-finger
FLm929	13 238 328 378 436 464 479 520 53 539 547 645 67 788 808	ADP-ribosylation DNA-binding Glycosyltransferase Hydrolase Ligase Manganese Metal-binding NAD Apoptosis Nuclear protein Nucleotide-binding Protease ATP-binding Thiol protease Transferase
FLm930	13 238 328 520 539 646 687 722 808	ADP-ribosylation DNA-binding Glycosyltransferase NAD Nuclear protein Protease inhibitor Ribonucleoprotein Serine protease inhibitor Transferase
FLm931	13 238 328 520 539 808	ADP-ribosylation DNA-binding Glycosyltransferase NAD Nuclear protein Transferase
FLm932	13 324 479 520 541 560 862 863 946	ADP-ribosylation Glycolysis Metal-binding NAD Viral nucleoprotein Oxidoreductase Zinc Zinc-finger Virion protein
FLm933	13 324 520 560	ADP-ribosylation Glycolysis NAD Oxidoreductase
FLm934	13 328 378 479 520 539 808 862	ADP-ribosylation Glycosyltransferase Hydrolase Metal-binding NAD Nuclear protein Transferase Zinc
FLm935	13 333 520 539 560 832	ADP-ribosylation Golgi apparatus NAD Nuclear protein Oxidoreductase Ubl conjugation
FLm936	13 342 472 547	ADP-ribosylation GTP-binding Membrane Nucleotide-binding
FLm937	13 342 472 547 807	ADP-ribosylation GTP-binding Membrane Nucleotide-binding Transducer
FLm938	13 342 547 716 807 844	ADP-ribosylation GTP-binding Nucleotide-binding Sensory transduction Transducer Vision
FLm939	13 342 547 716 807 844 919	ADP-ribosylation GTP-binding Nucleotide-binding Sensory transduction Transducer Vision Taste
FLm940	13 342 547 807	ADP-ribosylation GTP-binding Nucleotide-binding Transducer
FLm941	130	Cell adhesion
FLm942	130 131 132 206 341 498 539	Cell adhesion Cell cycle Cell division Cytoskeleton Growth regulation Mitosis Nuclear protein
FLm943	130 131 132 472 812	Cell adhesion Cell cycle Cell division Membrane Transmembrane
FLm944	130 131 217 221 342 37 43 472 53 539 547 653 813	Cell adhesion Cell cycle Developmental protein Differentiation GTP-binding Angiogenesis Anti-oncogene Membrane Apoptosis Nuclear protein Nucleotide-binding Protein transport Transport
FLm945	130 133 206	Cell adhesion Cell shape Cytoskeleton
FLm946	130 133 206 479 862	Cell adhesion Cell shape Cytoskeleton Metal-binding Zinc
FLm947	130 145 340 358 372	Cell adhesion Chemotaxis Growth factor binding Heparin-binding Hormone
FLm948	130 168 186 254 34 358 408 472 479 53 646 722 812 862 914	Cell adhesion Coated pits Copper Endocytosis Amyloid Heparin-binding Iron Membrane Metal-binding Apoptosis Protease inhibitor Serine protease inhibitor Transmembrane Zinc Notch signaling pathway
FLm949	130 168 186 254 34 358 472 479 53 646 722 812 862	Cell adhesion Coated pits Copper Endocytosis Amyloid Heparin-binding Membrane Metal-binding Apoptosis Protease inhibitor Serine protease inhibitor Transmembrane Zinc
FLm950	130 176 217 221 272 379 517 760	Cell adhesion Collagen Developmental protein Differentiation Extracellular matrix Hydroxylation Myogenesis Structural protein
FLm951	130 176 217 221 358 379 472 812	Cell adhesion Collagen Developmental protein Differentiation Heparin-binding Hydroxylation Membrane Transmembrane
FLm952	130 176 217 272 379 472 479 760 812 862 879	Cell adhesion Collagen Developmental protein Extracellular matrix Hydroxylation Membrane Metal-binding Structural protein Transmembrane Zinc Wnt signaling pathway
FLm953	130 176 227 233 234 235 272 379 436 547 646 67 722 760	Cell adhesion Collagen DNA damage DNA recombination DNA repair DNA replication Extracellular matrix Hydroxylation Ligase Nucleotide-binding Protease inhibitor ATP-binding Serine protease inhibitor Structural protein
FLm954	130 176 272	Cell adhesion Collagen Extracellular matrix
FLm955	130 176 272 379 479 760 862	Cell adhesion Collagen Extracellular matrix Hydroxylation Metal-binding Structural protein Zinc
FLm956	130 176 272 379 646 687 689 722 760	Cell adhesion Collagen Extracellular matrix Hydroxylation Protease inhibitor Ribonucleoprotein Ribosomal protein Serine protease inhibitor Structural protein
FLm957	130 176 272 379 646 722 760	Cell adhesion Collagen Extracellular matrix Hydroxylation Protease inhibitor Serine protease inhibitor Structural protein
FLm958	130 176 272 379 760	Cell adhesion Collagen Extracellular matrix Hydroxylation Structural protein
FLm959	130 176 272 379 760 84	Cell adhesion Collagen Extracellular matrix Hydroxylation Structural protein Basement membrane
FLm960	130 202 372 472 51 812	Cell adhesion Cytokine Hormone Membrane Antiviral defense Transmembrane
FLm961	130 202 91	Cell adhesion Cytokine Biomineralization
FLm962	130 206	Cell adhesion Cytoskeleton
FLm963	130 206 217 539 760 804 805	Cell adhesion Cytoskeleton Developmental protein Nuclear protein Structural protein Transcription Transcription regulation
FLm964	130 206 418 460 464 479 539 547 67 723 808 829	Cell adhesion Cytoskeleton Kinase Magnesium Manganese Metal-binding Nuclear protein Nucleotide-binding ATP-binding Serine/threonine-protein kinase Transferase Tyrosine-protein kinase
FLm965	130 206 418 460 464 479 547 67 723 808 829	Cell adhesion Cytoskeleton Kinase Magnesium Manganese Metal-binding Nucleotide-binding ATP-binding Serine/threonine-protein kinase Transferase Tyrosine-protein kinase
FLm966	130 206 472 53 760 812	Cell adhesion Cytoskeleton Membrane Apoptosis Structural protein Transmembrane
FLm967	130 206 479 862	Cell adhesion Cytoskeleton Metal-binding Zinc
FLm968	130 206 539 694 760	Cell adhesion Cytoskeleton Nuclear protein RNA-binding Structural protein
FLm969	130 206 539 760	Cell adhesion Cytoskeleton Nuclear protein Structural protein
FLm970	130 206 539 760 804 805 879	Cell adhesion Cytoskeleton Nuclear protein Structural protein Transcription Transcription regulation Wnt signaling pathway
FLm971	130 206 760	Cell adhesion Cytoskeleton Structural protein
FLm972	130 206 760 832	Cell adhesion Cytoskeleton Structural protein Ubl conjugation
FLm973	130 206 760 9	Cell adhesion Cytoskeleton Structural protein Actin-binding
FLm974	130 206 9	Cell adhesion Cytoskeleton Actin-binding
FLm975	130 211 4 401 408 411 44 472 479 675 812 929	Cell adhesion Defensin 4Fe-4S Integrin Iron Iron-sulfur Antibiotic Membrane Metal-binding Receptor Transmembrane Antimicrobial
FLm976	130 211 401 44 472 675 812 929	Cell adhesion Defensin Integrin Antibiotic Membrane Receptor Transmembrane Antimicrobial
FLm977	130 217	Cell adhesion Developmental protein
FLm978	130 217 221 272 472 524 812	Cell adhesion Developmental protein Differentiation Extracellular matrix Membrane Neurogenesis Transmembrane
FLm979	130 217 221 472 524 812	Cell adhesion Developmental protein Differentiation Membrane Neurogenesis Transmembrane
FLm980	130 217 272 378 472 645 720 812	Cell adhesion Developmental protein Extracellular matrix Hydrolase Membrane Protease Serine protease Transmembrane
FLm981	130 217 272 378 472 645 720 812 946	Cell adhesion Developmental protein Extracellular matrix Hydrolase Membrane Protease Serine protease Transmembrane Virion protein
FLm982	130 217 272 378 645 720	Cell adhesion Developmental protein Extracellular matrix Hydrolase Protease Serine protease
FLm983	130 237 272 358 372	Cell adhesion DNA synthesis Extracellular matrix Heparin-binding Hormone
FLm984	130 249 272 349 408 472 479 812 813	Cell adhesion Electron transport Extracellular matrix Heme Iron Membrane Metal-binding Transmembrane Transport
FLm985	130 249 418 472 547 67 675 723 808 812 813 829	Cell adhesion Electron transport Kinase Membrane Nucleotide-binding ATP-binding Receptor Serine/threonine-protein kinase Transferase Transmembrane Transport Tyrosine-protein kinase
FLm986	130 256 333 378 472 53 645 812 914	Cell adhesion Endoplasmic reticulum Golgi apparatus Hydrolase Membrane Apoptosis Protease Transmembrane Notch signaling pathway
FLm987	130 256 418 539 547 67 723 760 808	Cell adhesion Endoplasmic reticulum Kinase Nuclear protein Nucleotide-binding ATP-binding Serine/threonine-protein kinase Structural protein Transferase
FLm988	130 256 472 812	Cell adhesion Endoplasmic reticulum Membrane Transmembrane
FLm989	130 256 539 760	Cell adhesion Endoplasmic reticulum Nuclear protein Structural protein
FLm990	130 272	Cell adhesion Extracellular matrix
FLm991	130 272 315 808 84	Cell adhesion Extracellular matrix Glutamine amidotransferase Transferase Basement membrane
FLm992	130 272 326 356 378 94	Cell adhesion Extracellular matrix Glycosidase Hemostasis Hydrolase Blood coagulation
FLm993	130 272 356 378 904 94	Cell adhesion Extracellular matrix Hemostasis Hydrolase Protein phosphatase Blood coagulation
FLm994	130 272 356 94	Cell adhesion Extracellular matrix Hemostasis Blood coagulation
FLm995	130 272 358	Cell adhesion Extracellular matrix Heparin-binding
FLm996	130 272 358 472 812 84	Cell adhesion Extracellular matrix Heparin-binding Membrane Transmembrane Basement membrane
FLm997	130 272 358 84	Cell adhesion Extracellular matrix Heparin-binding Basement membrane
FLm998	130 272 378 645 788 84	Cell adhesion Extracellular matrix Hydrolase Protease Thiol protease Basement membrane
FLm999	130 272 391	Cell adhesion Extracellular matrix Immune response
FLm1000	130 272 408 479 84	Cell adhesion Extracellular matrix Iron Metal-binding Basement membrane
FLm1001	130 272 472 675 812 84	Cell adhesion Extracellular matrix Membrane Receptor Transmembrane Basement membrane
FLm1002	130 272 472 812	Cell adhesion Extracellular matrix Membrane Transmembrane
FLm1003	130 272 472 812 84	Cell adhesion Extracellular matrix Membrane Transmembrane Basement membrane
FLm1004	130 272 84	Cell adhesion Extracellular matrix Basement membrane
FLm1005	130 275 444 472 596 812	Cell adhesion Fatty acid biosynthesis Lipid synthesis Membrane Phosphopantetheine Transmembrane
FLm1006	130 278	Cell adhesion Fertilization
FLm1007	130 278 472 812	Cell adhesion Fertilization Membrane Transmembrane
FLm1008	130 285 460 472 479 812	Cell adhesion Flavoprotein Magnesium Membrane Metal-binding Transmembrane
FLm1009	130 326 378 472	Cell adhesion Glycosidase Hydrolase Membrane
FLm1010	130 326 378 472 812	Cell adhesion Glycosidase Hydrolase Membrane Transmembrane
FLm1011	130 339 472 812	Cell adhesion Growth factor Membrane Transmembrane
FLm1012	130 347 378 401 472 539 547 67 675 694 812	Cell adhesion Helicase Hydrolase Integrin Membrane Nuclear protein Nucleotide-binding ATP-binding Receptor RNA-binding Transmembrane
FLm1013	130 356 472 812 94	Cell adhesion Hemostasis Membrane Transmembrane Blood coagulation
FLm1014	130 358 472 812	Cell adhesion Heparin-binding Membrane Transmembrane
FLm1015	130 372 472 812	Cell adhesion Hormone Membrane Transmembrane
FLm1016	130 372 879	Cell adhesion Hormone Wnt signaling pathway
FLm1017	130 378 391 472 547 67 812 813 914	Cell adhesion Hydrolase Immune response Membrane Nucleotide-binding ATP-binding Transmembrane Transport Notch signaling pathway
FLm1018	130 378 472 479 482 645 729 812 862	Cell adhesion Hydrolase Membrane Metal-binding Metalloprotease Protease SH3-binding Transmembrane Zinc
FLm1019	130 378 472 479 482 645 812 862	Cell adhesion Hydrolase Membrane Metal-binding Metalloprotease Protease Transmembrane Zinc
FLm1020	130 378 472 479 482 645 862	Cell adhesion Hydrolase Membrane Metal-binding Metalloprotease Protease Zinc
FLm1021	130 378 472 547 67 812 813	Cell adhesion Hydrolase Membrane Nucleotide-binding ATP-binding Transmembrane Transport
FLm1022	130 378 472 560 64 645 812	Cell adhesion Hydrolase Membrane Oxidoreductase Aspartyl protease Protease Transmembrane
FLm1023	130 378 472 64 645 812	Cell adhesion Hydrolase Membrane Aspartyl protease Protease Transmembrane
FLm1024	130 378 472 675 812 904	Cell adhesion Hydrolase Membrane Receptor Transmembrane Protein phosphatase
FLm1025	130 378 472 719 812	Cell adhesion Hydrolase Membrane Serine esterase Transmembrane
FLm1026	130 391 395 430 472 675 812	Cell adhesion Immune response Inflammatory response Lectin Membrane Receptor Transmembrane
FLm1027	130 391 430 472 812	Cell adhesion Immune response Lectin Membrane Transmembrane
FLm1028	130 391 472 812	Cell adhesion Immune response Membrane Transmembrane
FLm1029	130 395 401 472 675 812	Cell adhesion Inflammatory response Integrin Membrane Receptor Transmembrane
FLm1030	130 4 401 408 411 472 479 675 812	Cell adhesion 4Fe-4S Integrin Iron Iron-sulfur Membrane Metal-binding Receptor Transmembrane
FLm1031	130 401 472 560 675 812	Cell adhesion Integrin Membrane Oxidoreductase Receptor Transmembrane
FLm1032	130 401 472 675 812	Cell adhesion Integrin Membrane Receptor Transmembrane
FLm1033	130 406 472 630 633 739 740 812 813 915	Cell adhesion Ion transport Membrane Potassium Potassium transport Sodium transport Sodium/potassium transport Transmembrane Transport Sodium
FLm1034	130 408 411 479 560	Cell adhesion Iron Iron-sulfur Metal-binding Oxidoreductase
FLm1035	130 418 460 472 479 546 547 67 808 812	Cell adhesion Kinase Magnesium Membrane Metal-binding Nucleotide metabolism Nucleotide-binding ATP-binding Transferase Transmembrane
FLm1036	130 418 472 547 67 675 723 808 812 829	Cell adhesion Kinase Membrane Nucleotide-binding ATP-binding Receptor Serine/threonine-protein kinase Transferase Transmembrane Tyrosine-protein kinase
FLm1037	130 418 472 547 67 723 808 812	Cell adhesion Kinase Membrane Nucleotide-binding ATP-binding Serine/threonine-protein kinase Transferase Transmembrane
FLm1038	130 430 472 675 812	Cell adhesion Lectin Membrane Receptor Transmembrane
FLm1039	130 430 472 812	Cell adhesion Lectin Membrane Transmembrane
FLm1040	130 472	Cell adhesion Membrane
FLm1041	130 472 489 808 812 914	Cell adhesion Membrane Methyltransferase Transferase Transmembrane Notch signaling pathway
FLm1042	130 472 514 787 812	Cell adhesion Membrane Muscle protein Thick filament Transmembrane
FLm1043	130 472 514 787 812 9	Cell adhesion Membrane Muscle protein Thick filament Transmembrane Actin-binding
FLm1044	130 472 514 787 9	Cell adhesion Membrane Muscle protein Thick filament Actin-binding
FLm1045	130 472 557	Cell adhesion Membrane Outer membrane
FLm1046	130 472 557 812 813	Cell adhesion Membrane Outer membrane Transmembrane Transport
FLm1047	130 472 560 812	Cell adhesion Membrane Oxidoreductase Transmembrane
FLm1048	130 472 675 796 812	Cell adhesion Membrane Receptor Tight junction Transmembrane
FLm1049	130 472 675 812	Cell adhesion Membrane Receptor Transmembrane
FLm1050	130 472 675 812 813	Cell adhesion Membrane Receptor Transmembrane Transport
FLm1051	130 472 675 812 945	Cell adhesion Membrane Receptor Transmembrane Host-virus interaction
FLm1052	130 472 716 812 844	Cell adhesion Membrane Sensory transduction Transmembrane Vision
FLm1053	130 472 729 812	Cell adhesion Membrane SH3-binding Transmembrane
FLm1054	130 472 812	Cell adhesion Membrane Transmembrane
FLm1055	130 472 812 832	Cell adhesion Membrane Transmembrane Ubl conjugation
FLm1056	130 472 812 94	Cell adhesion Membrane Transmembrane Blood coagulation
FLm1057	130 472 914	Cell adhesion Membrane Notch signaling pathway
FLm1058	130 479 862	Cell adhesion Metal-binding Zinc
FLm1059	130 53 770 771	Cell adhesion Apoptosis Synapse Synaptosome
FLm1060	130 539 796	Cell adhesion Nuclear protein Tight junction
FLm1061	130 729	Cell adhesion SH3-binding
FLm1062	130 91	Cell adhesion Biomineralization
FLm1063	131	Cell cycle
FLm1064	131 132	Cell cycle Cell division
FLm1065	131 132 133 134 152 256 274 285 333 444 472 521 560 573 752 756 812	Cell cycle Cell division Cell shape Cell wall Cholesterol biosynthesis Endoplasmic reticulum FAD Flavoprotein Golgi apparatus Lipid synthesis Membrane NADP Oxidoreductase Peptidoglycan synthesis Steroid biosynthesis Sterol biosynthesis Transmembrane
FLm1066	131 132 133 134 256 274 285 472 492 521 560 573 812	Cell cycle Cell division Cell shape Cell wall Endoplasmic reticulum FAD Flavoprotein Membrane Microsome NADP Oxidoreductase Peptidoglycan synthesis Transmembrane
FLm1067	131 132 133 134 256 328 472 573 808 812	Cell cycle Cell division Cell shape Cell wall Endoplasmic reticulum Glycosyltransferase Membrane Peptidoglycan synthesis Transferase Transmembrane
FLm1068	131 132 133 134 274 285 444 521 560 573 576 808	Cell cycle Cell division Cell shape Cell wall FAD Flavoprotein Lipid synthesis NADP Oxidoreductase Peptidoglycan synthesis Peroxisome Transferase
FLm1069	131 132 133 134 274 285 496 521 560 573	Cell cycle Cell division Cell shape Cell wall FAD Flavoprotein Mitochondrion NADP Oxidoreductase Peptidoglycan synthesis
FLm1070	131 132 133 134 328 472 573 808	Cell cycle Cell division Cell shape Cell wall Glycosyltransferase Membrane Peptidoglycan synthesis Transferase
FLm1071	131 132 137 158 378 498 539 645 720	Cell cycle Cell division Centromere Chromosomal protein Hydrolase Mitosis Nuclear protein Protease Serine protease
FLm1072	131 132 137 158 418 489 498 539 547 67 723 808	Cell cycle Cell division Centromere Chromosomal protein Kinase Methyltransferase Mitosis Nuclear protein Nucleotide-binding ATP-binding Serine/threonine-protein kinase Transferase
FLm1073	131 132 137 158 498 539	Cell cycle Cell division Centromere Chromosomal protein Mitosis Nuclear protein
FLm1074	131 132 137 159 238 539 804 805	Cell cycle Cell division Centromere Chromosome partition DNA-binding Nuclear protein Transcription Transcription regulation
FLm1075	131 132 137 159 498 539 832	Cell cycle Cell division Centromere Chromosome partition Mitosis Nuclear protein Ubl conjugation
FLm1076	131 132 137 159 539	Cell cycle Cell division Centromere Chromosome partition Nuclear protein
FLm1077	131 132 137 256 498 653 813 931	Cell cycle Cell division Centromere Endoplasmic reticulum Mitosis Protein transport Transport ER-Golgi transport
FLm1078	131 132 137 30 436 493 498 505 547 648 67 813	Cell cycle Cell division Centromere Aminoacyl-tRNA synthetase Ligase Microtubule Mitosis Motor protein Nucleotide-binding Protein biosynthesis ATP-binding Transport
FLm1079	131 132 137 493 498 505 547 67	Cell cycle Cell division Centromere Microtubule Mitosis Motor protein Nucleotide-binding ATP-binding
FLm1080	131 132 137 493 498 505 547 67 813	Cell cycle Cell division Centromere Microtubule Mitosis Motor protein Nucleotide-binding ATP-binding Transport
FLm1081	131 132 137 493 498 539	Cell cycle Cell division Centromere Microtubule Mitosis Nuclear protein
FLm1082	131 132 137 498 539	Cell cycle Cell division Centromere Mitosis Nuclear protein
FLm1083	131 132 156 195 238 43 539 678 804 805	Cell cycle Cell division Chromatin regulator Cyclin DNA-binding Anti-oncogene Nuclear protein Repressor Transcription Transcription regulation
FLm1084	131 132 159 227 234 238 378 469 472 498 539 547 67 804 805 813	Cell cycle Cell division Chromosome partition DNA damage DNA repair DNA-binding Hydrolase Meiosis Membrane Mitosis Nuclear protein Nucleotide-binding ATP-binding Transcription Transcription regulation Transport
FLm1085	131 132 159 227 234 238 469 498 539 547 67 804 805	Cell cycle Cell division Chromosome partition DNA damage DNA repair DNA-binding Meiosis Mitosis Nuclear protein Nucleotide-binding ATP-binding Transcription Transcription regulation
FLm1086	131 132 159 227 234 30 378 436 469 472 498 539 547 648 67 813	Cell cycle Cell division Chromosome partition DNA damage DNA repair Aminoacyl-tRNA synthetase Hydrolase Ligase Meiosis Membrane Mitosis Nuclear protein Nucleotide-binding Protein biosynthesis ATP-binding Transport
FLm1087	131 132 159 227 234 378 469 472 498 539 547 67 813	Cell cycle Cell division Chromosome partition DNA damage DNA repair Hydrolase Meiosis Membrane Mitosis Nuclear protein Nucleotide-binding ATP-binding Transport
FLm1088	131 132 159 227 234 469 498 539 547 67	Cell cycle Cell division Chromosome partition DNA damage DNA repair Meiosis Mitosis Nuclear protein Nucleotide-binding ATP-binding
FLm1089	131 132 159 227 234 498 539 729 832	Cell cycle Cell division Chromosome partition DNA damage DNA repair Mitosis Nuclear protein SH3-binding Ubl conjugation
FLm1090	131 132 159 418 460 479 498 53 539 547 67 723 808 829	Cell cycle Cell division Chromosome partition Kinase Magnesium Metal-binding Mitosis Apoptosis Nuclear protein Nucleotide-binding ATP-binding Serine/threonine-protein kinase Transferase Tyrosine-protein kinase
FLm1091	131 132 159 436 498 539 833	Cell cycle Cell division Chromosome partition Ligase Mitosis Nuclear protein Ubl conjugation pathway
FLm1092	131 132 159 469 498 539	Cell cycle Cell division Chromosome partition Meiosis Mitosis Nuclear protein
FLm1093	131 132 159 498 539	Cell cycle Cell division Chromosome partition Mitosis Nuclear protein
FLm1094	131 132 186 249 418 43 460 472 479 498 547 67 723 808 813	Cell cycle Cell division Copper Electron transport Kinase Anti-oncogene Magnesium Membrane Metal-binding Mitosis Nucleotide-binding ATP-binding Serine/threonine-protein kinase Transferase Transport
FLm1095	131 132 195	Cell cycle Cell division Cyclin
FLm1096	131 132 195 217 221 469 498 744	Cell cycle Cell division Cyclin Developmental protein Differentiation Meiosis Mitosis Spermatogenesis
FLm1097	131 132 195 227 234 326 378	Cell cycle Cell division Cyclin DNA damage DNA repair Glycosidase Hydrolase
FLm1098	131 132 195 469 539 832	Cell cycle Cell division Cyclin Meiosis Nuclear protein Ubl conjugation
FLm1099	131 132 195 472 812	Cell cycle Cell division Cyclin Membrane Transmembrane
FLm1100	131 132 195 479 539 804 805 862 863	Cell cycle Cell division Cyclin Metal-binding Nuclear protein Transcription Transcription regulation Zinc Zinc-finger
FLm1101	131 132 195 479 804 805 862 863	Cell cycle Cell division Cyclin Metal-binding Transcription Transcription regulation Zinc Zinc-finger
FLm1102	131 132 195 479 862 863	Cell cycle Cell division Cyclin Metal-binding Zinc Zinc-finger
FLm1103	131 132 195 498	Cell cycle Cell division Cyclin Mitosis
FLm1104	131 132 195 498 539	Cell cycle Cell division Cyclin Mitosis Nuclear protein
FLm1105	131 132 195 498 539 804 805	Cell cycle Cell division Cyclin Mitosis Nuclear protein Transcription Transcription regulation
FLm1106	131 132 195 498 832	Cell cycle Cell division Cyclin Mitosis Ubl conjugation
FLm1107	131 132 195 539	Cell cycle Cell division Cyclin Nuclear protein
FLm1108	131 132 195 539 804 805	Cell cycle Cell division Cyclin Nuclear protein Transcription Transcription regulation
FLm1109	131 132 195 539 804 805 945	Cell cycle Cell division Cyclin Nuclear protein Transcription Transcription regulation Host-virus interaction
FLm1110	131 132 206 217 221 442 493 498 524 813	Cell cycle Cell division Cytoskeleton Developmental protein Differentiation Lipid degradation Microtubule Mitosis Neurogenesis Transport
FLm1111	131 132 206 217 221 493 498 524	Cell cycle Cell division Cytoskeleton Developmental protein Differentiation Microtubule Mitosis Neurogenesis
FLm1112	131 132 206 265 539 9	Cell cycle Cell division Cytoskeleton Erythrocyte maturation Nuclear protein Actin-binding
FLm1113	131 132 206 333 469 493 498	Cell cycle Cell division Cytoskeleton Golgi apparatus Meiosis Microtubule Mitosis
FLm1114	131 132 206 378 479 493 498 520 862	Cell cycle Cell division Cytoskeleton Hydrolase Metal-binding Microtubule Mitosis NAD Zinc
FLm1115	131 132 206 493 498	Cell cycle Cell division Cytoskeleton Microtubule Mitosis
FLm1116	131 132 206 493 498 539	Cell cycle Cell division Cytoskeleton Microtubule Mitosis Nuclear protein
FLm1117	131 132 206 498 539 832 9	Cell cycle Cell division Cytoskeleton Mitosis Nuclear protein Ubl conjugation Actin-binding
FLm1118	131 132 206 717	Cell cycle Cell division Cytoskeleton Septation
FLm1119	131 132 217 221 418 436 464 479 498 524 547 591 67 723 729 808 862 863	Cell cycle Cell division Developmental protein Differentiation Kinase Ligase Manganese Metal-binding Mitosis Neurogenesis Nucleotide-binding Phorbol-ester binding ATP-binding Serine/threonine-protein kinase SH3-binding Transferase Zinc Zinc-finger
FLm1120	131 132 217 221 418 479 498 524 547 591 67 723 729 808 862 863	Cell cycle Cell division Developmental protein Differentiation Kinase Metal-binding Mitosis Neurogenesis Nucleotide-binding Phorbol-ester binding ATP-binding Serine/threonine-protein kinase SH3-binding Transferase Zinc Zinc-finger
FLm1121	131 132 217 238 479 498 539 804 805 862 863	Cell cycle Cell division Developmental protein DNA-binding Metal-binding Mitosis Nuclear protein Transcription Transcription regulation Zinc Zinc-finger
FLm1122	131 132 217 347 378 498 539 547 67 804 805	Cell cycle Cell division Developmental protein Helicase Hydrolase Mitosis Nuclear protein Nucleotide-binding ATP-binding Transcription Transcription regulation
FLm1123	131 132 226 227 234 378 418 472 498 539 547 598 67 762 808 813	Cell cycle Cell division DNA condensation DNA damage DNA repair Hydrolase Kinase Membrane Mitosis Nuclear protein Nucleotide-binding Phosphotransferase system ATP-binding Sugar transport Transferase Transport
FLm1124	131 132 226 227 234 378 472 498 539 547 67 813	Cell cycle Cell division DNA condensation DNA damage DNA repair Hydrolase Membrane Mitosis Nuclear protein Nucleotide-binding ATP-binding Transport
FLm1125	131 132 226 227 234 498 539 547 67	Cell cycle Cell division DNA condensation DNA damage DNA repair Mitosis Nuclear protein Nucleotide-binding ATP-binding
FLm1126	131 132 226 256 472 498 521 539 560 812	Cell cycle Cell division DNA condensation Endoplasmic reticulum Membrane Mitosis NADP Nuclear protein Oxidoreductase Transmembrane
FLm1127	131 132 226 498 539	Cell cycle Cell division DNA condensation Mitosis Nuclear protein
FLm1128	131 132 226 498 539 547 67	Cell cycle Cell division DNA condensation Mitosis Nuclear protein Nucleotide-binding ATP-binding
FLm1129	131 132 227 233 234 235 436 479 539 547 67 862 863	Cell cycle Cell division DNA damage DNA recombination DNA repair DNA replication Ligase Metal-binding Nuclear protein Nucleotide-binding ATP-binding Zinc Zinc-finger
FLm1130	131 132 227 233 234 235 436 539 547 67	Cell cycle Cell division DNA damage DNA recombination DNA repair DNA replication Ligase Nuclear protein Nucleotide-binding ATP-binding
FLm1131	131 132 227 234 498 539	Cell cycle Cell division DNA damage DNA repair Mitosis Nuclear protein
FLm1132	131 132 235 238 498 539 547 67 804 805	Cell cycle Cell division DNA replication DNA-binding Mitosis Nuclear protein Nucleotide-binding ATP-binding Transcription Transcription regulation
FLm1133	131 132 237 238 239 498 539 548 808	Cell cycle Cell division DNA synthesis DNA-binding DNA-directed DNA polymerase Mitosis Nuclear protein Nucleotidyltransferase Transferase
FLm1134	131 132 238 469 539	Cell cycle Cell division DNA-binding Meiosis Nuclear protein
FLm1135	131 132 238 539 804 805	Cell cycle Cell division DNA-binding Nuclear protein Transcription Transcription regulation
FLm1136	131 132 342 472 547	Cell cycle Cell division GTP-binding Membrane Nucleotide-binding
FLm1137	131 132 342 539 547	Cell cycle Cell division GTP-binding Nuclear protein Nucleotide-binding
FLm1138	131 132 342 547	Cell cycle Cell division GTP-binding Nucleotide-binding
FLm1139	131 132 343 4 408 411 479 539 591 862 863	Cell cycle Cell division GTPase activation 4Fe-4S Iron Iron-sulfur Metal-binding Nuclear protein Phorbol-ester binding Zinc Zinc-finger
FLm1140	131 132 343 479 539 591 862 863	Cell cycle Cell division GTPase activation Metal-binding Nuclear protein Phorbol-ester binding Zinc Zinc-finger
FLm1141	131 132 344 498 539	Cell cycle Cell division Guanine-nucleotide releasing factor Mitosis Nuclear protein
FLm1142	131 132 378 472 479 482 496 547 645 67 812 862	Cell cycle Cell division Hydrolase Membrane Metal-binding Metalloprotease Mitochondrion Nucleotide-binding Protease ATP-binding Transmembrane Zinc
FLm1143	131 132 378 472 479 482 547 645 67 812 862	Cell cycle Cell division Hydrolase Membrane Metal-binding Metalloprotease Nucleotide-binding Protease ATP-binding Transmembrane Zinc
FLm1144	131 132 378 493 498 547 67	Cell cycle Cell division Hydrolase Microtubule Mitosis Nucleotide-binding ATP-binding
FLm1145	131 132 378 498 539 904	Cell cycle Cell division Hydrolase Mitosis Nuclear protein Protein phosphatase
FLm1146	131 132 378 498 832 904	Cell cycle Cell division Hydrolase Mitosis Ubl conjugation Protein phosphatase
FLm1147	131 132 378 498 904	Cell cycle Cell division Hydrolase Mitosis Protein phosphatase
FLm1148	131 132 378 539 645 788 833	Cell cycle Cell division Hydrolase Nuclear protein Protease Thiol protease Ubl conjugation pathway
FLm1149	131 132 378 539 904	Cell cycle Cell division Hydrolase Nuclear protein Protein phosphatase
FLm1150	131 132 418 43 460 479 498 547 67 723 808	Cell cycle Cell division Kinase Anti-oncogene Magnesium Metal-binding Mitosis Nucleotide-binding ATP-binding Serine/threonine-protein kinase Transferase
FLm1151	131 132 418 43 498 53 539 547 67 723 808 832	Cell cycle Cell division Kinase Anti-oncogene Mitosis Apoptosis Nuclear protein Nucleotide-binding ATP-binding Serine/threonine-protein kinase Transferase Ubl conjugation
FLm1152	131 132 418 460 469 479 498 539 547 67 723 808	Cell cycle Cell division Kinase Magnesium Meiosis Metal-binding Mitosis Nuclear protein Nucleotide-binding ATP-binding Serine/threonine-protein kinase Transferase
FLm1153	131 132 418 460 479 498 539 547 67 723 808	Cell cycle Cell division Kinase Magnesium Metal-binding Mitosis Nuclear protein Nucleotide-binding ATP-binding Serine/threonine-protein kinase Transferase
FLm1154	131 132 418 460 479 498 539 547 67 723 808 829	Cell cycle Cell division Kinase Magnesium Metal-binding Mitosis Nuclear protein Nucleotide-binding ATP-binding Serine/threonine-protein kinase Transferase Tyrosine-protein kinase
FLm1155	131 132 418 460 479 498 539 547 67 723 808 829 832	Cell cycle Cell division Kinase Magnesium Metal-binding Mitosis Nuclear protein Nucleotide-binding ATP-binding Serine/threonine-protein kinase Transferase Tyrosine-protein kinase Ubl conjugation
FLm1156	131 132 418 498 539 547 67 723 808	Cell cycle Cell division Kinase Mitosis Nuclear protein Nucleotide-binding ATP-binding Serine/threonine-protein kinase Transferase
FLm1157	131 132 418 498 547 67 723 808	Cell cycle Cell division Kinase Mitosis Nucleotide-binding ATP-binding Serine/threonine-protein kinase Transferase
FLm1158	131 132 418 539 547 67 723 804 805 808	Cell cycle Cell division Kinase Nuclear protein Nucleotide-binding ATP-binding Serine/threonine-protein kinase Transcription Transcription regulation Transferase
FLm1159	131 132 418 539 547 67 723 808	Cell cycle Cell division Kinase Nuclear protein Nucleotide-binding ATP-binding Serine/threonine-protein kinase Transferase
FLm1160	131 132 418 547 67 723 804 805 808	Cell cycle Cell division Kinase Nucleotide-binding ATP-binding Serine/threonine-protein kinase Transcription Transcription regulation Transferase
FLm1161	131 132 418 547 67 723 808	Cell cycle Cell division Kinase Nucleotide-binding ATP-binding Serine/threonine-protein kinase Transferase
FLm1162	131 132 436 479 498 539 832 833 862 863	Cell cycle Cell division Ligase Metal-binding Mitosis Nuclear protein Ubl conjugation Ubl conjugation pathway Zinc Zinc-finger
FLm1163	131 132 436 498 833	Cell cycle Cell division Ligase Mitosis Ubl conjugation pathway
FLm1164	131 132 469 539	Cell cycle Cell division Meiosis Nuclear protein
FLm1165	131 132 472 796	Cell cycle Cell division Membrane Tight junction
FLm1166	131 132 479 498 539 833 862 863	Cell cycle Cell division Metal-binding Mitosis Nuclear protein Ubl conjugation pathway Zinc Zinc-finger
FLm1167	131 132 493 498	Cell cycle Cell division Microtubule Mitosis
FLm1168	131 132 493 498 505 539 547 67	Cell cycle Cell division Microtubule Mitosis Motor protein Nuclear protein Nucleotide-binding ATP-binding
FLm1169	131 132 493 498 505 547 67	Cell cycle Cell division Microtubule Mitosis Motor protein Nucleotide-binding ATP-binding
FLm1170	131 132 493 539	Cell cycle Cell division Microtubule Nuclear protein
FLm1171	131 132 498	Cell cycle Cell division Mitosis
FLm1172	131 132 498 507 508 539	Cell cycle Cell division Mitosis mRNA processing mRNA splicing Nuclear protein
FLm1173	131 132 498 539	Cell cycle Cell division Mitosis Nuclear protein
FLm1174	131 132 498 539 547 67	Cell cycle Cell division Mitosis Nuclear protein Nucleotide-binding ATP-binding
FLm1175	131 132 498 539 832	Cell cycle Cell division Mitosis Nuclear protein Ubl conjugation
FLm1176	131 132 498 647 833	Cell cycle Cell division Mitosis Proteasome Ubl conjugation pathway
FLm1177	131 132 498 832 833	Cell cycle Cell division Mitosis Ubl conjugation Ubl conjugation pathway
FLm1178	131 132 498 833	Cell cycle Cell division Mitosis Ubl conjugation pathway
FLm1179	131 132 539	Cell cycle Cell division Nuclear protein
FLm1180	131 132 539 804 805	Cell cycle Cell division Nuclear protein Transcription Transcription regulation
FLm1181	131 132 539 832	Cell cycle Cell division Nuclear protein Ubl conjugation
FLm1182	131 133 206 338 53	Cell cycle Cell shape Cytoskeleton Growth arrest Apoptosis
FLm1183	131 139 375 406 418 460 472 479 547 66 67 723 808 813 829	Cell cycle CF(1) Hydrogen ion transport Ion transport Kinase Magnesium Membrane Metal-binding Nucleotide-binding ATP synthesis ATP-binding Serine/threonine-protein kinase Transferase Transport Tyrosine-protein kinase
FLm1184	131 143 227 234 235 539 804 805	Cell cycle Chaperone DNA damage DNA repair DNA replication Nuclear protein Transcription Transcription regulation
FLm1185	131 143 333 418 539 547 67 723 808	Cell cycle Chaperone Golgi apparatus Kinase Nuclear protein Nucleotide-binding ATP-binding Serine/threonine-protein kinase Transferase
FLm1186	131 143 333 418 539 547 67 723 808 829	Cell cycle Chaperone Golgi apparatus Kinase Nuclear protein Nucleotide-binding ATP-binding Serine/threonine-protein kinase Transferase Tyrosine-protein kinase
FLm1187	131 147 43 479 493 53 591 862 863	Cell cycle Chitin-binding Anti-oncogene Metal-binding Microtubule Apoptosis Phorbol-ester binding Zinc Zinc-finger
FLm1188	131 156 158 221 489 539 678 779 804 805 808 949	Cell cycle Chromatin regulator Chromosomal protein Differentiation Methyltransferase Nuclear protein Repressor Telomere Transcription Transcription regulation Transferase S-adenosyl-L-methionine
FLm1189	131 156 158 227 234 238 418 43 539 547 67 723 779 808	Cell cycle Chromatin regulator Chromosomal protein DNA damage DNA repair DNA-binding Kinase Anti-oncogene Nuclear protein Nucleotide-binding ATP-binding Serine/threonine-protein kinase Telomere Transferase
FLm1190	131 156 158 227 234 238 418 43 539 723 779 808	Cell cycle Chromatin regulator Chromosomal protein DNA damage DNA repair DNA-binding Kinase Anti-oncogene Nuclear protein Serine/threonine-protein kinase Telomere Transferase
FLm1191	131 156 217 221 227 418 539 547 67 723 744 808	Cell cycle Chromatin regulator Developmental protein Differentiation DNA damage Kinase Nuclear protein Nucleotide-binding ATP-binding Serine/threonine-protein kinase Spermatogenesis Transferase
FLm1192	131 156 217 227 234 238 436 479 489 539 804 805 808 813 832 833 862 863 949	Cell cycle Chromatin regulator Developmental protein DNA damage DNA repair DNA-binding Ligase Metal-binding Methyltransferase Nuclear protein Transcription Transcription regulation Transferase Transport Ubl conjugation Ubl conjugation pathway Zinc Zinc-finger S-adenosyl-L-methionine
FLm1193	131 156 217 227 234 238 436 479 489 539 804 805 808 832 833 862 863 949	Cell cycle Chromatin regulator Developmental protein DNA damage DNA repair DNA-binding Ligase Metal-binding Methyltransferase Nuclear protein Transcription Transcription regulation Transferase Ubl conjugation Ubl conjugation pathway Zinc Zinc-finger S-adenosyl-L-methionine
FLm1194	131 156 227 418 539 547 67 723 808	Cell cycle Chromatin regulator DNA damage Kinase Nuclear protein Nucleotide-binding ATP-binding Serine/threonine-protein kinase Transferase
FLm1195	131 156 235 539 678 804 805	Cell cycle Chromatin regulator DNA replication Nuclear protein Repressor Transcription Transcription regulation
FLm1196	131 156 238 30 436 539 547 648 67 804 805	Cell cycle Chromatin regulator DNA-binding Aminoacyl-tRNA synthetase Ligase Nuclear protein Nucleotide-binding Protein biosynthesis ATP-binding Transcription Transcription regulation
FLm1197	131 156 238 43 539 678 804 805	Cell cycle Chromatin regulator DNA-binding Anti-oncogene Nuclear protein Repressor Transcription Transcription regulation
FLm1198	131 156 238 436 479 489 539 808 832 833 862 863 949	Cell cycle Chromatin regulator DNA-binding Ligase Metal-binding Methyltransferase Nuclear protein Transferase Ubl conjugation Ubl conjugation pathway Zinc Zinc-finger S-adenosyl-L-methionine
FLm1199	131 156 378 539 678 804 805 832	Cell cycle Chromatin regulator Hydrolase Nuclear protein Repressor Transcription Transcription regulation Ubl conjugation
FLm1200	131 156 418 460 539 547 67 723 808	Cell cycle Chromatin regulator Kinase Magnesium Nuclear protein Nucleotide-binding ATP-binding Serine/threonine-protein kinase Transferase
FLm1201	131 156 418 460 539 547 67 723 808 829	Cell cycle Chromatin regulator Kinase Magnesium Nuclear protein Nucleotide-binding ATP-binding Serine/threonine-protein kinase Transferase Tyrosine-protein kinase
FLm1202	131 156 539 804 805	Cell cycle Chromatin regulator Nuclear protein Transcription Transcription regulation
FLm1203	131 158 217 227 234 539 832	Cell cycle Chromosomal protein Developmental protein DNA damage DNA repair Nuclear protein Ubl conjugation
FLm1204	131 158 227 234 238 539	Cell cycle Chromosomal protein DNA damage DNA repair DNA-binding Nuclear protein
FLm1205	131 158 227 234 378 469 472 479 539 547 67 779 813 862	Cell cycle Chromosomal protein DNA damage DNA repair Hydrolase Meiosis Membrane Metal-binding Nuclear protein Nucleotide-binding ATP-binding Telomere Transport Zinc
FLm1206	131 158 227 234 378 469 479 539 547 67 779 862	Cell cycle Chromosomal protein DNA damage DNA repair Hydrolase Meiosis Metal-binding Nuclear protein Nucleotide-binding ATP-binding Telomere Zinc
FLm1207	131 158 227 234 469 539 779	Cell cycle Chromosomal protein DNA damage DNA repair Meiosis Nuclear protein Telomere
FLm1208	131 158 227 539 779	Cell cycle Chromosomal protein DNA damage Nuclear protein Telomere
FLm1209	131 158 238 371 539 779 804	Cell cycle Chromosomal protein DNA-binding Homeobox Nuclear protein Telomere Transcription
FLm1210	131 158 238 539 779	Cell cycle Chromosomal protein DNA-binding Nuclear protein Telomere
FLm1211	131 158 43 539 779	Cell cycle Chromosomal protein Anti-oncogene Nuclear protein Telomere
FLm1212	131 159 342 469 493 539 547	Cell cycle Chromosome partition GTP-binding Meiosis Microtubule Nuclear protein Nucleotide-binding
FLm1213	131 159 469 539	Cell cycle Chromosome partition Meiosis Nuclear protein
FLm1214	131 159 539	Cell cycle Chromosome partition Nuclear protein
FLm1215	131 186 274 28 285 406 408 410 472 479 520 521 53 560 641 812 813	Cell cycle Copper FAD Amino-acid biosynthesis Flavoprotein Ion transport Iron Iron transport Membrane Metal-binding NAD NADP Apoptosis Oxidoreductase Proline biosynthesis Transmembrane Transport
FLm1216	131 206 43 760	Cell cycle Cytoskeleton Anti-oncogene Structural protein
FLm1217	131 206 43 9	Cell cycle Cytoskeleton Anti-oncogene Actin-binding
FLm1218	131 217 221 254 43 539	Cell cycle Developmental protein Differentiation Endocytosis Anti-oncogene Nuclear protein
FLm1219	131 217 221 37 43 521 53 539 560	Cell cycle Developmental protein Differentiation Angiogenesis Anti-oncogene NADP Apoptosis Nuclear protein Oxidoreductase
FLm1220	131 217 221 418 460 479 539 547 67 723 808	Cell cycle Developmental protein Differentiation Kinase Magnesium Metal-binding Nuclear protein Nucleotide-binding ATP-binding Serine/threonine-protein kinase Transferase
FLm1221	131 217 221 436 479 53 539 744 833 862 863	Cell cycle Developmental protein Differentiation Ligase Metal-binding Apoptosis Nuclear protein Spermatogenesis Ubl conjugation pathway Zinc Zinc-finger
FLm1222	131 217 227 539	Cell cycle Developmental protein DNA damage Nuclear protein
FLm1223	131 217 227 539 547 67	Cell cycle Developmental protein DNA damage Nuclear protein Nucleotide-binding ATP-binding
FLm1224	131 217 256 378 472 904	Cell cycle Developmental protein Endoplasmic reticulum Hydrolase Membrane Protein phosphatase
FLm1225	131 217 333 378 460 472 479 812	Cell cycle Developmental protein Golgi apparatus Hydrolase Magnesium Membrane Metal-binding Transmembrane
FLm1226	131 217 341 43	Cell cycle Developmental protein Growth regulation Anti-oncogene
FLm1227	131 217 43 472 53 675 812 832	Cell cycle Developmental protein Anti-oncogene Membrane Apoptosis Receptor Transmembrane Ubl conjugation
FLm1228	131 217 43 879	Cell cycle Developmental protein Anti-oncogene Wnt signaling pathway
FLm1229	131 217 539	Cell cycle Developmental protein Nuclear protein
FLm1230	131 227 233 234 238 469 539 547 67 742	Cell cycle DNA damage DNA recombination DNA repair DNA-binding Meiosis Nuclear protein Nucleotide-binding ATP-binding SOS response
FLm1231	131 227 234 235 539 804 805 807	Cell cycle DNA damage DNA repair DNA replication Nuclear protein Transcription Transcription regulation Transducer
FLm1232	131 227 234 238 275 43 444 479 539 862 863	Cell cycle DNA damage DNA repair DNA-binding Fatty acid biosynthesis Anti-oncogene Lipid synthesis Metal-binding Nuclear protein Zinc Zinc-finger
FLm1233	131 227 234 238 347 378 539 547 67 694	Cell cycle DNA damage DNA repair DNA-binding Helicase Hydrolase Nuclear protein Nucleotide-binding ATP-binding RNA-binding
FLm1234	131 227 234 238 43 539	Cell cycle DNA damage DNA repair DNA-binding Anti-oncogene Nuclear protein
FLm1235	131 227 234 238 539 547 67	Cell cycle DNA damage DNA repair DNA-binding Nuclear protein Nucleotide-binding ATP-binding
FLm1236	131 227 234 418 539 547 67 723 808 832	Cell cycle DNA damage DNA repair Kinase Nuclear protein Nucleotide-binding ATP-binding Serine/threonine-protein kinase Transferase Ubl conjugation
FLm1237	131 227 234 539	Cell cycle DNA damage DNA repair Nuclear protein
FLm1238	131 227 338 687 689	Cell cycle DNA damage Growth arrest Ribonucleoprotein Ribosomal protein
FLm1239	131 235 238 479 539 547 67 804 805 862 863	Cell cycle DNA replication DNA-binding Metal-binding Nuclear protein Nucleotide-binding ATP-binding Transcription Transcription regulation Zinc Zinc-finger
FLm1240	131 235 238 539 547 67 804 805	Cell cycle DNA replication DNA-binding Nuclear protein Nucleotide-binding ATP-binding Transcription Transcription regulation
FLm1241	131 235 238 539 832	Cell cycle DNA replication DNA-binding Nuclear protein Ubl conjugation
FLm1242	131 235 479 539 862 863	Cell cycle DNA replication Metal-binding Nuclear protein Zinc Zinc-finger
FLm1243	131 235 539	Cell cycle DNA replication Nuclear protein
FLm1244	131 235 539 653 813	Cell cycle DNA replication Nuclear protein Protein transport Transport
FLm1245	131 236	Cell cycle DNA replication inhibitor
FLm1246	131 237 43 539	Cell cycle DNA synthesis Anti-oncogene Nuclear protein
FLm1247	131 238 342 343 43 539 547 678 804 805	Cell cycle DNA-binding GTP-binding GTPase activation Anti-oncogene Nuclear protein Nucleotide-binding Repressor Transcription Transcription regulation
FLm1248	131 238 343 43 539 678 804 805	Cell cycle DNA-binding GTPase activation Anti-oncogene Nuclear protein Repressor Transcription Transcription regulation
FLm1249	131 238 418 539 547 67 723 804 805 808	Cell cycle DNA-binding Kinase Nuclear protein Nucleotide-binding ATP-binding Serine/threonine-protein kinase Transcription Transcription regulation Transferase
FLm1250	131 238 43 479 539 678 804 805 862 863	Cell cycle DNA-binding Anti-oncogene Metal-binding Nuclear protein Repressor Transcription Transcription regulation Zinc Zinc-finger
FLm1251	131 238 43 479 539 694 804 805 862 863	Cell cycle DNA-binding Anti-oncogene Metal-binding Nuclear protein RNA-binding Transcription Transcription regulation Zinc Zinc-finger
FLm1252	131 238 43 479 539 804 805 862 863	Cell cycle DNA-binding Anti-oncogene Metal-binding Nuclear protein Transcription Transcription regulation Zinc Zinc-finger
FLm1253	131 238 43 53 539 698 804 805	Cell cycle DNA-binding Anti-oncogene Apoptosis Nuclear protein rRNA processing Transcription Transcription regulation
FLm1254	131 238 436 479 539 832 833 862 863	Cell cycle DNA-binding Ligase Metal-binding Nuclear protein Ubl conjugation Ubl conjugation pathway Zinc Zinc-finger
FLm1255	131 238 539 678 804 805	Cell cycle DNA-binding Nuclear protein Repressor Transcription Transcription regulation
FLm1256	131 256 333 418 472 547 67 723 808	Cell cycle Endoplasmic reticulum Golgi apparatus Kinase Membrane Nucleotide-binding ATP-binding Serine/threonine-protein kinase Transferase
FLm1257	131 256 472 653 813 931	Cell cycle Endoplasmic reticulum Membrane Protein transport Transport ER-Golgi transport
FLm1258	131 275 43 444 596 879	Cell cycle Fatty acid biosynthesis Anti-oncogene Lipid synthesis Phosphopantetheine Wnt signaling pathway
FLm1259	131 30 43 436 547 648 67	Cell cycle Aminoacyl-tRNA synthetase Anti-oncogene Ligase Nucleotide-binding Protein biosynthesis ATP-binding
FLm1260	131 333 418 539 547 67 723 808	Cell cycle Golgi apparatus Kinase Nuclear protein Nucleotide-binding ATP-binding Serine/threonine-protein kinase Transferase
FLm1261	131 338	Cell cycle Growth arrest
FLm1262	131 338 472 675	Cell cycle Growth arrest Membrane Receptor
FLm1263	131 338 472 812	Cell cycle Growth arrest Membrane Transmembrane
FLm1264	131 338 479 862 863	Cell cycle Growth arrest Metal-binding Zinc Zinc-finger
FLm1265	131 342 43 472 547	Cell cycle GTP-binding Anti-oncogene Membrane Nucleotide-binding
FLm1266	131 343 43	Cell cycle GTPase activation Anti-oncogene
FLm1267	131 343 43 472	Cell cycle GTPase activation Anti-oncogene Membrane
FLm1268	131 378 43 53 645 788	Cell cycle Hydrolase Anti-oncogene Apoptosis Protease Thiol protease
FLm1269	131 378 43 645 720	Cell cycle Hydrolase Anti-oncogene Protease Serine protease
FLm1270	131 378 43 904	Cell cycle Hydrolase Anti-oncogene Protein phosphatase
FLm1271	131 378 460 464 479 539 904	Cell cycle Hydrolase Magnesium Manganese Metal-binding Nuclear protein Protein phosphatase
FLm1272	131 378 460 464 479 904	Cell cycle Hydrolase Magnesium Manganese Metal-binding Protein phosphatase
FLm1273	131 378 904	Cell cycle Hydrolase Protein phosphatase
FLm1274	131 403 43	Cell cycle Intermediate filament Anti-oncogene
FLm1275	131 413 539 697	Cell cycle Isomerase Nuclear protein Rotamase
FLm1276	131 418 43 53 539 547 67 723 804 805 808 832	Cell cycle Kinase Anti-oncogene Apoptosis Nuclear protein Nucleotide-binding ATP-binding Serine/threonine-protein kinase Transcription Transcription regulation Transferase Ubl conjugation
FLm1277	131 418 460 464 479 539 547 67 723 808	Cell cycle Kinase Magnesium Manganese Metal-binding Nuclear protein Nucleotide-binding ATP-binding Serine/threonine-protein kinase Transferase
FLm1278	131 418 460 479 539 547 67 723 808	Cell cycle Kinase Magnesium Metal-binding Nuclear protein Nucleotide-binding ATP-binding Serine/threonine-protein kinase Transferase
FLm1279	131 418 460 479 547 67 723 808	Cell cycle Kinase Magnesium Metal-binding Nucleotide-binding ATP-binding Serine/threonine-protein kinase Transferase
FLm1280	131 418 460 479 547 67 723 808 829	Cell cycle Kinase Magnesium Metal-binding Nucleotide-binding ATP-binding Serine/threonine-protein kinase Transferase Tyrosine-protein kinase
FLm1281	131 418 539 547 67 723 808	Cell cycle Kinase Nuclear protein Nucleotide-binding ATP-binding Serine/threonine-protein kinase Transferase
FLm1282	131 418 547 67 723 808	Cell cycle Kinase Nucleotide-binding ATP-binding Serine/threonine-protein kinase Transferase
FLm1283	131 43	Cell cycle Anti-oncogene
FLm1284	131 43 472	Cell cycle Anti-oncogene Membrane
FLm1285	131 43 472 646 722	Cell cycle Anti-oncogene Membrane Protease inhibitor Serine protease inhibitor
FLm1286	131 43 479 493 53 591 862 863	Cell cycle Anti-oncogene Metal-binding Microtubule Apoptosis Phorbol-ester binding Zinc Zinc-finger
FLm1287	131 43 479 539 862 863	Cell cycle Anti-oncogene Metal-binding Nuclear protein Zinc Zinc-finger
FLm1288	131 43 479 862 863	Cell cycle Anti-oncogene Metal-binding Zinc Zinc-finger
FLm1289	131 43 496 521 539 560	Cell cycle Anti-oncogene Mitochondrion NADP Nuclear protein Oxidoreductase
FLm1290	131 43 53	Cell cycle Anti-oncogene Apoptosis
FLm1291	131 43 53 539 694	Cell cycle Anti-oncogene Apoptosis Nuclear protein RNA-binding
FLm1292	131 43 53 539 804 805	Cell cycle Anti-oncogene Apoptosis Nuclear protein Transcription Transcription regulation
FLm1293	131 43 539 804	Cell cycle Anti-oncogene Nuclear protein Transcription
FLm1294	131 43 539 804 805	Cell cycle Anti-oncogene Nuclear protein Transcription Transcription regulation
FLm1295	131 43 539 832	Cell cycle Anti-oncogene Nuclear protein Ubl conjugation
FLm1296	131 43 646 722	Cell cycle Anti-oncogene Protease inhibitor Serine protease inhibitor
FLm1297	131 43 879	Cell cycle Anti-oncogene Wnt signaling pathway
FLm1298	131 436 479 53 539 833 862 863	Cell cycle Ligase Metal-binding Apoptosis Nuclear protein Ubl conjugation pathway Zinc Zinc-finger
FLm1299	131 436 547 67 833	Cell cycle Ligase Nucleotide-binding ATP-binding Ubl conjugation pathway
FLm1300	131 472 539	Cell cycle Membrane Nuclear protein
FLm1301	131 472 539 653 678 804 805 813	Cell cycle Membrane Nuclear protein Protein transport Repressor Transcription Transcription regulation Transport
FLm1302	131 472 539 694 729 804 805	Cell cycle Membrane Nuclear protein RNA-binding SH3-binding Transcription Transcription regulation
FLm1303	131 472 539 832	Cell cycle Membrane Nuclear protein Ubl conjugation
FLm1304	131 479 493 539 591 862 863	Cell cycle Metal-binding Microtubule Nuclear protein Phorbol-ester binding Zinc Zinc-finger
FLm1305	131 479 539 649 862 863	Cell cycle Metal-binding Nuclear protein Protein kinase inhibitor Zinc Zinc-finger
FLm1306	131 479 539 804 805 862 863	Cell cycle Metal-binding Nuclear protein Transcription Transcription regulation Zinc Zinc-finger
FLm1307	131 479 539 862 863	Cell cycle Metal-binding Nuclear protein Zinc Zinc-finger
FLm1308	131 493 53	Cell cycle Microtubule Apoptosis
FLm1309	131 53	Cell cycle Apoptosis
FLm1310	131 53 539	Cell cycle Apoptosis Nuclear protein
FLm1311	131 53 729	Cell cycle Apoptosis SH3-binding
FLm1312	131 53 833	Cell cycle Apoptosis Ubl conjugation pathway
FLm1313	131 539	Cell cycle Nuclear protein
FLm1314	131 539 547 67	Cell cycle Nuclear protein Nucleotide-binding ATP-binding
FLm1315	131 539 649	Cell cycle Nuclear protein Protein kinase inhibitor
FLm1316	131 539 68	Cell cycle Nuclear protein Autocatalytic cleavage
FLm1317	131 760	Cell cycle Structural protein
FLm1318	133 134 217 221 37 472 573 675 808 812	Cell shape Cell wall Developmental protein Differentiation Angiogenesis Membrane Peptidoglycan synthesis Receptor Transferase Transmembrane
FLm1319	133 134 333 413 472 573 812	Cell shape Cell wall Golgi apparatus Isomerase Membrane Peptidoglycan synthesis Transmembrane
FLm1320	133 134 413 472 532 573 769 812 813	Cell shape Cell wall Isomerase Membrane Neurotransmitter transport Peptidoglycan synthesis Symport Transmembrane Transport
FLm1321	133 134 413 573 663	Cell shape Cell wall Isomerase Peptidoglycan synthesis Pyridoxal phosphate
FLm1322	133 134 573 808	Cell shape Cell wall Peptidoglycan synthesis Transferase
FLm1323	133 206 217 460 479 493 539 9	Cell shape Cytoskeleton Developmental protein Magnesium Metal-binding Microtubule Nuclear protein Actin-binding
FLm1324	133 206 217 493 9	Cell shape Cytoskeleton Developmental protein Microtubule Actin-binding
FLm1325	133 206 418 547 67 808	Cell shape Cytoskeleton Kinase Nucleotide-binding ATP-binding Transferase
FLm1326	133 206 472 760	Cell shape Cytoskeleton Membrane Structural protein
FLm1327	133 217 221 524 770 771 9	Cell shape Developmental protein Differentiation Neurogenesis Synapse Synaptosome Actin-binding
FLm1328	133 217 472 812	Cell shape Developmental protein Membrane Transmembrane
FLm1329	133 342 472 547	Cell shape GTP-binding Membrane Nucleotide-binding
FLm1330	133 391 472 812	Cell shape Immune response Membrane Transmembrane
FLm1331	133 472	Cell shape Membrane
FLm1332	133 472 505 812 813	Cell shape Membrane Motor protein Transmembrane Transport
FLm1333	134 256 328 337 472 808 812	Cell wall Endoplasmic reticulum Glycosyltransferase GPI-anchor biosynthesis Membrane Transferase Transmembrane
FLm1334	134 256 337 472 808 812	Cell wall Endoplasmic reticulum GPI-anchor biosynthesis Membrane Transferase Transmembrane
FLm1335	134 256 337 472 812	Cell wall Endoplasmic reticulum GPI-anchor biosynthesis Membrane Transmembrane
FLm1336	134 391 472 490 572 812	Cell wall Immune response Membrane MHC I Peptidoglycan-anchor Transmembrane
FLm1337	134 472 572 812	Cell wall Membrane Peptidoglycan-anchor Transmembrane
FLm1338	134 572	Cell wall Peptidoglycan-anchor
FLm1339	137 158 238 371 539 804	Centromere Chromosomal protein DNA-binding Homeobox Nuclear protein Transcription
FLm1340	137 158 238 539	Centromere Chromosomal protein DNA-binding Nuclear protein
FLm1341	137 158 238 539 544	Centromere Chromosomal protein DNA-binding Nuclear protein Nucleosome core
FLm1342	137 158 539	Centromere Chromosomal protein Nuclear protein
FLm1343	137 158 539 678 804 805	Centromere Chromosomal protein Nuclear protein Repressor Transcription Transcription regulation
FLm1344	138 261 296 297 375 406 472 589 675 807 812 813 946	CF(0) Envelope protein Fusion protein G-protein coupled receptor Hydrogen ion transport Ion transport Membrane Pheromone response Receptor Transducer Transmembrane Transport Virion protein
FLm1345	138 297 375 406 472 479 541 589 675 807 812 813 862 863 946	CF(0) G-protein coupled receptor Hydrogen ion transport Ion transport Membrane Metal-binding Viral nucleoprotein Pheromone response Receptor Transducer Transmembrane Transport Zinc Zinc-finger Virion protein
FLm1346	138 297 375 406 472 589 675 807 812 813	CF(0) G-protein coupled receptor Hydrogen ion transport Ion transport Membrane Pheromone response Receptor Transducer Transmembrane Transport
FLm1347	138 297 375 406 472 675 807 812 813	CF(0) G-protein coupled receptor Hydrogen ion transport Ion transport Membrane Receptor Transducer Transmembrane Transport
FLm1348	138 375 378 406 446 472 66 812 813 926	CF(0) Hydrogen ion transport Hydrolase Ion transport Lipid-binding Membrane ATP synthesis Transmembrane Transport Vacuole
FLm1349	138 375 406 446 813	CF(0) Hydrogen ion transport Ion transport Lipid-binding Transport
FLm1350	138 375 406 472 496 812 813	CF(0) Hydrogen ion transport Ion transport Membrane Mitochondrion Transmembrane Transport
FLm1351	138 375 406 496 66 813	CF(0) Hydrogen ion transport Ion transport Mitochondrion ATP synthesis Transport
FLm1352	138 375 406 496 813	CF(0) Hydrogen ion transport Ion transport Mitochondrion Transport
FLm1353	139 156 158 375 378 406 436 472 479 539 547 66 67 813 833 862 863	CF(1) Chromatin regulator Chromosomal protein Hydrogen ion transport Hydrolase Ion transport Ligase Membrane Metal-binding Nuclear protein Nucleotide-binding ATP synthesis ATP-binding Transport Ubl conjugation pathway Zinc Zinc-finger
FLm1354	139 217 221 272 37 375 406 472 547 66 67 797 807 812 813	CF(1) Developmental protein Differentiation Extracellular matrix Angiogenesis Hydrogen ion transport Ion transport Membrane Nucleotide-binding ATP synthesis ATP-binding Tissue remodeling Transducer Transmembrane Transport
FLm1355	139 238 375 406 472 479 539 547 66 67 813 862 863	CF(1) DNA-binding Hydrogen ion transport Ion transport Membrane Metal-binding Nuclear protein Nucleotide-binding ATP synthesis ATP-binding Transport Zinc Zinc-finger
FLm1356	139 238 375 406 472 539 547 66 67 804 805 813	CF(1) DNA-binding Hydrogen ion transport Ion transport Membrane Nuclear protein Nucleotide-binding ATP synthesis ATP-binding Transcription Transcription regulation Transport
FLm1357	139 261 296 375 406 472 547 66 67 812 813 946	CF(1) Envelope protein Fusion protein Hydrogen ion transport Ion transport Membrane Nucleotide-binding ATP synthesis ATP-binding Transmembrane Transport Virion protein
FLm1358	139 297 375 406 472 547 66 67 675 807 812 813	CF(1) G-protein coupled receptor Hydrogen ion transport Ion transport Membrane Nucleotide-binding ATP synthesis ATP-binding Receptor Transducer Transmembrane Transport
FLm1359	139 375 378 397 406 472 496 547 645 66 67 812 813	CF(1) Hydrogen ion transport Hydrolase Inner membrane Ion transport Membrane Mitochondrion Nucleotide-binding Protease ATP synthesis ATP-binding Transmembrane Transport
FLm1360	139 375 378 406 418 547 66 67 723 808 813	CF(1) Hydrogen ion transport Hydrolase Ion transport Kinase Nucleotide-binding ATP synthesis ATP-binding Serine/threonine-protein kinase Transferase Transport
FLm1361	139 375 378 406 472 496 547 66 67 813	CF(1) Hydrogen ion transport Hydrolase Ion transport Membrane Mitochondrion Nucleotide-binding ATP synthesis ATP-binding Transport
FLm1362	139 375 378 406 472 547 66 67 813	CF(1) Hydrogen ion transport Hydrolase Ion transport Membrane Nucleotide-binding ATP synthesis ATP-binding Transport
FLm1363	139 375 378 406 472 66 813	CF(1) Hydrogen ion transport Hydrolase Ion transport Membrane ATP synthesis Transport
FLm1364	139 375 378 406 496 66 813	CF(1) Hydrogen ion transport Hydrolase Ion transport Mitochondrion ATP synthesis Transport
FLm1365	139 375 378 406 66 813	CF(1) Hydrogen ion transport Hydrolase Ion transport ATP synthesis Transport
FLm1366	139 375 406 472 479 547 66 67 813 862 863	CF(1) Hydrogen ion transport Ion transport Membrane Metal-binding Nucleotide-binding ATP synthesis ATP-binding Transport Zinc Zinc-finger
FLm1367	139 375 406 472 514 547 66 67 813 9	CF(1) Hydrogen ion transport Ion transport Membrane Muscle protein Nucleotide-binding ATP synthesis ATP-binding Transport Actin-binding
FLm1368	139 375 406 472 527 547 66 67 813	CF(1) Hydrogen ion transport Ion transport Membrane Neuropeptide Nucleotide-binding ATP synthesis ATP-binding Transport
FLm1369	139 375 406 472 547 66 67 804 805 813	CF(1) Hydrogen ion transport Ion transport Membrane Nucleotide-binding ATP synthesis ATP-binding Transcription Transcription regulation Transport
FLm1370	139 375 406 472 547 66 67 813	CF(1) Hydrogen ion transport Ion transport Membrane Nucleotide-binding ATP synthesis ATP-binding Transport
FLm1371	140 142 21 378 460 479 547 862	cGMP cGMP-binding Allosteric enzyme Hydrolase Magnesium Metal-binding Nucleotide-binding Zinc
FLm1372	140 142 378 547	cGMP cGMP-binding Hydrolase Nucleotide-binding
FLm1373	140 142 406 407 472 547 716 812 813 844	cGMP cGMP-binding Ion transport Ionic channel Membrane Nucleotide-binding Sensory transduction Transmembrane Transport Vision
FLm1374	140 378 464 479	cGMP Hydrolase Manganese Metal-binding
FLm1375	140 378 472	cGMP Hydrolase Membrane
FLm1376	140 378 472 716 844	cGMP Hydrolase Membrane Sensory transduction Vision
FLm1377	140 378 472 812	cGMP Hydrolase Membrane Transmembrane
FLm1378	140 378 472 812 813	cGMP Hydrolase Membrane Transmembrane Transport
FLm1379	140 378 716 844	cGMP Hydrolase Sensory transduction Vision
FLm1380	141 349 408 456 479	cGMP biosynthesis Heme Iron Lyase Metal-binding
FLm1381	141 418 456 472 547 552 67 675 716 723 808 812	cGMP biosynthesis Kinase Lyase Membrane Nucleotide-binding Olfaction ATP-binding Receptor Sensory transduction Serine/threonine-protein kinase Transferase Transmembrane
FLm1382	141 418 456 472 547 552 67 716 723 808 812	cGMP biosynthesis Kinase Lyase Membrane Nucleotide-binding Olfaction ATP-binding Sensory transduction Serine/threonine-protein kinase Transferase Transmembrane
FLm1383	141 418 456 472 547 67 675 716 723 808 812 829 844	cGMP biosynthesis Kinase Lyase Membrane Nucleotide-binding ATP-binding Receptor Sensory transduction Serine/threonine-protein kinase Transferase Transmembrane Tyrosine-protein kinase Vision
FLm1384	141 418 456 472 547 67 675 716 723 808 812 844	cGMP biosynthesis Kinase Lyase Membrane Nucleotide-binding ATP-binding Receptor Sensory transduction Serine/threonine-protein kinase Transferase Transmembrane Vision
FLm1385	141 418 456 472 547 67 675 723 808 812	cGMP biosynthesis Kinase Lyase Membrane Nucleotide-binding ATP-binding Receptor Serine/threonine-protein kinase Transferase Transmembrane
FLm1386	141 418 456 472 547 67 675 723 808 812 829	cGMP biosynthesis Kinase Lyase Membrane Nucleotide-binding ATP-binding Receptor Serine/threonine-protein kinase Transferase Transmembrane Tyrosine-protein kinase
FLm1387	141 418 456 472 547 67 675 723 808 812 868	cGMP biosynthesis Kinase Lyase Membrane Nucleotide-binding ATP-binding Receptor Serine/threonine-protein kinase Transferase Transmembrane Chloride
FLm1388	141 456	cGMP biosynthesis Lyase
FLm1389	141 456 472 675 812	cGMP biosynthesis Lyase Membrane Receptor Transmembrane
FLm1390	141 456 472 675 812 868	cGMP biosynthesis Lyase Membrane Receptor Transmembrane Chloride
FLm1391	143	Chaperone
FLm1392	143 156 539 804 805	Chaperone Chromatin regulator Nuclear protein Transcription Transcription regulation
FLm1393	143 186 479 49 560 862	Chaperone Copper Metal-binding Antioxidant Oxidoreductase Zinc
FLm1394	143 186 479 496	Chaperone Copper Metal-binding Mitochondrion
FLm1395	143 202 346 413 547 67	Chaperone Cytokine Heat shock Isomerase Nucleotide-binding ATP-binding
FLm1396	143 206	Chaperone Cytoskeleton
FLm1397	143 206 217 221 493 524 832	Chaperone Cytoskeleton Developmental protein Differentiation Microtubule Neurogenesis Ubl conjugation
FLm1398	143 206 346	Chaperone Cytoskeleton Heat shock
FLm1399	143 217 221 346 547 67 744	Chaperone Developmental protein Differentiation Heat shock Nucleotide-binding ATP-binding Spermatogenesis
FLm1400	143 217 221 517	Chaperone Developmental protein Differentiation Myogenesis
FLm1401	143 235 238 244 347 378 479 539 547 67 862 863	Chaperone DNA replication DNA-binding Early protein Helicase Hydrolase Metal-binding Nuclear protein Nucleotide-binding ATP-binding Zinc Zinc-finger
FLm1402	143 235 256 346 479 862 863	Chaperone DNA replication Endoplasmic reticulum Heat shock Metal-binding Zinc Zinc-finger
FLm1403	143 235 346 472 479 862 863	Chaperone DNA replication Heat shock Membrane Metal-binding Zinc Zinc-finger
FLm1404	143 235 346 479 496 53 862 863	Chaperone DNA replication Heat shock Metal-binding Mitochondrion Apoptosis Zinc Zinc-finger
FLm1405	143 235 346 479 539 862 863	Chaperone DNA replication Heat shock Metal-binding Nuclear protein Zinc Zinc-finger
FLm1406	143 235 346 479 862 863	Chaperone DNA replication Heat shock Metal-binding Zinc Zinc-finger
FLm1407	143 238 256 371 472 479 492 539 804 812 862 863	Chaperone DNA-binding Endoplasmic reticulum Homeobox Membrane Metal-binding Microsome Nuclear protein Transcription Transmembrane Zinc Zinc-finger
FLm1408	143 238 371 539 804	Chaperone DNA-binding Homeobox Nuclear protein Transcription
FLm1409	143 238 418 479 547 67 804 805 808 862 863	Chaperone DNA-binding Kinase Metal-binding Nucleotide-binding ATP-binding Transcription Transcription regulation Transferase Zinc Zinc-finger
FLm1410	143 238 479 539 804 805 862 863	Chaperone DNA-binding Metal-binding Nuclear protein Transcription Transcription regulation Zinc Zinc-finger
FLm1411	143 238 539	Chaperone DNA-binding Nuclear protein
FLm1412	143 254 346	Chaperone Endocytosis Heat shock
FLm1413	143 256 346	Chaperone Endoplasmic reticulum Heat shock
FLm1414	143 256 346 492 547 67	Chaperone Endoplasmic reticulum Heat shock Microsome Nucleotide-binding ATP-binding
FLm1415	143 256 346 494 646 722	Chaperone Endoplasmic reticulum Heat shock Milk protein Protease inhibitor Serine protease inhibitor
FLm1416	143 256 346 547 67	Chaperone Endoplasmic reticulum Heat shock Nucleotide-binding ATP-binding
FLm1417	143 256 347 378 472 479 492 547 653 67 812 813 862 863	Chaperone Endoplasmic reticulum Helicase Hydrolase Membrane Metal-binding Microsome Nucleotide-binding Protein transport ATP-binding Transmembrane Transport Zinc Zinc-finger
FLm1418	143 256 347 378 472 492 547 653 67 812 813	Chaperone Endoplasmic reticulum Helicase Hydrolase Membrane Microsome Nucleotide-binding Protein transport ATP-binding Transmembrane Transport
FLm1419	143 256 413 472 676	Chaperone Endoplasmic reticulum Isomerase Membrane Redox-active center
FLm1420	143 256 472 479 653 812 813 862 863	Chaperone Endoplasmic reticulum Membrane Metal-binding Protein transport Transmembrane Transport Zinc Zinc-finger
FLm1421	143 256 479 539 862 863	Chaperone Endoplasmic reticulum Metal-binding Nuclear protein Zinc Zinc-finger
FLm1422	143 256 479 676 862 863	Chaperone Endoplasmic reticulum Metal-binding Redox-active center Zinc Zinc-finger
FLm1423	143 256 547 67	Chaperone Endoplasmic reticulum Nucleotide-binding ATP-binding
FLm1424	143 256 676	Chaperone Endoplasmic reticulum Redox-active center
FLm1425	143 30 436 547 648 67	Chaperone Aminoacyl-tRNA synthetase Ligase Nucleotide-binding Protein biosynthesis ATP-binding
FLm1426	143 342 547	Chaperone GTP-binding Nucleotide-binding
FLm1427	143 346	Chaperone Heat shock
FLm1428	143 346 403 416	Chaperone Heat shock Intermediate filament Keratin
FLm1429	143 346 489 547 67 808	Chaperone Heat shock Methyltransferase Nucleotide-binding ATP-binding Transferase
FLm1430	143 346 496	Chaperone Heat shock Mitochondrion
FLm1431	143 346 496 547 67	Chaperone Heat shock Mitochondrion Nucleotide-binding ATP-binding
FLm1432	143 346 539 547 67	Chaperone Heat shock Nuclear protein Nucleotide-binding ATP-binding
FLm1433	143 346 547 67	Chaperone Heat shock Nucleotide-binding ATP-binding
FLm1434	143 378 4 408 411 472 479 496 547 67 813	Chaperone Hydrolase 4Fe-4S Iron Iron-sulfur Membrane Metal-binding Mitochondrion Nucleotide-binding ATP-binding Transport
FLm1435	143 378 472 496 547 67 813	Chaperone Hydrolase Membrane Mitochondrion Nucleotide-binding ATP-binding Transport
FLm1436	143 378 729 904	Chaperone Hydrolase SH3-binding Protein phosphatase
FLm1437	143 391 397 472 479 490 496 653 811 812 813 862	Chaperone Immune response Inner membrane Membrane Metal-binding MHC I Mitochondrion Protein transport Translocation Transmembrane Transport Zinc
FLm1438	143 391 472 496 812	Chaperone Immune response Membrane Mitochondrion Transmembrane
FLm1439	143 391 472 812	Chaperone Immune response Membrane Transmembrane
FLm1440	143 397 472 479 496 653 811 813 862	Chaperone Inner membrane Membrane Metal-binding Mitochondrion Protein transport Translocation Transport Zinc
FLm1441	143 397 472 496 653 811 813	Chaperone Inner membrane Membrane Mitochondrion Protein transport Translocation Transport
FLm1442	143 413 507 508 539 697 747	Chaperone Isomerase mRNA processing mRNA splicing Nuclear protein Rotamase Spliceosome
FLm1443	143 413 539 697	Chaperone Isomerase Nuclear protein Rotamase
FLm1444	143 418 496 547 67 723 808	Chaperone Kinase Mitochondrion Nucleotide-binding ATP-binding Serine/threonine-protein kinase Transferase
FLm1445	143 418 547 67 723 808	Chaperone Kinase Nucleotide-binding ATP-binding Serine/threonine-protein kinase Transferase
FLm1446	143 472 479 489 808 812 862 863	Chaperone Membrane Metal-binding Methyltransferase Transferase Transmembrane Zinc Zinc-finger
FLm1447	143 472 479 812 862 863	Chaperone Membrane Metal-binding Transmembrane Zinc Zinc-finger
FLm1448	143 472 479 862 863	Chaperone Membrane Metal-binding Zinc Zinc-finger
FLm1449	143 472 496	Chaperone Membrane Mitochondrion
FLm1450	143 472 496 547 67 812	Chaperone Membrane Mitochondrion Nucleotide-binding ATP-binding Transmembrane
FLm1451	143 472 547 67 812	Chaperone Membrane Nucleotide-binding ATP-binding Transmembrane
FLm1452	143 472 812	Chaperone Membrane Transmembrane
FLm1453	143 479 496 547 67 862 863	Chaperone Metal-binding Mitochondrion Nucleotide-binding ATP-binding Zinc Zinc-finger
FLm1454	143 479 539 862 863	Chaperone Metal-binding Nuclear protein Zinc Zinc-finger
FLm1455	143 479 694 862 863	Chaperone Metal-binding RNA-binding Zinc Zinc-finger
FLm1456	143 479 862 863	Chaperone Metal-binding Zinc Zinc-finger
FLm1457	143 496	Chaperone Mitochondrion
FLm1458	143 496 547 67	Chaperone Mitochondrion Nucleotide-binding ATP-binding
FLm1459	143 527 813	Chaperone Neuropeptide Transport
FLm1460	143 53	Chaperone Apoptosis
FLm1461	143 53 832	Chaperone Apoptosis Ubl conjugation
FLm1462	143 539	Chaperone Nuclear protein
FLm1463	143 539 547 67	Chaperone Nuclear protein Nucleotide-binding ATP-binding
FLm1464	143 539 832	Chaperone Nuclear protein Ubl conjugation
FLm1465	143 547 67	Chaperone Nucleotide-binding ATP-binding
FLm1466	143 547 67 687 689	Chaperone Nucleotide-binding ATP-binding Ribonucleoprotein Ribosomal protein
FLm1467	143 547 67 687 689 694 699	Chaperone Nucleotide-binding ATP-binding Ribonucleoprotein Ribosomal protein RNA-binding rRNA-binding
FLm1468	143 547 67 716 844	Chaperone Nucleotide-binding ATP-binding Sensory transduction Vision
FLm1469	143 647	Chaperone Proteasome
FLm1470	145	Chemotaxis
FLm1471	145 202	Chemotaxis Cytokine
FLm1472	145 202 395	Chemotaxis Cytokine Inflammatory response
FLm1473	145 202 395 472 557 813	Chemotaxis Cytokine Inflammatory response Membrane Outer membrane Transport
FLm1474	145 202 472 812	Chemotaxis Cytokine Membrane Transmembrane
FLm1475	145 217 221 472 524 675 812	Chemotaxis Developmental protein Differentiation Membrane Neurogenesis Receptor Transmembrane
FLm1476	145 217 221 472 524 812	Chemotaxis Developmental protein Differentiation Membrane Neurogenesis Transmembrane
FLm1477	145 217 221 524	Chemotaxis Developmental protein Differentiation Neurogenesis
FLm1478	145 297 472 675 807 812	Chemotaxis G-protein coupled receptor Membrane Receptor Transducer Transmembrane
FLm1479	145 378 442 472 479 812	Chemotaxis Hydrolase Lipid degradation Membrane Metal-binding Transmembrane
FLm1480	145 378 539	Chemotaxis Hydrolase Nuclear protein
FLm1481	147	Chitin-binding
FLm1482	147 395 430	Chitin-binding Inflammatory response Lectin
FLm1483	147 479 862 863	Chitin-binding Metal-binding Zinc Zinc-finger
FLm1484	148 150 157 460 472 479 602 603 604 793 812 934	Chlorophyll Chloroplast Chromophore Magnesium Membrane Metal-binding Photosynthesis Photosystem I Photosystem II Thylakoid Transmembrane Plastid
FLm1485	152 227 233 234 238 275 347 378 418 444 460 479 547 67 723 742 752 756 808	Cholesterol biosynthesis DNA damage DNA recombination DNA repair DNA-binding Fatty acid biosynthesis Helicase Hydrolase Kinase Lipid synthesis Magnesium Metal-binding Nucleotide-binding ATP-binding Serine/threonine-protein kinase SOS response Steroid biosynthesis Sterol biosynthesis Transferase
FLm1486	152 256 274 285 349 408 444 472 479 520 521 560 752 756 812	Cholesterol biosynthesis Endoplasmic reticulum FAD Flavoprotein Heme Iron Lipid synthesis Membrane Metal-binding NAD NADP Oxidoreductase Steroid biosynthesis Sterol biosynthesis Transmembrane
FLm1487	152 256 413 444 472 752 756 812	Cholesterol biosynthesis Endoplasmic reticulum Isomerase Lipid synthesis Membrane Steroid biosynthesis Sterol biosynthesis Transmembrane
FLm1488	152 256 414 444 460 472 511 521 560 752 756 808 812	Cholesterol biosynthesis Endoplasmic reticulum Isoprene biosynthesis Lipid synthesis Magnesium Membrane Multifunctional enzyme NADP Oxidoreductase Steroid biosynthesis Sterol biosynthesis Transferase Transmembrane
FLm1489	152 256 444 472 520 560 752 755 756 812	Cholesterol biosynthesis Endoplasmic reticulum Lipid synthesis Membrane NAD Oxidoreductase Steroid biosynthesis Steroidogenesis Sterol biosynthesis Transmembrane
FLm1490	152 256 444 472 521 560 576 752 756 812	Cholesterol biosynthesis Endoplasmic reticulum Lipid synthesis Membrane NADP Oxidoreductase Peroxisome Steroid biosynthesis Sterol biosynthesis Transmembrane
FLm1491	152 256 444 472 521 560 752 756 812	Cholesterol biosynthesis Endoplasmic reticulum Lipid synthesis Membrane NADP Oxidoreductase Steroid biosynthesis Sterol biosynthesis Transmembrane
FLm1492	152 275 418 444 460 479 547 67 723 752 756 808	Cholesterol biosynthesis Fatty acid biosynthesis Kinase Lipid synthesis Magnesium Metal-binding Nucleotide-binding ATP-binding Serine/threonine-protein kinase Steroid biosynthesis Sterol biosynthesis Transferase
FLm1493	152 349 378 408 444 472 479 503 521 560 645 720 752 756 812	Cholesterol biosynthesis Heme Hydrolase Iron Lipid synthesis Membrane Metal-binding Monooxygenase NADP Oxidoreductase Protease Serine protease Steroid biosynthesis Sterol biosynthesis Transmembrane
FLm1494	152 378 418 441 444 456 547 67 752 756 808	Cholesterol biosynthesis Hydrolase Kinase Lipid A biosynthesis Lipid synthesis Lyase Nucleotide-binding ATP-binding Steroid biosynthesis Sterol biosynthesis Transferase
FLm1495	152 414 444 752 756 808	Cholesterol biosynthesis Isoprene biosynthesis Lipid synthesis Steroid biosynthesis Sterol biosynthesis Transferase
FLm1496	152 418 444 576 752 756 808	Cholesterol biosynthesis Kinase Lipid synthesis Peroxisome Steroid biosynthesis Sterol biosynthesis Transferase
FLm1497	152 444 472 520 560 752 756 812	Cholesterol biosynthesis Lipid synthesis Membrane NAD Oxidoreductase Steroid biosynthesis Sterol biosynthesis Transmembrane
FLm1498	152 444 496 752 756 808	Cholesterol biosynthesis Lipid synthesis Mitochondrion Steroid biosynthesis Sterol biosynthesis Transferase
FLm1499	152 444 752 756 808	Cholesterol biosynthesis Lipid synthesis Steroid biosynthesis Sterol biosynthesis Transferase
FLm1500	153 162 358 427 443 445 446 753 758 813 850	Cholesterol metabolism Chylomicron Heparin-binding LDL Lipid metabolism Lipid transport Lipid-binding Steroid metabolism Storage protein Transport VLDL
FLm1501	153 162 358 427 443 445 753 813 850	Cholesterol metabolism Chylomicron Heparin-binding LDL Lipid metabolism Lipid transport Steroid metabolism Transport VLDL
FLm1502	153 168 254 427 443 445 472 675 753 812 813	Cholesterol metabolism Coated pits Endocytosis LDL Lipid metabolism Lipid transport Membrane Receptor Steroid metabolism Transmembrane Transport
FLm1503	153 168 254 443 445 472 675 753 812 813 850	Cholesterol metabolism Coated pits Endocytosis Lipid metabolism Lipid transport Membrane Receptor Steroid metabolism Transmembrane Transport VLDL
FLm1504	153 186 217 249 254 427 443 445 472 479 675 753 812 813	Cholesterol metabolism Copper Developmental protein Electron transport Endocytosis LDL Lipid metabolism Lipid transport Membrane Metal-binding Receptor Steroid metabolism Transmembrane Transport
FLm1505	153 217 254 427 443 445 472 675 753 812 813	Cholesterol metabolism Developmental protein Endocytosis LDL Lipid metabolism Lipid transport Membrane Receptor Steroid metabolism Transmembrane Transport
FLm1506	153 249 274 285 443 496 521 560 753 813	Cholesterol metabolism Electron transport FAD Flavoprotein Lipid metabolism Mitochondrion NADP Oxidoreductase Steroid metabolism Transport
FLm1507	153 254 443 753	Cholesterol metabolism Endocytosis Lipid metabolism Steroid metabolism
FLm1508	153 256 333 443 472 753 812	Cholesterol metabolism Endoplasmic reticulum Golgi apparatus Lipid metabolism Membrane Steroid metabolism Transmembrane
FLm1509	153 256 349 408 443 472 479 492 503 521 560 753	Cholesterol metabolism Endoplasmic reticulum Heme Iron Lipid metabolism Membrane Metal-binding Microsome Monooxygenase NADP Oxidoreductase Steroid metabolism
FLm1510	153 256 349 408 443 472 479 492 503 521 560 753 812	Cholesterol metabolism Endoplasmic reticulum Heme Iron Lipid metabolism Membrane Metal-binding Microsome Monooxygenase NADP Oxidoreductase Steroid metabolism Transmembrane
FLm1511	153 256 443 472 753 812 832	Cholesterol metabolism Endoplasmic reticulum Lipid metabolism Membrane Steroid metabolism Transmembrane Ubl conjugation
FLm1512	153 345 427 443 445 753 813	Cholesterol metabolism HDL LDL Lipid metabolism Lipid transport Steroid metabolism Transport
FLm1513	153 345 443 445 539 694 753 813	Cholesterol metabolism HDL Lipid metabolism Lipid transport Nuclear protein RNA-binding Steroid metabolism Transport
FLm1514	153 345 443 445 753 813	Cholesterol metabolism HDL Lipid metabolism Lipid transport Steroid metabolism Transport
FLm1515	153 349 408 443 472 479 496 503 560 753 755	Cholesterol metabolism Heme Iron Lipid metabolism Membrane Metal-binding Mitochondrion Monooxygenase Oxidoreductase Steroid metabolism Steroidogenesis
FLm1516	153 378 442 443 753	Cholesterol metabolism Hydrolase Lipid degradation Lipid metabolism Steroid metabolism
FLm1517	153 378 443 472 479 482 645 753 812 862	Cholesterol metabolism Hydrolase Lipid metabolism Membrane Metal-binding Metalloprotease Protease Steroid metabolism Transmembrane Zinc
FLm1518	153 443 472 753 812	Cholesterol metabolism Lipid metabolism Membrane Steroid metabolism Transmembrane
FLm1519	156	Chromatin regulator
FLm1520	156 158 217 221 238 539 744 804 805	Chromatin regulator Chromosomal protein Developmental protein Differentiation DNA-binding Nuclear protein Spermatogenesis Transcription Transcription regulation
FLm1521	156 158 227 234 418 464 479 539 723 779 808 866	Chromatin regulator Chromosomal protein DNA damage DNA repair Kinase Manganese Metal-binding Nuclear protein Serine/threonine-protein kinase Telomere Transferase Nonsense-mediated mRNA decay
FLm1522	156 158 238 539 544	Chromatin regulator Chromosomal protein DNA-binding Nuclear protein Nucleosome core
FLm1523	156 158 238 539 544 832	Chromatin regulator Chromosomal protein DNA-binding Nuclear protein Nucleosome core Ubl conjugation
FLm1524	156 158 436 479 539 833 862 863	Chromatin regulator Chromosomal protein Ligase Metal-binding Nuclear protein Ubl conjugation pathway Zinc Zinc-finger
FLm1525	156 158 489 539 678 804 805 808 949	Chromatin regulator Chromosomal protein Methyltransferase Nuclear protein Repressor Transcription Transcription regulation Transferase S-adenosyl-L-methionine
FLm1526	156 217 238 251 479 539 648 804 805 862 863	Chromatin regulator Developmental protein DNA-binding Elongation factor Metal-binding Nuclear protein Protein biosynthesis Transcription Transcription regulation Zinc Zinc-finger
FLm1527	156 217 238 479 539 804 805 862 863	Chromatin regulator Developmental protein DNA-binding Metal-binding Nuclear protein Transcription Transcription regulation Zinc Zinc-finger
FLm1528	156 217 539	Chromatin regulator Developmental protein Nuclear protein
FLm1529	156 223 378 408 479 539 560 804 805 862 863	Chromatin regulator Dioxygenase Hydrolase Iron Metal-binding Nuclear protein Oxidoreductase Transcription Transcription regulation Zinc Zinc-finger
FLm1530	156 223 408 479 520 539 560 804 805 862	Chromatin regulator Dioxygenase Iron Metal-binding NAD Nuclear protein Oxidoreductase Transcription Transcription regulation Zinc
FLm1531	156 223 408 479 539 560 804 805 833 862 863	Chromatin regulator Dioxygenase Iron Metal-binding Nuclear protein Oxidoreductase Transcription Transcription regulation Ubl conjugation pathway Zinc Zinc-finger
FLm1532	156 223 408 479 539 560 804 805 862	Chromatin regulator Dioxygenase Iron Metal-binding Nuclear protein Oxidoreductase Transcription Transcription regulation Zinc
FLm1533	156 223 408 479 539 560 804 805 862 863	Chromatin regulator Dioxygenase Iron Metal-binding Nuclear protein Oxidoreductase Transcription Transcription regulation Zinc Zinc-finger
FLm1534	156 227 234 539 678 804 805	Chromatin regulator DNA damage DNA repair Nuclear protein Repressor Transcription Transcription regulation
FLm1535	156 227 234 539 804 805	Chromatin regulator DNA damage DNA repair Nuclear protein Transcription Transcription regulation
FLm1536	156 235 539 678 804 805	Chromatin regulator DNA replication Nuclear protein Repressor Transcription Transcription regulation
FLm1537	156 238 341 539 678 804 805	Chromatin regulator DNA-binding Growth regulation Nuclear protein Repressor Transcription Transcription regulation
FLm1538	156 238 347 378 479 539 547 67 804 805 862 863	Chromatin regulator DNA-binding Helicase Hydrolase Metal-binding Nuclear protein Nucleotide-binding ATP-binding Transcription Transcription regulation Zinc Zinc-finger
FLm1539	156 238 347 378 539 547 67	Chromatin regulator DNA-binding Helicase Hydrolase Nuclear protein Nucleotide-binding ATP-binding
FLm1540	156 238 347 378 539 547 67 804 805	Chromatin regulator DNA-binding Helicase Hydrolase Nuclear protein Nucleotide-binding ATP-binding Transcription Transcription regulation
FLm1541	156 238 371 539 678 804 805	Chromatin regulator DNA-binding Homeobox Nuclear protein Repressor Transcription Transcription regulation
FLm1542	156 238 371 539 678 804 805 832	Chromatin regulator DNA-binding Homeobox Nuclear protein Repressor Transcription Transcription regulation Ubl conjugation
FLm1543	156 238 371 539 804 805	Chromatin regulator DNA-binding Homeobox Nuclear protein Transcription Transcription regulation
FLm1544	156 238 479 489 539 804 805 808 862 863	Chromatin regulator DNA-binding Metal-binding Methyltransferase Nuclear protein Transcription Transcription regulation Transferase Zinc Zinc-finger
FLm1545	156 238 479 489 539 804 805 808 862 863 949	Chromatin regulator DNA-binding Metal-binding Methyltransferase Nuclear protein Transcription Transcription regulation Transferase Zinc Zinc-finger S-adenosyl-L-methionine
FLm1546	156 238 479 539 678 804 805 862 863	Chromatin regulator DNA-binding Metal-binding Nuclear protein Repressor Transcription Transcription regulation Zinc Zinc-finger
FLm1547	156 238 479 539 804 805 862 863	Chromatin regulator DNA-binding Metal-binding Nuclear protein Transcription Transcription regulation Zinc Zinc-finger
FLm1548	156 238 539	Chromatin regulator DNA-binding Nuclear protein
FLm1549	156 238 539 678 804 805	Chromatin regulator DNA-binding Nuclear protein Repressor Transcription Transcription regulation
FLm1550	156 238 539 678 804 805 832	Chromatin regulator DNA-binding Nuclear protein Repressor Transcription Transcription regulation Ubl conjugation
FLm1551	156 238 539 804 805	Chromatin regulator DNA-binding Nuclear protein Transcription Transcription regulation
FLm1552	156 274 285 539 560 678 804 805	Chromatin regulator FAD Flavoprotein Nuclear protein Oxidoreductase Repressor Transcription Transcription regulation
FLm1553	156 341 479 539 804 805 862 863	Chromatin regulator Growth regulation Metal-binding Nuclear protein Transcription Transcription regulation Zinc Zinc-finger
FLm1554	156 341 539 804 805	Chromatin regulator Growth regulation Nuclear protein Transcription Transcription regulation
FLm1555	156 342 493 539 547 945	Chromatin regulator GTP-binding Microtubule Nuclear protein Nucleotide-binding Host-virus interaction
FLm1556	156 347 378 539 547 67	Chromatin regulator Helicase Hydrolase Nuclear protein Nucleotide-binding ATP-binding
FLm1557	156 378 479 539 678 804 805 832 833 862 863 9	Chromatin regulator Hydrolase Metal-binding Nuclear protein Repressor Transcription Transcription regulation Ubl conjugation Ubl conjugation pathway Zinc Zinc-finger Actin-binding
FLm1558	156 378 479 539 678 804 805 832 862 863 9	Chromatin regulator Hydrolase Metal-binding Nuclear protein Repressor Transcription Transcription regulation Ubl conjugation Zinc Zinc-finger Actin-binding
FLm1559	156 378 539 678 687 689 694 699 804 805 832	Chromatin regulator Hydrolase Nuclear protein Repressor Ribonucleoprotein Ribosomal protein RNA-binding rRNA-binding Transcription Transcription regulation Ubl conjugation
FLm1560	156 378 539 678 804 805	Chromatin regulator Hydrolase Nuclear protein Repressor Transcription Transcription regulation
FLm1561	156 378 539 678 804 805 832	Chromatin regulator Hydrolase Nuclear protein Repressor Transcription Transcription regulation Ubl conjugation
FLm1562	156 418 53 539 547 67 723 808	Chromatin regulator Kinase Apoptosis Nuclear protein Nucleotide-binding ATP-binding Serine/threonine-protein kinase Transferase
FLm1563	156 436 479 539 678 804 805 833 862 863	Chromatin regulator Ligase Metal-binding Nuclear protein Repressor Transcription Transcription regulation Ubl conjugation pathway Zinc Zinc-finger
FLm1564	156 456 539 804 805	Chromatin regulator Lyase Nuclear protein Transcription Transcription regulation
FLm1565	156 479 489 539 804 805 808 862 863	Chromatin regulator Metal-binding Methyltransferase Nuclear protein Transcription Transcription regulation Transferase Zinc Zinc-finger
FLm1566	156 479 489 539 804 805 808 862 863 949	Chromatin regulator Metal-binding Methyltransferase Nuclear protein Transcription Transcription regulation Transferase Zinc Zinc-finger S-adenosyl-L-methionine
FLm1567	156 479 489 539 808 862 863 949	Chromatin regulator Metal-binding Methyltransferase Nuclear protein Transferase Zinc Zinc-finger S-adenosyl-L-methionine
FLm1568	156 479 539 678 804 805 832 862 863	Chromatin regulator Metal-binding Nuclear protein Repressor Transcription Transcription regulation Ubl conjugation Zinc Zinc-finger
FLm1569	156 479 539 678 804 805 862 863	Chromatin regulator Metal-binding Nuclear protein Repressor Transcription Transcription regulation Zinc Zinc-finger
FLm1570	156 479 539 804 805 862 863	Chromatin regulator Metal-binding Nuclear protein Transcription Transcription regulation Zinc Zinc-finger
FLm1571	156 489 539 680 804 805 808 949	Chromatin regulator Methyltransferase Nuclear protein Restriction system Transcription Transcription regulation Transferase S-adenosyl-L-methionine
FLm1572	156 489 539 694 808 949	Chromatin regulator Methyltransferase Nuclear protein RNA-binding Transferase S-adenosyl-L-methionine
FLm1573	156 489 539 804 805 808 949	Chromatin regulator Methyltransferase Nuclear protein Transcription Transcription regulation Transferase S-adenosyl-L-methionine
FLm1574	156 489 539 808	Chromatin regulator Methyltransferase Nuclear protein Transferase
FLm1575	156 489 539 808 949	Chromatin regulator Methyltransferase Nuclear protein Transferase S-adenosyl-L-methionine
FLm1576	156 489 804 805 808 949	Chromatin regulator Methyltransferase Transcription Transcription regulation Transferase S-adenosyl-L-methionine
FLm1577	156 53 539 804 805	Chromatin regulator Apoptosis Nuclear protein Transcription Transcription regulation
FLm1578	156 539	Chromatin regulator Nuclear protein
FLm1579	156 539 547 67 804 805	Chromatin regulator Nuclear protein Nucleotide-binding ATP-binding Transcription Transcription regulation
FLm1580	156 539 678 804 805	Chromatin regulator Nuclear protein Repressor Transcription Transcription regulation
FLm1581	156 539 678 804 805 832	Chromatin regulator Nuclear protein Repressor Transcription Transcription regulation Ubl conjugation
FLm1582	156 539 678 804 805 832 833	Chromatin regulator Nuclear protein Repressor Transcription Transcription regulation Ubl conjugation Ubl conjugation pathway
FLm1583	156 539 804 805	Chromatin regulator Nuclear protein Transcription Transcription regulation
FLm1584	156 539 945	Chromatin regulator Nuclear protein Host-virus interaction
FLm1585	156 678 804 805	Chromatin regulator Repressor Transcription Transcription regulation
FLm1586	157 274 285 378 472 547 67 812 813	Chromophore FAD Flavoprotein Hydrolase Membrane Nucleotide-binding ATP-binding Transmembrane Transport
FLm1587	157 274 285 436 539 547 600 67 675 678 716 804 805 90	Chromophore FAD Flavoprotein Ligase Nuclear protein Nucleotide-binding Photoreceptor protein ATP-binding Receptor Repressor Sensory transduction Transcription Transcription regulation Biological rhythms
FLm1588	157 274 285 539 547 600 675 678 716 804 805 90	Chromophore FAD Flavoprotein Nuclear protein Nucleotide-binding Photoreceptor protein Receptor Repressor Sensory transduction Transcription Transcription regulation Biological rhythms
FLm1589	157 297 391 472 600 675 681 716 807 812 844	Chromophore G-protein coupled receptor Immune response Membrane Photoreceptor protein Receptor Retinal protein Sensory transduction Transducer Transmembrane Vision
FLm1590	157 297 472 539 600 653 675 681 716 807 812 813 844	Chromophore G-protein coupled receptor Membrane Nuclear protein Photoreceptor protein Protein transport Receptor Retinal protein Sensory transduction Transducer Transmembrane Transport Vision
FLm1591	157 297 472 600 675 681 716 807 812 844	Chromophore G-protein coupled receptor Membrane Photoreceptor protein Receptor Retinal protein Sensory transduction Transducer Transmembrane Vision
FLm1592	157 297 472 600 675 681 716 807 812 844 90	Chromophore G-protein coupled receptor Membrane Photoreceptor protein Receptor Retinal protein Sensory transduction Transducer Transmembrane Vision Biological rhythms
FLm1593	157 646 722 813	Chromophore Protease inhibitor Serine protease inhibitor Transport
FLm1594	158 189 238 479 539 544 862 863 946	Chromosomal protein Core protein DNA-binding Metal-binding Nuclear protein Nucleosome core Zinc Zinc-finger Virion protein
FLm1595	158 217 221 226 238 479 539 544 744 862 863	Chromosomal protein Developmental protein Differentiation DNA condensation DNA-binding Metal-binding Nuclear protein Nucleosome core Spermatogenesis Zinc Zinc-finger
FLm1596	158 217 221 226 238 524 539 544 744 804 805	Chromosomal protein Developmental protein Differentiation DNA condensation DNA-binding Neurogenesis Nuclear protein Nucleosome core Spermatogenesis Transcription Transcription regulation
FLm1597	158 217 221 226 238 539 544 744	Chromosomal protein Developmental protein Differentiation DNA condensation DNA-binding Nuclear protein Nucleosome core Spermatogenesis
FLm1598	158 217 221 238 413 479 539 544 697 744 862	Chromosomal protein Developmental protein Differentiation DNA-binding Isomerase Metal-binding Nuclear protein Nucleosome core Rotamase Spermatogenesis Zinc
FLm1599	158 217 221 238 418 472 514 539 544 547 67 723 808 829	Chromosomal protein Developmental protein Differentiation DNA-binding Kinase Membrane Muscle protein Nuclear protein Nucleosome core Nucleotide-binding ATP-binding Serine/threonine-protein kinase Transferase Tyrosine-protein kinase
FLm1600	158 217 221 238 479 539 544 744 862	Chromosomal protein Developmental protein Differentiation DNA-binding Metal-binding Nuclear protein Nucleosome core Spermatogenesis Zinc
FLm1601	158 217 221 238 539 544 744	Chromosomal protein Developmental protein Differentiation DNA-binding Nuclear protein Nucleosome core Spermatogenesis
FLm1602	158 227 233 234 238 539 694 779	Chromosomal protein DNA damage DNA recombination DNA repair DNA-binding Nuclear protein RNA-binding Telomere
FLm1603	158 227 233 234 539 547 67	Chromosomal protein DNA damage DNA recombination DNA repair Nuclear protein Nucleotide-binding ATP-binding
FLm1604	158 227 233 234 539 547 67 832	Chromosomal protein DNA damage DNA recombination DNA repair Nuclear protein Nucleotide-binding ATP-binding Ubl conjugation
FLm1605	158 227 234 235 238 539 804 805 832	Chromosomal protein DNA damage DNA repair DNA replication DNA-binding Nuclear protein Transcription Transcription regulation Ubl conjugation
FLm1606	158 227 234 235 539 804 805	Chromosomal protein DNA damage DNA repair DNA replication Nuclear protein Transcription Transcription regulation
FLm1607	158 227 234 238 347 378 436 479 539 547 67 804 805 833 862 863	Chromosomal protein DNA damage DNA repair DNA-binding Helicase Hydrolase Ligase Metal-binding Nuclear protein Nucleotide-binding ATP-binding Transcription Transcription regulation Ubl conjugation pathway Zinc Zinc-finger
FLm1608	158 227 234 238 347 378 539 547 67 779 832	Chromosomal protein DNA damage DNA repair DNA-binding Helicase Hydrolase Nuclear protein Nucleotide-binding ATP-binding Telomere Ubl conjugation
FLm1609	158 227 234 238 418 464 539 547 67 723 808	Chromosomal protein DNA damage DNA repair DNA-binding Kinase Manganese Nuclear protein Nucleotide-binding ATP-binding Serine/threonine-protein kinase Transferase
FLm1610	158 227 234 238 418 464 539 723 808	Chromosomal protein DNA damage DNA repair DNA-binding Kinase Manganese Nuclear protein Serine/threonine-protein kinase Transferase
FLm1611	158 238 255 378 464 479 539 540 779 866	Chromosomal protein DNA-binding Endonuclease Hydrolase Manganese Metal-binding Nuclear protein Nuclease Telomere Nonsense-mediated mRNA decay
FLm1612	158 238 255 378 539 540 548 687 695 779 808	Chromosomal protein DNA-binding Endonuclease Hydrolase Nuclear protein Nuclease Nucleotidyltransferase Ribonucleoprotein RNA-directed DNA polymerase Telomere Transferase
FLm1613	158 238 256 472 539 544 812	Chromosomal protein DNA-binding Endoplasmic reticulum Membrane Nuclear protein Nucleosome core Transmembrane
FLm1614	158 238 326 378 539 544 804 805	Chromosomal protein DNA-binding Glycosidase Hydrolase Nuclear protein Nucleosome core Transcription Transcription regulation
FLm1615	158 238 343 344 539 544	Chromosomal protein DNA-binding GTPase activation Guanine-nucleotide releasing factor Nuclear protein Nucleosome core
FLm1616	158 238 344 539 544	Chromosomal protein DNA-binding Guanine-nucleotide releasing factor Nuclear protein Nucleosome core
FLm1617	158 238 349 408 479 539 544 561 804 805 813	Chromosomal protein DNA-binding Heme Iron Metal-binding Nuclear protein Nucleosome core Oxygen transport Transcription Transcription regulation Transport
FLm1618	158 238 358 539	Chromosomal protein DNA-binding Heparin-binding Nuclear protein
FLm1619	158 238 371 539 779 804	Chromosomal protein DNA-binding Homeobox Nuclear protein Telomere Transcription
FLm1620	158 238 371 539 804 805	Chromosomal protein DNA-binding Homeobox Nuclear protein Transcription Transcription regulation
FLm1621	158 238 472 539 544 812	Chromosomal protein DNA-binding Membrane Nuclear protein Nucleosome core Transmembrane
FLm1622	158 238 472 539 812	Chromosomal protein DNA-binding Membrane Nuclear protein Transmembrane
FLm1623	158 238 479 539 544 804 805 862 863	Chromosomal protein DNA-binding Metal-binding Nuclear protein Nucleosome core Transcription Transcription regulation Zinc Zinc-finger
FLm1624	158 238 479 539 862 863	Chromosomal protein DNA-binding Metal-binding Nuclear protein Zinc Zinc-finger
FLm1625	158 238 479 804 805 862 863	Chromosomal protein DNA-binding Metal-binding Transcription Transcription regulation Zinc Zinc-finger
FLm1626	158 238 539	Chromosomal protein DNA-binding Nuclear protein
FLm1627	158 238 539 544	Chromosomal protein DNA-binding Nuclear protein Nucleosome core
FLm1628	158 238 539 544 804 805	Chromosomal protein DNA-binding Nuclear protein Nucleosome core Transcription Transcription regulation
FLm1629	158 238 539 544 832	Chromosomal protein DNA-binding Nuclear protein Nucleosome core Ubl conjugation
FLm1630	158 238 539 548 687 695 779 808	Chromosomal protein DNA-binding Nuclear protein Nucleotidyltransferase Ribonucleoprotein RNA-directed DNA polymerase Telomere Transferase
FLm1631	158 238 539 687 694 779 804 805	Chromosomal protein DNA-binding Nuclear protein Ribonucleoprotein RNA-binding Telomere Transcription Transcription regulation
FLm1632	158 238 539 779	Chromosomal protein DNA-binding Nuclear protein Telomere
FLm1633	158 238 539 804 805	Chromosomal protein DNA-binding Nuclear protein Transcription Transcription regulation
FLm1634	158 436 479 539 678 804 805 833 862 863	Chromosomal protein Ligase Metal-binding Nuclear protein Repressor Transcription Transcription regulation Ubl conjugation pathway Zinc Zinc-finger
FLm1635	158 539 547 67 687 694 779	Chromosomal protein Nuclear protein Nucleotide-binding ATP-binding Ribonucleoprotein RNA-binding Telomere
FLm1636	158 539 779	Chromosomal protein Nuclear protein Telomere
FLm1637	159 221 418 507 508 539 547 67 723 808	Chromosome partition Differentiation Kinase mRNA processing mRNA splicing Nuclear protein Nucleotide-binding ATP-binding Serine/threonine-protein kinase Transferase
FLm1638	159 235 539	Chromosome partition DNA replication Nuclear protein
FLm1639	159 378 539 645 68 788	Chromosome partition Hydrolase Nuclear protein Protease Autocatalytic cleavage Thiol protease
FLm1640	159 539	Chromosome partition Nuclear protein
FLm1641	162 345 358 445 813 850	Chylomicron HDL Heparin-binding Lipid transport Transport VLDL
FLm1642	162 345 445 813	Chylomicron HDL Lipid transport Transport
FLm1643	162 345 445 813 850	Chylomicron HDL Lipid transport Transport VLDL
FLm1644	162 358 378 442 472 850	Chylomicron Heparin-binding Hydrolase Lipid degradation Membrane VLDL
FLm1645	162 427 472 560 675 812 850	Chylomicron LDL Membrane Oxidoreductase Receptor Transmembrane VLDL
FLm1646	162 427 472 675 812 850	Chylomicron LDL Membrane Receptor Transmembrane VLDL
FLm1647	162 442 445 813 850	Chylomicron Lipid degradation Lipid transport Transport VLDL
FLm1648	167 189 229 233 255 378 479 511 540 541 548 64 645 695 808 862 863 946	Capsid protein Core protein DNA integration DNA recombination Endonuclease Hydrolase Metal-binding Multifunctional enzyme Nuclease Viral nucleoprotein Nucleotidyltransferase Aspartyl protease Protease RNA-directed DNA polymerase Transferase Zinc Zinc-finger Virion protein
FLm1649	167 189 238 479 541 547 862 863 946	Capsid protein Core protein DNA-binding Metal-binding Viral nucleoprotein Nucleotide-binding Zinc Zinc-finger Virion protein
FLm1650	167 189 479 541 862 863 946	Capsid protein Core protein Metal-binding Viral nucleoprotein Zinc Zinc-finger Virion protein
FLm1651	168	Coated pits
FLm1652	168 206 254 9	Coated pits Cytoskeleton Endocytosis Actin-binding
FLm1653	168 217 254 333	Coated pits Developmental protein Endocytosis Golgi apparatus
FLm1654	168 238 254 333 653 804 813	Coated pits DNA-binding Endocytosis Golgi apparatus Protein transport Transcription Transport
FLm1655	168 238 333 653 804 813	Coated pits DNA-binding Golgi apparatus Protein transport Transcription Transport
FLm1656	168 254	Coated pits Endocytosis
FLm1657	168 254 333	Coated pits Endocytosis Golgi apparatus
FLm1658	168 254 333 378 479 482 645 653 813 862	Coated pits Endocytosis Golgi apparatus Hydrolase Metal-binding Metalloprotease Protease Protein transport Transport Zinc
FLm1659	168 254 333 446 653 813	Coated pits Endocytosis Golgi apparatus Lipid-binding Protein transport Transport
FLm1660	168 254 333 653 813	Coated pits Endocytosis Golgi apparatus Protein transport Transport
FLm1661	168 254 430 472 675 729 812	Coated pits Endocytosis Lectin Membrane Receptor SH3-binding Transmembrane
FLm1662	168 254 472 675 729 812	Coated pits Endocytosis Membrane Receptor SH3-binding Transmembrane
FLm1663	168 254 472 675 812	Coated pits Endocytosis Membrane Receptor Transmembrane
FLm1664	168 254 9	Coated pits Endocytosis Actin-binding
FLm1665	168 256 333 472 653 813 931	Coated pits Endoplasmic reticulum Golgi apparatus Membrane Protein transport Transport ER-Golgi transport
FLm1666	168 333 472 653 813 832	Coated pits Golgi apparatus Membrane Protein transport Transport Ubl conjugation
FLm1667	168 333 653 813	Coated pits Golgi apparatus Protein transport Transport
FLm1668	168 446 813	Coated pits Lipid-binding Transport
FLm1669	17 456 472 812 926	Alkaloid metabolism Lyase Membrane Transmembrane Vacuole
FLm1670	170 171 406 464 479 560 813	Cobalt Cobalt transport Ion transport Manganese Metal-binding Oxidoreductase Transport
FLm1671	170 171 406 813	Cobalt Cobalt transport Ion transport Transport
FLm1672	170 238 31 378 479 539 645 678 687 694 698 804 805 810	Cobalt DNA-binding Aminopeptidase Hydrolase Metal-binding Nuclear protein Protease Repressor Ribonucleoprotein RNA-binding rRNA processing Transcription Transcription regulation Translation regulation
FLm1673	170 238 31 378 479 645 804 805	Cobalt DNA-binding Aminopeptidase Hydrolase Metal-binding Protease Transcription Transcription regulation
FLm1674	170 28 289 479 486 489 808 846 862 949	Cobalt Amino-acid biosynthesis Folate biosynthesis Metal-binding Methionine biosynthesis Methyltransferase Transferase Cobalamin Zinc S-adenosyl-L-methionine
FLm1675	170 28 479 486 489 808 846 862 949	Cobalt Amino-acid biosynthesis Metal-binding Methionine biosynthesis Methyltransferase Transferase Cobalamin Zinc S-adenosyl-L-methionine
FLm1676	170 31 378 479 645	Cobalt Aminopeptidase Hydrolase Metal-binding Protease
FLm1677	170 413 479 496 846	Cobalt Isomerase Metal-binding Mitochondrion Cobalamin
FLm1678	170 460 479 547 554 630 67 808	Cobalt Magnesium Metal-binding Nucleotide-binding One-carbon metabolism Potassium ATP-binding Transferase
FLm1679	170 479	Cobalt Metal-binding
FLm1680	170 846	Cobalt Cobalamin
FLm1681	173 210 285 288 456	Coenzyme A biosynthesis Decarboxylase Flavoprotein FMN Lyase
FLm1682	173 418 436 511 547 548 67 808	Coenzyme A biosynthesis Kinase Ligase Multifunctional enzyme Nucleotide-binding Nucleotidyltransferase ATP-binding Transferase
FLm1683	173 418 496 547 67 808	Coenzyme A biosynthesis Kinase Mitochondrion Nucleotide-binding ATP-binding Transferase
FLm1684	173 418 511 547 548 67 808	Coenzyme A biosynthesis Kinase Multifunctional enzyme Nucleotide-binding Nucleotidyltransferase ATP-binding Transferase
FLm1685	173 418 547 67 808	Coenzyme A biosynthesis Kinase Nucleotide-binding ATP-binding Transferase
FLm1686	176	Collagen
FLm1687	176 180 379 391 399	Collagen Complement pathway Hydroxylation Immune response Innate immunity
FLm1688	176 202 217 221 472 812	Collagen Cytokine Developmental protein Differentiation Membrane Transmembrane
FLm1689	176 217 221 379 472 524 812	Collagen Developmental protein Differentiation Hydroxylation Membrane Neurogenesis Transmembrane
FLm1690	176 254 379 427 472 675 812	Collagen Endocytosis Hydroxylation LDL Membrane Receptor Transmembrane
FLm1691	176 254 427 472 675 812	Collagen Endocytosis LDL Membrane Receptor Transmembrane
FLm1692	176 272	Collagen Extracellular matrix
FLm1693	176 272 358 379 760	Collagen Extracellular matrix Heparin-binding Hydroxylation Structural protein
FLm1694	176 272 379	Collagen Extracellular matrix Hydroxylation
FLm1695	176 272 379 472 760 812	Collagen Extracellular matrix Hydroxylation Membrane Structural protein Transmembrane
FLm1696	176 272 379 760	Collagen Extracellular matrix Hydroxylation Structural protein
FLm1697	176 272 379 760 84	Collagen Extracellular matrix Hydroxylation Structural protein Basement membrane
FLm1698	176 324 379 520 560	Collagen Glycolysis Hydroxylation NAD Oxidoreductase
FLm1699	176 34 358 379 472 812	Collagen Amyloid Heparin-binding Hydroxylation Membrane Transmembrane
FLm1700	176 372 379	Collagen Hormone Hydroxylation
FLm1701	176 379	Collagen Hydroxylation
FLm1702	176 379 430	Collagen Hydroxylation Lectin
FLm1703	176 379 472 675 812	Collagen Hydroxylation Membrane Receptor Transmembrane
FLm1704	176 379 472 812	Collagen Hydroxylation Membrane Transmembrane
FLm1705	176 379 646 722	Collagen Hydroxylation Protease inhibitor Serine protease inhibitor
FLm1706	176 379 687 689	Collagen Hydroxylation Ribonucleoprotein Ribosomal protein
FLm1707	176 430	Collagen Lectin
FLm1708	176 472 770 771	Collagen Membrane Synapse Synaptosome
FLm1709	176 472 812	Collagen Membrane Transmembrane
FLm1710	176 531 770	Collagen Neurotransmitter degradation Synapse
FLm1711	176 539	Collagen Nuclear protein
FLm1712	176 539 813	Collagen Nuclear protein Transport
FLm1713	176 770	Collagen Synapse
FLm1714	177 224 378 464 479 482 645	Collagen degradation Dipeptidase Hydrolase Manganese Metal-binding Metalloprotease Protease
FLm1715	177 272 349 378 408 472 479 482 503 560 645 862	Collagen degradation Extracellular matrix Heme Hydrolase Iron Membrane Metal-binding Metalloprotease Monooxygenase Oxidoreductase Protease Zinc
FLm1716	177 272 378 479 482 645 862	Collagen degradation Extracellular matrix Hydrolase Metal-binding Metalloprotease Protease Zinc
FLm1717	177 378 645 720	Collagen degradation Hydrolase Protease Serine protease
FLm1718	179 180 204 391 395 399 473	Complement alternate pathway Complement pathway Cytolysis Immune response Inflammatory response Innate immunity Membrane attack complex
FLm1719	179 180 204 391 399 472 473 812	Complement alternate pathway Complement pathway Cytolysis Immune response Innate immunity Membrane Membrane attack complex Transmembrane
FLm1720	179 180 204 391 399 473 683 813	Complement alternate pathway Complement pathway Cytolysis Immune response Innate immunity Membrane attack complex Retinol-binding Transport
FLm1721	179 180 391 395 399	Complement alternate pathway Complement pathway Immune response Inflammatory response Innate immunity
FLm1722	179 238 391 399 479 539 804 805 862 863	Complement alternate pathway DNA-binding Immune response Innate immunity Metal-binding Nuclear protein Transcription Transcription regulation Zinc Zinc-finger
FLm1723	179 378 391 399 645 720	Complement alternate pathway Hydrolase Immune response Innate immunity Protease Serine protease
FLm1724	179 391 399	Complement alternate pathway Immune response Innate immunity
FLm1725	180 204 378 391 399 472 473 645 720 812	Complement pathway Cytolysis Hydrolase Immune response Innate immunity Membrane Membrane attack complex Protease Serine protease Transmembrane
FLm1726	180 204 391 399 472 473 812	Complement pathway Cytolysis Immune response Innate immunity Membrane Membrane attack complex Transmembrane
FLm1727	180 217 391 399 472 539 675 812	Complement pathway Developmental protein Immune response Innate immunity Membrane Nuclear protein Receptor Transmembrane
FLm1728	180 217 391 399 472 675 812	Complement pathway Developmental protein Immune response Innate immunity Membrane Receptor Transmembrane
FLm1729	180 378 379 391 399 645 720	Complement pathway Hydrolase Hydroxylation Immune response Innate immunity Protease Serine protease
FLm1730	180 378 391 399 645 720	Complement pathway Hydrolase Immune response Innate immunity Protease Serine protease
FLm1731	180 391 395 399	Complement pathway Immune response Inflammatory response Innate immunity
FLm1732	180 391 395 399 4 408 411 416 479	Complement pathway Immune response Inflammatory response Innate immunity 4Fe-4S Iron Iron-sulfur Keratin Metal-binding
FLm1733	180 391 399	Complement pathway Immune response Innate immunity
FLm1734	180 391 399 472	Complement pathway Immune response Innate immunity Membrane
FLm1735	180 391 399 472 675 812	Complement pathway Immune response Innate immunity Membrane Receptor Transmembrane
FLm1736	180 391 399 472 812	Complement pathway Immune response Innate immunity Membrane Transmembrane
FLm1737	180 391 399 646 722 94	Complement pathway Immune response Innate immunity Protease inhibitor Serine protease inhibitor Blood coagulation
FLm1738	186	Copper
FLm1739	186 187 249 406 408 410 472 479 560 812 813	Copper Copper transport Electron transport Ion transport Iron Iron transport Membrane Metal-binding Oxidoreductase Transmembrane Transport
FLm1740	186 187 249 406 472 479 560 813	Copper Copper transport Electron transport Ion transport Membrane Metal-binding Oxidoreductase Transport
FLm1741	186 187 333 378 406 460 472 479 547 67 812 813	Copper Copper transport Golgi apparatus Hydrolase Ion transport Magnesium Membrane Metal-binding Nucleotide-binding ATP-binding Transmembrane Transport
FLm1742	186 187 406 472 812 813	Copper Copper transport Ion transport Membrane Transmembrane Transport
FLm1743	186 206 217 221 479 560 744	Copper Cytoskeleton Developmental protein Differentiation Metal-binding Oxidoreductase Spermatogenesis
FLm1744	186 217 221 238 479 524 539 560 804 805	Copper Developmental protein Differentiation DNA-binding Metal-binding Neurogenesis Nuclear protein Oxidoreductase Transcription Transcription regulation
FLm1745	186 217 221 249 472 479 524 812 813	Copper Developmental protein Differentiation Electron transport Membrane Metal-binding Neurogenesis Transmembrane Transport
FLm1746	186 217 221 249 472 479 524 813	Copper Developmental protein Differentiation Electron transport Membrane Metal-binding Neurogenesis Transport
FLm1747	186 238 249 341 472 520 560 694 804 805 813 90	Copper DNA-binding Electron transport Growth regulation Membrane NAD Oxidoreductase RNA-binding Transcription Transcription regulation Transport Biological rhythms
FLm1748	186 238 249 479 539 675 804 805 813 862 863	Copper DNA-binding Electron transport Metal-binding Nuclear protein Receptor Transcription Transcription regulation Transport Zinc Zinc-finger
FLm1749	186 238 249 479 539 804 805 813 862 863	Copper DNA-binding Electron transport Metal-binding Nuclear protein Transcription Transcription regulation Transport Zinc Zinc-finger
FLm1750	186 238 479 539 560 804 805 862 863	Copper DNA-binding Metal-binding Nuclear protein Oxidoreductase Transcription Transcription regulation Zinc Zinc-finger
FLm1751	186 249 261 296 472 479 812 813 946	Copper Electron transport Envelope protein Fusion protein Membrane Metal-binding Transmembrane Transport Virion protein
FLm1752	186 249 274 28 285 406 408 410 472 479 520 521 560 641 812 813	Copper Electron transport FAD Amino-acid biosynthesis Flavoprotein Ion transport Iron Iron transport Membrane Metal-binding NAD NADP Oxidoreductase Proline biosynthesis Transmembrane Transport
FLm1753	186 249 274 285 406 408 410 472 479 520 560 812 813	Copper Electron transport FAD Flavoprotein Ion transport Iron Iron transport Membrane Metal-binding NAD Oxidoreductase Transmembrane Transport
FLm1754	186 249 297 378 472 479 675 807 812 813	Copper Electron transport G-protein coupled receptor Hydrolase Membrane Metal-binding Receptor Transducer Transmembrane Transport
FLm1755	186 249 297 472 479 675 807 812 813	Copper Electron transport G-protein coupled receptor Membrane Metal-binding Receptor Transducer Transmembrane Transport
FLm1756	186 249 333 344 397 472 479 496 560 679 716 812 813 844	Copper Electron transport Golgi apparatus Guanine-nucleotide releasing factor Inner membrane Membrane Metal-binding Mitochondrion Oxidoreductase Respiratory chain Sensory transduction Transmembrane Transport Vision
FLm1757	186 249 341 472 520 560 694 813 90	Copper Electron transport Growth regulation Membrane NAD Oxidoreductase RNA-binding Transport Biological rhythms
FLm1758	186 249 341 472 520 560 813 90	Copper Electron transport Growth regulation Membrane NAD Oxidoreductase Transport Biological rhythms
FLm1759	186 249 349 397 408 472 479 496 560 679 812 813	Copper Electron transport Heme Inner membrane Iron Membrane Metal-binding Mitochondrion Oxidoreductase Respiratory chain Transmembrane Transport
FLm1760	186 249 349 408 472 479 496 560 679 796 812 813	Copper Electron transport Heme Iron Membrane Metal-binding Mitochondrion Oxidoreductase Respiratory chain Tight junction Transmembrane Transport
FLm1761	186 249 349 408 472 479 496 560 679 812 813	Copper Electron transport Heme Iron Membrane Metal-binding Mitochondrion Oxidoreductase Respiratory chain Transmembrane Transport
FLm1762	186 249 372 479 813	Copper Electron transport Hormone Metal-binding Transport
FLm1763	186 249 397 472 479 496 560 679 812 813	Copper Electron transport Inner membrane Membrane Metal-binding Mitochondrion Oxidoreductase Respiratory chain Transmembrane Transport
FLm1764	186 249 413 444 479 752 813	Copper Electron transport Isomerase Lipid synthesis Metal-binding Steroid biosynthesis Transport
FLm1765	186 249 472 479 507 508 539 694 716 747 813 844	Copper Electron transport Membrane Metal-binding mRNA processing mRNA splicing Nuclear protein RNA-binding Sensory transduction Spliceosome Transport Vision
FLm1766	186 249 472 479 507 508 539 694 747 813	Copper Electron transport Membrane Metal-binding mRNA processing mRNA splicing Nuclear protein RNA-binding Spliceosome Transport
FLm1767	186 249 472 479 560 813	Copper Electron transport Membrane Metal-binding Oxidoreductase Transport
FLm1768	186 249 472 479 675 812 813	Copper Electron transport Membrane Metal-binding Receptor Transmembrane Transport
FLm1769	186 249 472 479 812 813	Copper Electron transport Membrane Metal-binding Transmembrane Transport
FLm1770	186 249 472 479 813	Copper Electron transport Membrane Metal-binding Transport
FLm1771	186 249 479 687 689 813	Copper Electron transport Metal-binding Ribonucleoprotein Ribosomal protein Transport
FLm1772	186 413 470 472 479 812 862	Copper Isomerase Melanin biosynthesis Membrane Metal-binding Transmembrane Zinc
FLm1773	186 446 479	Copper Lipid-binding Metal-binding
FLm1774	186 456 472 479 503 511 560 812 847 862	Copper Lyase Membrane Metal-binding Monooxygenase Multifunctional enzyme Oxidoreductase Transmembrane Vitamin C Zinc
FLm1775	186 470 472 479 503 560 812	Copper Melanin biosynthesis Membrane Metal-binding Monooxygenase Oxidoreductase Transmembrane
FLm1776	186 472 479 560 571 653 812 813	Copper Membrane Metal-binding Oxidoreductase Peptide transport Protein transport Transmembrane Transport
FLm1777	186 472 479 560 812 813	Copper Membrane Metal-binding Oxidoreductase Transmembrane Transport
FLm1778	186 472 496 812	Copper Membrane Mitochondrion Transmembrane
FLm1779	186 472 812	Copper Membrane Transmembrane
FLm1780	186 479	Copper Metal-binding
FLm1781	186 479 49 560 862	Copper Metal-binding Antioxidant Oxidoreductase Zinc
FLm1782	186 479 533	Copper Metal-binding Nickel
FLm1783	186 479 560	Copper Metal-binding Oxidoreductase
FLm1784	186 479 813	Copper Metal-binding Transport
FLm1785	186 479 813 848 9	Copper Metal-binding Transport Vitamin D Actin-binding
FLm1786	188	Copulatory plug
FLm1787	189 255 378 479 540 541 546 548 64 645 695 808 862 863 946	Core protein Endonuclease Hydrolase Metal-binding Nuclease Viral nucleoprotein Nucleotide metabolism Nucleotidyltransferase Aspartyl protease Protease RNA-directed DNA polymerase Transferase Zinc Zinc-finger Virion protein
FLm1788	189 261 296 349 408 472 479 503 560 812 946	Core protein Envelope protein Fusion protein Heme Iron Membrane Metal-binding Monooxygenase Oxidoreductase Transmembrane Virion protein
FLm1789	189 261 296 472 812 946	Core protein Envelope protein Fusion protein Membrane Transmembrane Virion protein
FLm1790	189 378 479 541 64 645 862 863 946	Core protein Hydrolase Metal-binding Viral nucleoprotein Aspartyl protease Protease Zinc Zinc-finger Virion protein
FLm1791	189 479 541 862 863 946	Core protein Metal-binding Viral nucleoprotein Zinc Zinc-finger Virion protein
FLm1792	189 479 862 863 946	Core protein Metal-binding Zinc Zinc-finger Virion protein
FLm1793	189 946	Core protein Virion protein
FLm1794	195	Cyclin
FLm1795	198 28	Cysteine biosynthesis Amino-acid biosynthesis
FLm1796	198 28 349 408 456 479 539 663 808 832	Cysteine biosynthesis Amino-acid biosynthesis Heme Iron Lyase Metal-binding Nuclear protein Pyridoxal phosphate Transferase Ubl conjugation
FLm1797	198 28 418 436 511 547 548 67 808	Cysteine biosynthesis Amino-acid biosynthesis Kinase Ligase Multifunctional enzyme Nucleotide-binding Nucleotidyltransferase ATP-binding Transferase
FLm1798	198 28 456 663 808	Cysteine biosynthesis Amino-acid biosynthesis Lyase Pyridoxal phosphate Transferase
FLm1799	20	Allergen
FLm1800	20 687 689 694 699	Allergen Ribonucleoprotein Ribosomal protein RNA-binding rRNA-binding
FLm1801	20 813	Allergen Transport
FLm1802	202	Cytokine
FLm1803	202 217 221 339 524	Cytokine Developmental protein Differentiation Growth factor Neurogenesis
FLm1804	202 217 221 339 891	Cytokine Developmental protein Differentiation Growth factor Chondrogenesis
FLm1805	202 217 221 37 472 53 812	Cytokine Developmental protein Differentiation Angiogenesis Membrane Apoptosis Transmembrane
FLm1806	202 217 221 472 675 812	Cytokine Developmental protein Differentiation Membrane Receptor Transmembrane
FLm1807	202 217 339	Cytokine Developmental protein Growth factor
FLm1808	202 235 238 339 395 479 497 539 666 804 805 862 863	Cytokine DNA replication DNA-binding Growth factor Inflammatory response Metal-binding Mitogen Nuclear protein Pyrogen Transcription Transcription regulation Zinc Zinc-finger
FLm1809	202 265 372	Cytokine Erythrocyte maturation Hormone
FLm1810	202 30 436 479 547 648 67 694 820	Cytokine Aminoacyl-tRNA synthetase Ligase Metal-binding Nucleotide-binding Protein biosynthesis ATP-binding RNA-binding tRNA-binding
FLm1811	202 312 324 339 413	Cytokine Gluconeogenesis Glycolysis Growth factor Isomerase
FLm1812	202 339	Cytokine Growth factor
FLm1813	202 339 391	Cytokine Growth factor Immune response
FLm1814	202 339 395 497 666	Cytokine Growth factor Inflammatory response Mitogen Pyrogen
FLm1815	202 339 472 812	Cytokine Growth factor Membrane Transmembrane
FLm1816	202 339 75	Cytokine Growth factor B-cell activation
FLm1817	202 341	Cytokine Growth regulation
FLm1818	202 341 51	Cytokine Growth regulation Antiviral defense
FLm1819	202 378 391 44 53 929	Cytokine Hydrolase Immune response Antibiotic Apoptosis Antimicrobial
FLm1820	202 391 472 812	Cytokine Immune response Membrane Transmembrane
FLm1821	202 395 497 666	Cytokine Inflammatory response Mitogen Pyrogen
FLm1822	202 413	Cytokine Isomerase
FLm1823	202 472	Cytokine Membrane
FLm1824	202 472 53 812	Cytokine Membrane Apoptosis Transmembrane
FLm1825	202 472 812	Cytokine Membrane Transmembrane
FLm1826	202 51	Cytokine Antiviral defense
FLm1827	202 53	Cytokine Apoptosis
FLm1828	204	Cytolysis
FLm1829	204 378 53 645 720	Cytolysis Hydrolase Apoptosis Protease Serine protease
FLm1830	204 378 645 720	Cytolysis Hydrolase Protease Serine protease
FLm1831	206	Cytoskeleton
FLm1832	206 217 221 254 446 472 524	Cytoskeleton Developmental protein Differentiation Endocytosis Lipid-binding Membrane Neurogenesis
FLm1833	206 217 221 282 493 744	Cytoskeleton Developmental protein Differentiation Flagellum Microtubule Spermatogenesis
FLm1834	206 217 221 343 37 472	Cytoskeleton Developmental protein Differentiation GTPase activation Angiogenesis Membrane
FLm1835	206 217 221 479 493 862 863	Cytoskeleton Developmental protein Differentiation Metal-binding Microtubule Zinc Zinc-finger
FLm1836	206 217 221 479 862	Cytoskeleton Developmental protein Differentiation Metal-binding Zinc
FLm1837	206 217 221 493 524 813	Cytoskeleton Developmental protein Differentiation Microtubule Neurogenesis Transport
FLm1838	206 217 221 493 744	Cytoskeleton Developmental protein Differentiation Microtubule Spermatogenesis
FLm1839	206 217 221 524 539 9	Cytoskeleton Developmental protein Differentiation Neurogenesis Nuclear protein Actin-binding
FLm1840	206 217 221 524 729 9	Cytoskeleton Developmental protein Differentiation Neurogenesis SH3-binding Actin-binding
FLm1841	206 217 221 524 9	Cytoskeleton Developmental protein Differentiation Neurogenesis Actin-binding
FLm1842	206 217 221 744 9	Cytoskeleton Developmental protein Differentiation Spermatogenesis Actin-binding
FLm1843	206 217 472 493 9	Cytoskeleton Developmental protein Membrane Microtubule Actin-binding
FLm1844	206 217 493 9	Cytoskeleton Developmental protein Microtubule Actin-binding
FLm1845	206 217 9	Cytoskeleton Developmental protein Actin-binding
FLm1846	206 227 234 489 808	Cytoskeleton DNA damage DNA repair Methyltransferase Transferase
FLm1847	206 238 344 479 539 804 805 862 863	Cytoskeleton DNA-binding Guanine-nucleotide releasing factor Metal-binding Nuclear protein Transcription Transcription regulation Zinc Zinc-finger
FLm1848	206 238 344 479 539 804 805 862 863 9	Cytoskeleton DNA-binding Guanine-nucleotide releasing factor Metal-binding Nuclear protein Transcription Transcription regulation Zinc Zinc-finger Actin-binding
FLm1849	206 243 472 493 505	Cytoskeleton Dynein Membrane Microtubule Motor protein
FLm1850	206 243 493 505	Cytoskeleton Dynein Microtubule Motor protein
FLm1851	206 249 344 349 408 472 479 53 581 729 813	Cytoskeleton Electron transport Guanine-nucleotide releasing factor Heme Iron Membrane Metal-binding Apoptosis Phagocytosis SH3-binding Transport
FLm1852	206 249 344 349 408 472 479 813	Cytoskeleton Electron transport Guanine-nucleotide releasing factor Heme Iron Membrane Metal-binding Transport
FLm1853	206 254 343	Cytoskeleton Endocytosis GTPase activation
FLm1854	206 254 391 9	Cytoskeleton Endocytosis Immune response Actin-binding
FLm1855	206 254 446 458 472	Cytoskeleton Endocytosis Lipid-binding Lysosome Membrane
FLm1856	206 254 446 458 472 687 689 694 699	Cytoskeleton Endocytosis Lipid-binding Lysosome Membrane Ribonucleoprotein Ribosomal protein RNA-binding rRNA-binding
FLm1857	206 255 378 540 547 548 64 645 67 695 760 808	Cytoskeleton Endonuclease Hydrolase Nuclease Nucleotide-binding Nucleotidyltransferase Aspartyl protease Protease ATP-binding RNA-directed DNA polymerase Structural protein Transferase
FLm1858	206 256 472 514 760 812 9	Cytoskeleton Endoplasmic reticulum Membrane Muscle protein Structural protein Transmembrane Actin-binding
FLm1859	206 268	Cytoskeleton Exocytosis
FLm1860	206 273 403 416 472 716 844	Cytoskeleton Eye lens protein Intermediate filament Keratin Membrane Sensory transduction Vision
FLm1861	206 273 403 472	Cytoskeleton Eye lens protein Intermediate filament Membrane
FLm1862	206 274 285 479 560 862	Cytoskeleton FAD Flavoprotein Metal-binding Oxidoreductase Zinc
FLm1863	206 282 493	Cytoskeleton Flagellum Microtubule
FLm1864	206 32 479 808 862	Cytoskeleton Aminotransferase Metal-binding Transferase Zinc
FLm1865	206 333	Cytoskeleton Golgi apparatus
FLm1866	206 333 344	Cytoskeleton Golgi apparatus Guanine-nucleotide releasing factor
FLm1867	206 333 493	Cytoskeleton Golgi apparatus Microtubule
FLm1868	206 342 418 479 493 53 547 591 67 723 808 862 863	Cytoskeleton GTP-binding Kinase Metal-binding Microtubule Apoptosis Nucleotide-binding Phorbol-ester binding ATP-binding Serine/threonine-protein kinase Transferase Zinc Zinc-finger
FLm1869	206 342 472 547	Cytoskeleton GTP-binding Membrane Nucleotide-binding
FLm1870	206 344	Cytoskeleton Guanine-nucleotide releasing factor
FLm1871	206 344 378 418 547 67 723 760 808 904	Cytoskeleton Guanine-nucleotide releasing factor Hydrolase Kinase Nucleotide-binding ATP-binding Serine/threonine-protein kinase Structural protein Transferase Protein phosphatase
FLm1872	206 344 378 760 904	Cytoskeleton Guanine-nucleotide releasing factor Hydrolase Structural protein Protein phosphatase
FLm1873	206 344 418 547 67 723 808	Cytoskeleton Guanine-nucleotide releasing factor Kinase Nucleotide-binding ATP-binding Serine/threonine-protein kinase Transferase
FLm1874	206 344 430 479 862 863	Cytoskeleton Guanine-nucleotide releasing factor Lectin Metal-binding Zinc Zinc-finger
FLm1875	206 344 472	Cytoskeleton Guanine-nucleotide releasing factor Membrane
FLm1876	206 344 472 53 581 729	Cytoskeleton Guanine-nucleotide releasing factor Membrane Apoptosis Phagocytosis SH3-binding
FLm1877	206 344 479 862 863	Cytoskeleton Guanine-nucleotide releasing factor Metal-binding Zinc Zinc-finger
FLm1878	206 344 479 862 863 9	Cytoskeleton Guanine-nucleotide releasing factor Metal-binding Zinc Zinc-finger Actin-binding
FLm1879	206 378	Cytoskeleton Hydrolase
FLm1880	206 378 418 547 67 723 760 808 904	Cytoskeleton Hydrolase Kinase Nucleotide-binding ATP-binding Serine/threonine-protein kinase Structural protein Transferase Protein phosphatase
FLm1881	206 378 539	Cytoskeleton Hydrolase Nuclear protein
FLm1882	206 378 539 547 64 645 67 760	Cytoskeleton Hydrolase Nuclear protein Nucleotide-binding Aspartyl protease Protease ATP-binding Structural protein
FLm1883	206 378 539 904	Cytoskeleton Hydrolase Nuclear protein Protein phosphatase
FLm1884	206 378 645 687 689 788 833	Cytoskeleton Hydrolase Protease Ribonucleoprotein Ribosomal protein Thiol protease Ubl conjugation pathway
FLm1885	206 378 645 788 833	Cytoskeleton Hydrolase Protease Thiol protease Ubl conjugation pathway
FLm1886	206 378 719 9	Cytoskeleton Hydrolase Serine esterase Actin-binding
FLm1887	206 378 760 904	Cytoskeleton Hydrolase Structural protein Protein phosphatase
FLm1888	206 378 9 904	Cytoskeleton Hydrolase Actin-binding Protein phosphatase
FLm1889	206 395 479 493 862 863 9	Cytoskeleton Inflammatory response Metal-binding Microtubule Zinc Zinc-finger Actin-binding
FLm1890	206 406 479 813 862 9	Cytoskeleton Ion transport Metal-binding Transport Zinc Actin-binding
FLm1891	206 417 760	Cytoskeleton Keratinization Structural protein
FLm1892	206 417 760 9	Cytoskeleton Keratinization Structural protein Actin-binding
FLm1893	206 418 460 472 479 539 547 67 723 808	Cytoskeleton Kinase Magnesium Membrane Metal-binding Nuclear protein Nucleotide-binding ATP-binding Serine/threonine-protein kinase Transferase
FLm1894	206 418 460 472 479 547 67 723 808	Cytoskeleton Kinase Magnesium Membrane Metal-binding Nucleotide-binding ATP-binding Serine/threonine-protein kinase Transferase
FLm1895	206 418 460 472 479 547 67 723 808 832	Cytoskeleton Kinase Magnesium Membrane Metal-binding Nucleotide-binding ATP-binding Serine/threonine-protein kinase Transferase Ubl conjugation
FLm1896	206 418 460 479 547 67 723 808	Cytoskeleton Kinase Magnesium Metal-binding Nucleotide-binding ATP-binding Serine/threonine-protein kinase Transferase
FLm1897	206 418 479 53 547 591 67 723 808 862 863	Cytoskeleton Kinase Metal-binding Apoptosis Nucleotide-binding Phorbol-ester binding ATP-binding Serine/threonine-protein kinase Transferase Zinc Zinc-finger
FLm1898	206 418 505 518 547 67 716 723 808 844 9	Cytoskeleton Kinase Motor protein Myosin Nucleotide-binding ATP-binding Sensory transduction Serine/threonine-protein kinase Transferase Vision Actin-binding
FLm1899	206 418 539 547 67 723 804 805 808 9	Cytoskeleton Kinase Nuclear protein Nucleotide-binding ATP-binding Serine/threonine-protein kinase Transcription Transcription regulation Transferase Actin-binding
FLm1900	206 418 547 67 723 808	Cytoskeleton Kinase Nucleotide-binding ATP-binding Serine/threonine-protein kinase Transferase
FLm1901	206 418 547 67 723 808 9	Cytoskeleton Kinase Nucleotide-binding ATP-binding Serine/threonine-protein kinase Transferase Actin-binding
FLm1902	206 436 479 832 833 862 863	Cytoskeleton Ligase Metal-binding Ubl conjugation Ubl conjugation pathway Zinc Zinc-finger
FLm1903	206 436 493	Cytoskeleton Ligase Microtubule
FLm1904	206 460 479 501 511 547	Cytoskeleton Magnesium Metal-binding Molybdenum cofactor biosynthesis Multifunctional enzyme Nucleotide-binding
FLm1905	206 472	Cytoskeleton Membrane
FLm1906	206 472 53 581 729	Cytoskeleton Membrane Apoptosis Phagocytosis SH3-binding
FLm1907	206 472 539 804 805 9	Cytoskeleton Membrane Nuclear protein Transcription Transcription regulation Actin-binding
FLm1908	206 472 539 812 813	Cytoskeleton Membrane Nuclear protein Transmembrane Transport
FLm1909	206 472 539 9	Cytoskeleton Membrane Nuclear protein Actin-binding
FLm1910	206 472 547 557 67 760 813	Cytoskeleton Membrane Nucleotide-binding Outer membrane ATP-binding Structural protein Transport
FLm1911	206 472 557 760 813 9	Cytoskeleton Membrane Outer membrane Structural protein Transport Actin-binding
FLm1912	206 472 687 689	Cytoskeleton Membrane Ribonucleoprotein Ribosomal protein
FLm1913	206 472 760 812 9	Cytoskeleton Membrane Structural protein Transmembrane Actin-binding
FLm1914	206 472 760 9	Cytoskeleton Membrane Structural protein Actin-binding
FLm1915	206 472 812	Cytoskeleton Membrane Transmembrane
FLm1916	206 472 812 9	Cytoskeleton Membrane Transmembrane Actin-binding
FLm1917	206 472 9	Cytoskeleton Membrane Actin-binding
FLm1918	206 479 514 862 9	Cytoskeleton Metal-binding Muscle protein Zinc Actin-binding
FLm1919	206 479 591 862 863 9	Cytoskeleton Metal-binding Phorbol-ester binding Zinc Zinc-finger Actin-binding
FLm1920	206 479 628 770 862 863	Cytoskeleton Metal-binding Postsynaptic membrane Synapse Zinc Zinc-finger
FLm1921	206 479 760 862 863 9	Cytoskeleton Metal-binding Structural protein Zinc Zinc-finger Actin-binding
FLm1922	206 479 770 771 862 863	Cytoskeleton Metal-binding Synapse Synaptosome Zinc Zinc-finger
FLm1923	206 479 862	Cytoskeleton Metal-binding Zinc
FLm1924	206 479 862 863	Cytoskeleton Metal-binding Zinc Zinc-finger
FLm1925	206 479 862 9	Cytoskeleton Metal-binding Zinc Actin-binding
FLm1926	206 493	Cytoskeleton Microtubule
FLm1927	206 493 505 547 67	Cytoskeleton Microtubule Motor protein Nucleotide-binding ATP-binding
FLm1928	206 493 539	Cytoskeleton Microtubule Nuclear protein
FLm1929	206 493 832	Cytoskeleton Microtubule Ubl conjugation
FLm1930	206 514 547 67 760	Cytoskeleton Muscle protein Nucleotide-binding ATP-binding Structural protein
FLm1931	206 514 9	Cytoskeleton Muscle protein Actin-binding
FLm1932	206 53 9	Cytoskeleton Apoptosis Actin-binding
FLm1933	206 539	Cytoskeleton Nuclear protein
FLm1934	206 539 760 9	Cytoskeleton Nuclear protein Structural protein Actin-binding
FLm1935	206 539 804 805 9	Cytoskeleton Nuclear protein Transcription Transcription regulation Actin-binding
FLm1936	206 539 9	Cytoskeleton Nuclear protein Actin-binding
FLm1937	206 547 67 760	Cytoskeleton Nucleotide-binding ATP-binding Structural protein
FLm1938	206 547 67 760 804 805	Cytoskeleton Nucleotide-binding ATP-binding Structural protein Transcription Transcription regulation
FLm1939	206 687 689 760 9	Cytoskeleton Ribonucleoprotein Ribosomal protein Structural protein Actin-binding
FLm1940	206 694 9	Cytoskeleton RNA-binding Actin-binding
FLm1941	206 729 9	Cytoskeleton SH3-binding Actin-binding
FLm1942	206 760	Cytoskeleton Structural protein
FLm1943	206 760 9	Cytoskeleton Structural protein Actin-binding
FLm1944	206 770 771	Cytoskeleton Synapse Synaptosome
FLm1945	206 9	Cytoskeleton Actin-binding
FLm1946	21 217 418 460 479 547 67 723 729 808	Allosteric enzyme Developmental protein Kinase Magnesium Metal-binding Nucleotide-binding ATP-binding Serine/threonine-protein kinase SH3-binding Transferase
FLm1947	21 235 238 479 547 560 67 678 804 805 862 863	Allosteric enzyme DNA replication DNA-binding Metal-binding Nucleotide-binding Oxidoreductase ATP-binding Repressor Transcription Transcription regulation Zinc Zinc-finger
FLm1948	21 238 479 489 539 678 680 804 805 808 862 863 949	Allosteric enzyme DNA-binding Metal-binding Methyltransferase Nuclear protein Repressor Restriction system Transcription Transcription regulation Transferase Zinc Zinc-finger S-adenosyl-L-methionine
FLm1949	21 238 479 489 539 678 804 805 808 862 863 949	Allosteric enzyme DNA-binding Metal-binding Methyltransferase Nuclear protein Repressor Transcription Transcription regulation Transferase Zinc Zinc-finger S-adenosyl-L-methionine
FLm1950	21 256 324 418 460 479 547 67 808	Allosteric enzyme Endoplasmic reticulum Glycolysis Kinase Magnesium Metal-binding Nucleotide-binding ATP-binding Transferase
FLm1951	21 274 285 521 560	Allosteric enzyme FAD Flavoprotein NADP Oxidoreductase
FLm1952	21 28 315 378 436 464 479 511 547 55 665 67 808 862	Allosteric enzyme Amino-acid biosynthesis Glutamine amidotransferase Hydrolase Ligase Manganese Metal-binding Multifunctional enzyme Nucleotide-binding Arginine biosynthesis Pyrimidine biosynthesis ATP-binding Transferase Zinc
FLm1953	21 28 315 436 464 479 496 547 55 665 67 835	Allosteric enzyme Amino-acid biosynthesis Glutamine amidotransferase Ligase Manganese Metal-binding Mitochondrion Nucleotide-binding Arginine biosynthesis Pyrimidine biosynthesis ATP-binding Urea cycle
FLm1954	21 28 315 436 496 547 55 665 67 835	Allosteric enzyme Amino-acid biosynthesis Glutamine amidotransferase Ligase Mitochondrion Nucleotide-binding Arginine biosynthesis Pyrimidine biosynthesis ATP-binding Urea cycle
FLm1955	21 28 378 436 464 479 511 547 55 665 67 808 862	Allosteric enzyme Amino-acid biosynthesis Hydrolase Ligase Manganese Metal-binding Multifunctional enzyme Nucleotide-binding Arginine biosynthesis Pyrimidine biosynthesis ATP-binding Transferase Zinc
FLm1956	21 28 436 464 479 496 547 55 665 67 835	Allosteric enzyme Amino-acid biosynthesis Ligase Manganese Metal-binding Mitochondrion Nucleotide-binding Arginine biosynthesis Pyrimidine biosynthesis ATP-binding Urea cycle
FLm1957	21 315 328 4 408 411 460 479 658 808	Allosteric enzyme Glutamine amidotransferase Glycosyltransferase 4Fe-4S Iron Iron-sulfur Magnesium Metal-binding Purine biosynthesis Transferase
FLm1958	21 320 328 808	Allosteric enzyme Glycogen biosynthesis Glycosyltransferase Transferase
FLm1959	21 324 378 418 472 547 64 645 67 808	Allosteric enzyme Glycolysis Hydrolase Kinase Membrane Nucleotide-binding Aspartyl protease Protease ATP-binding Transferase
FLm1960	21 324 418 460 479 547 67 808	Allosteric enzyme Glycolysis Kinase Magnesium Metal-binding Nucleotide-binding ATP-binding Transferase
FLm1961	21 324 418 472 547 67 808	Allosteric enzyme Glycolysis Kinase Membrane Nucleotide-binding ATP-binding Transferase
FLm1962	21 378	Allosteric enzyme Hydrolase
FLm1963	21 378 436 479 511 665 808 862	Allosteric enzyme Hydrolase Ligase Metal-binding Multifunctional enzyme Pyrimidine biosynthesis Transferase Zinc
FLm1964	21 378 479 545 862	Allosteric enzyme Hydrolase Metal-binding Nucleotide biosynthesis Zinc
FLm1965	21 378 479 862	Allosteric enzyme Hydrolase Metal-binding Zinc
FLm1966	21 378 783	Allosteric enzyme Hydrolase Tetrahydrobiopterin biosynthesis
FLm1967	21 408 479 503 560 585	Allosteric enzyme Iron Metal-binding Monooxygenase Oxidoreductase Phenylalanine catabolism
FLm1968	21 418 547 67 723 808	Allosteric enzyme Kinase Nucleotide-binding ATP-binding Serine/threonine-protein kinase Transferase
FLm1969	21 479 496 520 560	Allosteric enzyme Metal-binding Mitochondrion NAD Oxidoreductase
FLm1970	21 496 520 560	Allosteric enzyme Mitochondrion NAD Oxidoreductase
FLm1971	210 217 272 378 456 472 479 482 645 646 663 722 812 84 862	Decarboxylase Developmental protein Extracellular matrix Hydrolase Lyase Membrane Metal-binding Metalloprotease Protease Protease inhibitor Pyridoxal phosphate Serine protease inhibitor Transmembrane Basement membrane Zinc
FLm1972	210 256 32 443 456 472 53 663 808 812	Decarboxylase Endoplasmic reticulum Aminotransferase Lipid metabolism Lyase Membrane Apoptosis Pyridoxal phosphate Transferase Transmembrane
FLm1973	210 256 443 456 472 53 663 808 812	Decarboxylase Endoplasmic reticulum Lipid metabolism Lyase Membrane Apoptosis Pyridoxal phosphate Transferase Transmembrane
FLm1974	210 274 28 285 456 560 57 819 822	Decarboxylase FAD Amino-acid biosynthesis Flavoprotein Lyase Oxidoreductase Aromatic amino acid biosynthesis tRNA processing Tryptophan biosynthesis
FLm1975	210 275 444 456 496 576	Decarboxylase Fatty acid biosynthesis Lipid synthesis Lyase Mitochondrion Peroxisome
FLm1976	210 285 288 436 456	Decarboxylase Flavoprotein FMN Ligase Lyase
FLm1977	210 312 342 456 464 496 547	Decarboxylase Gluconeogenesis GTP-binding Lyase Manganese Mitochondrion Nucleotide-binding
FLm1978	210 312 342 456 547	Decarboxylase Gluconeogenesis GTP-binding Lyase Nucleotide-binding
FLm1979	210 328 456 460 511 665 808	Decarboxylase Glycosyltransferase Lyase Magnesium Multifunctional enzyme Pyrimidine biosynthesis Transferase
FLm1980	210 328 456 511 665 808	Decarboxylase Glycosyltransferase Lyase Multifunctional enzyme Pyrimidine biosynthesis Transferase
FLm1981	210 333 456 472 520 812	Decarboxylase Golgi apparatus Lyase Membrane NAD Transmembrane
FLm1982	210 342 456 493 547 663	Decarboxylase GTP-binding Lyase Microtubule Nucleotide-binding Pyridoxal phosphate
FLm1983	210 350 456 627	Decarboxylase Heme biosynthesis Lyase Porphyrin biosynthesis
FLm1984	210 378 418 456 460 479 482 539 547 645 663 67 723 808 862	Decarboxylase Hydrolase Kinase Lyase Magnesium Metal-binding Metalloprotease Nuclear protein Nucleotide-binding Protease Pyridoxal phosphate ATP-binding Serine/threonine-protein kinase Transferase Zinc
FLm1985	210 378 418 456 479 482 539 547 645 663 67 723 808 862	Decarboxylase Hydrolase Kinase Lyase Metal-binding Metalloprotease Nuclear protein Nucleotide-binding Protease Pyridoxal phosphate ATP-binding Serine/threonine-protein kinase Transferase Zinc
FLm1986	210 406 407 456 472 547 663 67 739 812 813 832 851 894 915	Decarboxylase Ion transport Ionic channel Lyase Membrane Nucleotide-binding Pyridoxal phosphate ATP-binding Sodium transport Transmembrane Transport Ubl conjugation Voltage-gated channel Sodium channel Sodium
FLm1987	210 430 456 663 833	Decarboxylase Lectin Lyase Pyridoxal phosphate Ubl conjugation pathway
FLm1988	210 436 456 511 658	Decarboxylase Ligase Lyase Multifunctional enzyme Purine biosynthesis
FLm1989	210 456	Decarboxylase Lyase
FLm1990	210 456 472 530 663	Decarboxylase Lyase Membrane Neurotransmitter biosynthesis Pyridoxal phosphate
FLm1991	210 456 472 530 663 808	Decarboxylase Lyase Membrane Neurotransmitter biosynthesis Pyridoxal phosphate Transferase
FLm1992	210 456 530 663	Decarboxylase Lyase Neurotransmitter biosynthesis Pyridoxal phosphate
FLm1993	210 456 530 663 808	Decarboxylase Lyase Neurotransmitter biosynthesis Pyridoxal phosphate Transferase
FLm1994	210 456 594 670	Decarboxylase Lyase Phospholipid biosynthesis Pyruvate
FLm1995	210 456 620 663	Decarboxylase Lyase Polyamine biosynthesis Pyridoxal phosphate
FLm1996	210 456 663	Decarboxylase Lyase Pyridoxal phosphate
FLm1997	210 456 663 808	Decarboxylase Lyase Pyridoxal phosphate Transferase
FLm1998	210 456 670 745 949	Decarboxylase Lyase Pyruvate Spermidine biosynthesis S-adenosyl-L-methionine
FLm1999	211 44 528 738 800 872 929	Defensin Antibiotic Neurotoxin Sodium channel inhibitor Toxin Ionic channel inhibitor Antimicrobial
FLm2000	211 44 929	Defensin Antibiotic Antimicrobial
[truncated: 3,172 more rows]
