# Supplementary material for: Projection of gene-protein networks to the functional space of the proteome and its application to analysis of organism complexity
Source: BMC Genomics. 2010 Feb 10;11(Suppl 1):S4. doi: 10.1186/1471-2164-11-S1-S4 (PMC2822532; doi:10.1186/1471-2164-11-S1-S4)
Supplement: Additional file 3 [file 1471-2164-11-S1-S4-S3.xls]

## Sheet: Sheet1
Flc1	1 156 223 249 408 411 479 539 560 804 805 813 833 862 863	2Fe-2S Chromatin regulator Dioxygenase Electron transport Iron Iron-sulfur Metal-binding Nuclear protein Oxidoreductase Transcription Transcription regulation Transport Ubl conjugation pathway Zinc Zinc-finger
Flc2	1 238 249 408 411 479 539 678 804 805 813 862 863	2Fe-2S DNA-binding Electron transport Iron Iron-sulfur Metal-binding Nuclear protein Repressor Transcription Transcription regulation Transport Zinc Zinc-finger
Flc3	1 249 274 285 408 411 479 496 521 53 560 813	2Fe-2S Electron transport FAD Flavoprotein Iron Iron-sulfur Metal-binding Mitochondrion NADP Apoptosis Oxidoreductase Transport
Flc4	1 249 274 285 408 411 479 500 520 560 576 813	2Fe-2S Electron transport FAD Flavoprotein Iron Iron-sulfur Metal-binding Molybdenum NAD Oxidoreductase Peroxisome Transport
Flc5	1 249 274 285 408 411 479 500 520 560 813	2Fe-2S Electron transport FAD Flavoprotein Iron Iron-sulfur Metal-binding Molybdenum NAD Oxidoreductase Transport
Flc6	1 249 3 4 408 411 472 479 496 520 560 813 816 874	2Fe-2S Electron transport 3Fe-4S 4Fe-4S Iron Iron-sulfur Membrane Metal-binding Mitochondrion NAD Oxidoreductase Transport Tricarboxylic acid cycle Quinone
Flc7	1 249 397 408 411 472 479 496 560 679 812 813	2Fe-2S Electron transport Inner membrane Iron Iron-sulfur Membrane Metal-binding Mitochondrion Oxidoreductase Respiratory chain Transmembrane Transport
Flc8	1 249 408 411 436 479 539 804 805 813 832 833 862 863	2Fe-2S Electron transport Iron Iron-sulfur Ligase Metal-binding Nuclear protein Transcription Transcription regulation Transport Ubl conjugation Ubl conjugation pathway Zinc Zinc-finger
Flc9	1 249 408 411 472 479 812 813	2Fe-2S Electron transport Iron Iron-sulfur Membrane Metal-binding Transmembrane Transport
Flc10	1 249 408 411 479 496 539 676 813	2Fe-2S Electron transport Iron Iron-sulfur Metal-binding Mitochondrion Nuclear protein Redox-active center Transport
Flc11	1 249 408 411 479 53 539 813 862	2Fe-2S Electron transport Iron Iron-sulfur Metal-binding Apoptosis Nuclear protein Transport Zinc
Flc12	1 249 408 411 479 560 813	2Fe-2S Electron transport Iron Iron-sulfur Metal-binding Oxidoreductase Transport
Flc13	1 249 408 411 479 813	2Fe-2S Electron transport Iron Iron-sulfur Metal-binding Transport
Flc14	1 249 408 411 479 813 862 863	2Fe-2S Electron transport Iron Iron-sulfur Metal-binding Transport Zinc Zinc-finger
Flc15	1 274 285 408 411 479 500 520 560	2Fe-2S FAD Flavoprotein Iron Iron-sulfur Metal-binding Molybdenum NAD Oxidoreductase
Flc16	1 4 408 411 479 496 500 520 560 813 830 874	2Fe-2S 4Fe-4S Iron Iron-sulfur Metal-binding Mitochondrion Molybdenum NAD Oxidoreductase Transport Ubiquinone Quinone
Flc17	1 408 411 479 496 520 560 830	2Fe-2S Iron Iron-sulfur Metal-binding Mitochondrion NAD Oxidoreductase Ubiquinone
Flc18	1 408 411 479 813	2Fe-2S Iron Iron-sulfur Metal-binding Transport
Flc19	10 106 11 2 238 539 804 805	Activator Calcium Acute phase 3D-structure DNA-binding Nuclear protein Transcription Transcription regulation
Flc20	10 106 117 206 217 539 804 805 9	Activator Calcium Actin capping Cytoskeleton Developmental protein Nuclear protein Transcription Transcription regulation Actin-binding
Flc21	10 106 2 217 221 472 479 539 675 804 805 812 914	Activator Calcium 3D-structure Developmental protein Differentiation Membrane Metal-binding Nuclear protein Receptor Transcription Transcription regulation Transmembrane Notch signaling pathway
Flc22	10 106 2 238 539 804 805	Activator Calcium 3D-structure DNA-binding Nuclear protein Transcription Transcription regulation
Flc23	10 106 227 234 349 376 408 479 539 560 575 804 805	Activator Calcium DNA damage DNA repair Heme Hydrogen peroxide Iron Metal-binding Nuclear protein Oxidoreductase Peroxidase Transcription Transcription regulation
Flc24	10 106 238 539 804 805	Activator Calcium DNA-binding Nuclear protein Transcription Transcription regulation
Flc25	10 106 238 539 804 805 945	Activator Calcium DNA-binding Nuclear protein Transcription Transcription regulation Host-virus interaction
Flc26	10 12 156 158 238 479 539 678 804 805 808 862 863	Activator Acyltransferase Chromatin regulator Chromosomal protein DNA-binding Metal-binding Nuclear protein Repressor Transcription Transcription regulation Transferase Zinc Zinc-finger
Flc27	10 12 156 2 238 479 539 804 805 808 862 863	Activator Acyltransferase Chromatin regulator 3D-structure DNA-binding Metal-binding Nuclear protein Transcription Transcription regulation Transferase Zinc Zinc-finger
Flc28	10 12 156 235 238 479 539 678 804 805 808 862 863	Activator Acyltransferase Chromatin regulator DNA replication DNA-binding Metal-binding Nuclear protein Repressor Transcription Transcription regulation Transferase Zinc Zinc-finger
Flc29	10 12 156 238 341 479 539 804 805 808 832 862 863	Activator Acyltransferase Chromatin regulator DNA-binding Growth regulation Metal-binding Nuclear protein Transcription Transcription regulation Transferase Ubl conjugation Zinc Zinc-finger
Flc30	10 12 156 479 539 678 804 805 808 862 863	Activator Acyltransferase Chromatin regulator Metal-binding Nuclear protein Repressor Transcription Transcription regulation Transferase Zinc Zinc-finger
Flc31	10 12 2 238 539 804 805 808 832	Activator Acyltransferase 3D-structure DNA-binding Nuclear protein Transcription Transcription regulation Transferase Ubl conjugation
Flc32	10 12 2 539 804 805 808 832	Activator Acyltransferase 3D-structure Nuclear protein Transcription Transcription regulation Transferase Ubl conjugation
Flc33	10 130 2 206 539 760 804 805 832 879	Activator Cell adhesion 3D-structure Cytoskeleton Nuclear protein Structural protein Transcription Transcription regulation Ubl conjugation Wnt signaling pathway
Flc34	10 130 479 539 862	Activator Cell adhesion Metal-binding Nuclear protein Zinc
Flc35	10 131 132 159 498 539 804 805	Activator Cell cycle Cell division Chromosome partition Mitosis Nuclear protein Transcription Transcription regulation
Flc36	10 131 132 195 479 539 804 805 862 863	Activator Cell cycle Cell division Cyclin Metal-binding Nuclear protein Transcription Transcription regulation Zinc Zinc-finger
Flc37	10 131 156 43 539 804 805	Activator Cell cycle Chromatin regulator Anti-oncogene Nuclear protein Transcription Transcription regulation
Flc38	10 131 2 238 43 479 53 539 804 805 832 862	Activator Cell cycle 3D-structure DNA-binding Anti-oncogene Metal-binding Apoptosis Nuclear protein Transcription Transcription regulation Ubl conjugation Zinc
Flc39	10 131 2 238 539 804 805	Activator Cell cycle 3D-structure DNA-binding Nuclear protein Transcription Transcription regulation
Flc40	10 131 2 479 539 804 805 808 862 863 945	Activator Cell cycle 3D-structure Metal-binding Nuclear protein Transcription Transcription regulation Transferase Zinc Zinc-finger Host-virus interaction
Flc41	10 131 238 371 507 508 539 694 747 804 805	Activator Cell cycle DNA-binding Homeobox mRNA processing mRNA splicing Nuclear protein RNA-binding Spliceosome Transcription Transcription regulation
Flc42	10 131 238 43 479 53 539 804 805 862	Activator Cell cycle DNA-binding Anti-oncogene Metal-binding Apoptosis Nuclear protein Transcription Transcription regulation Zinc
Flc43	10 131 238 53 539 804 805	Activator Cell cycle DNA-binding Apoptosis Nuclear protein Transcription Transcription regulation
Flc44	10 131 238 539 675 804 805	Activator Cell cycle DNA-binding Nuclear protein Receptor Transcription Transcription regulation
Flc45	10 131 238 539 678 804 805	Activator Cell cycle DNA-binding Nuclear protein Repressor Transcription Transcription regulation
Flc46	10 131 238 539 804 805	Activator Cell cycle DNA-binding Nuclear protein Transcription Transcription regulation
Flc47	10 137 158 53 539 678 804 805	Activator Centromere Chromosomal protein Apoptosis Nuclear protein Repressor Transcription Transcription regulation
Flc48	10 153 2 238 256 333 443 472 539 753 804 805 812	Activator Cholesterol metabolism 3D-structure DNA-binding Endoplasmic reticulum Golgi apparatus Lipid metabolism Membrane Nuclear protein Steroid metabolism Transcription Transcription regulation Transmembrane
Flc49	10 156 186 227 234 249 418 479 539 547 67 723 804 805 808 813	Activator Chromatin regulator Copper DNA damage DNA repair Electron transport Kinase Metal-binding Nuclear protein Nucleotide-binding ATP-binding Serine/threonine-protein kinase Transcription Transcription regulation Transferase Transport
Flc50	10 156 2 238 408 479 489 539 804 805 808 949	Activator Chromatin regulator 3D-structure DNA-binding Iron Metal-binding Methyltransferase Nuclear protein Transcription Transcription regulation Transferase S-adenosyl-L-methionine
Flc51	10 156 2 238 489 539 804 805 808 949	Activator Chromatin regulator 3D-structure DNA-binding Methyltransferase Nuclear protein Transcription Transcription regulation Transferase S-adenosyl-L-methionine
Flc52	10 156 206 341 378 539 547 64 645 67 760 804 805	Activator Chromatin regulator Cytoskeleton Growth regulation Hydrolase Nuclear protein Nucleotide-binding Aspartyl protease Protease ATP-binding Structural protein Transcription Transcription regulation
Flc53	10 156 223 408 479 539 560 804 805 862 863	Activator Chromatin regulator Dioxygenase Iron Metal-binding Nuclear protein Oxidoreductase Transcription Transcription regulation Zinc Zinc-finger
Flc54	10 156 227 234 238 347 378 479 539 547 67 804 862 863	Activator Chromatin regulator DNA damage DNA repair DNA-binding Helicase Hydrolase Metal-binding Nuclear protein Nucleotide-binding ATP-binding Transcription Zinc Zinc-finger
Flc55	10 156 238 347 378 539 547 67 804 805	Activator Chromatin regulator DNA-binding Helicase Hydrolase Nuclear protein Nucleotide-binding ATP-binding Transcription Transcription regulation
Flc56	10 156 238 479 489 539 804 805 808 862 863 949	Activator Chromatin regulator DNA-binding Metal-binding Methyltransferase Nuclear protein Transcription Transcription regulation Transferase Zinc Zinc-finger S-adenosyl-L-methionine
Flc57	10 156 341 539 804 805	Activator Chromatin regulator Growth regulation Nuclear protein Transcription Transcription regulation
Flc58	10 156 347 378 539 547 67 804 805	Activator Chromatin regulator Helicase Hydrolase Nuclear protein Nucleotide-binding ATP-binding Transcription Transcription regulation
Flc59	10 156 479 489 539 678 804 805 808 862 863 949	Activator Chromatin regulator Metal-binding Methyltransferase Nuclear protein Repressor Transcription Transcription regulation Transferase Zinc Zinc-finger S-adenosyl-L-methionine
Flc60	10 156 479 489 539 796 804 805 808 832 862 863	Activator Chromatin regulator Metal-binding Methyltransferase Nuclear protein Tight junction Transcription Transcription regulation Transferase Ubl conjugation Zinc Zinc-finger
Flc61	10 156 539 678 804 805 833	Activator Chromatin regulator Nuclear protein Repressor Transcription Transcription regulation Ubl conjugation pathway
Flc62	10 156 539 804 805	Activator Chromatin regulator Nuclear protein Transcription Transcription regulation
Flc63	10 156 539 804 805 808	Activator Chromatin regulator Nuclear protein Transcription Transcription regulation Transferase
Flc64	10 158 238 539 544 804 805	Activator Chromosomal protein DNA-binding Nuclear protein Nucleosome core Transcription Transcription regulation
Flc65	10 158 539 779 804 805	Activator Chromosomal protein Nuclear protein Telomere Transcription Transcription regulation
Flc66	10 2 221 238 371 539 726 755 804 805	Activator 3D-structure Differentiation DNA-binding Homeobox Nuclear protein Sexual differentiation Steroidogenesis Transcription Transcription regulation
Flc67	10 2 227 234 238 539 804 805	Activator 3D-structure DNA damage DNA repair DNA-binding Nuclear protein Transcription Transcription regulation
Flc68	10 2 238 371 539 804 805	Activator 3D-structure DNA-binding Homeobox Nuclear protein Transcription Transcription regulation
Flc69	10 2 238 479 539 675 804 805 862 863	Activator 3D-structure DNA-binding Metal-binding Nuclear protein Receptor Transcription Transcription regulation Zinc Zinc-finger
Flc70	10 2 238 479 539 678 804 805 862 863	Activator 3D-structure DNA-binding Metal-binding Nuclear protein Repressor Transcription Transcription regulation Zinc Zinc-finger
Flc71	10 2 238 479 539 804 805 862 863	Activator 3D-structure DNA-binding Metal-binding Nuclear protein Transcription Transcription regulation Zinc Zinc-finger
Flc72	10 2 238 53 539 804 805 832	Activator 3D-structure DNA-binding Apoptosis Nuclear protein Transcription Transcription regulation Ubl conjugation
Flc73	10 2 238 539 678 804 805	Activator 3D-structure DNA-binding Nuclear protein Repressor Transcription Transcription regulation
Flc74	10 2 238 539 678 804 805 879	Activator 3D-structure DNA-binding Nuclear protein Repressor Transcription Transcription regulation Wnt signaling pathway
Flc75	10 2 238 539 804 805	Activator 3D-structure DNA-binding Nuclear protein Transcription Transcription regulation
Flc76	10 2 238 539 804 805 832	Activator 3D-structure DNA-binding Nuclear protein Transcription Transcription regulation Ubl conjugation
Flc77	10 2 539 804 805	Activator 3D-structure Nuclear protein Transcription Transcription regulation
Flc78	10 2 804 805	Activator 3D-structure Transcription Transcription regulation
Flc79	10 206 653 804 805 811 813 9	Activator Cytoskeleton Protein transport Transcription Transcription regulation Translocation Transport Actin-binding
Flc80	10 217 221 238 479 539 804 805 862 863	Activator Developmental protein Differentiation DNA-binding Metal-binding Nuclear protein Transcription Transcription regulation Zinc Zinc-finger
Flc81	10 217 221 238 517 539 678 804 805	Activator Developmental protein Differentiation DNA-binding Myogenesis Nuclear protein Repressor Transcription Transcription regulation
Flc82	10 217 221 238 524 539 804 805	Activator Developmental protein Differentiation DNA-binding Neurogenesis Nuclear protein Transcription Transcription regulation
Flc83	10 217 221 238 524 539 804 805 832	Activator Developmental protein Differentiation DNA-binding Neurogenesis Nuclear protein Transcription Transcription regulation Ubl conjugation
Flc84	10 217 221 472 675 804 805 812 914	Activator Developmental protein Differentiation Membrane Receptor Transcription Transcription regulation Transmembrane Notch signaling pathway
Flc85	10 217 221 517 539 650 804 805 9	Activator Developmental protein Differentiation Myogenesis Nuclear protein Protein phosphatase inhibitor Transcription Transcription regulation Actin-binding
Flc86	10 217 221 517 539 804 805	Activator Developmental protein Differentiation Myogenesis Nuclear protein Transcription Transcription regulation
Flc87	10 217 238 371 479 539 804 805 862	Activator Developmental protein DNA-binding Homeobox Metal-binding Nuclear protein Transcription Transcription regulation Zinc
Flc88	10 217 238 371 539 804	Activator Developmental protein DNA-binding Homeobox Nuclear protein Transcription
Flc89	10 217 238 371 539 804 805	Activator Developmental protein DNA-binding Homeobox Nuclear protein Transcription Transcription regulation
Flc90	10 217 238 479 539 675 678 804 805 862 863	Activator Developmental protein DNA-binding Metal-binding Nuclear protein Receptor Repressor Transcription Transcription regulation Zinc Zinc-finger
Flc91	10 217 238 479 539 675 716 804 805 844 862 863	Activator Developmental protein DNA-binding Metal-binding Nuclear protein Receptor Sensory transduction Transcription Transcription regulation Vision Zinc Zinc-finger
Flc92	10 217 238 479 539 804 805 862 863	Activator Developmental protein DNA-binding Metal-binding Nuclear protein Transcription Transcription regulation Zinc Zinc-finger
Flc93	10 217 238 539 678 804 805	Activator Developmental protein DNA-binding Nuclear protein Repressor Transcription Transcription regulation
Flc94	10 217 238 539 804 805	Activator Developmental protein DNA-binding Nuclear protein Transcription Transcription regulation
Flc95	10 217 378 460 539 804 805 904	Activator Developmental protein Hydrolase Magnesium Nuclear protein Transcription Transcription regulation Protein phosphatase
Flc96	10 217 804 805	Activator Developmental protein Transcription Transcription regulation
Flc97	10 227 233 234 238 507 508 539 678 694 804 805	Activator DNA damage DNA recombination DNA repair DNA-binding mRNA processing mRNA splicing Nuclear protein Repressor RNA-binding Transcription Transcription regulation
Flc98	10 227 233 234 238 507 508 539 694 804 805	Activator DNA damage DNA recombination DNA repair DNA-binding mRNA processing mRNA splicing Nuclear protein RNA-binding Transcription Transcription regulation
Flc99	10 227 234 238 507 508 539 678 694 804 805	Activator DNA damage DNA repair DNA-binding mRNA processing mRNA splicing Nuclear protein Repressor RNA-binding Transcription Transcription regulation
Flc100	10 235 238 479 539 547 67 804 805 862 863	Activator DNA replication DNA-binding Metal-binding Nuclear protein Nucleotide-binding ATP-binding Transcription Transcription regulation Zinc Zinc-finger
Flc101	10 235 238 539 678 804 805	Activator DNA replication DNA-binding Nuclear protein Repressor Transcription Transcription regulation
Flc102	10 235 238 539 804 805	Activator DNA replication DNA-binding Nuclear protein Transcription Transcription regulation
Flc103	10 238 256 472 539 653 804 805 812 813 931	Activator DNA-binding Endoplasmic reticulum Membrane Nuclear protein Protein transport Transcription Transcription regulation Transmembrane Transport ER-Golgi transport
Flc104	10 238 256 472 539 804 805 812	Activator DNA-binding Endoplasmic reticulum Membrane Nuclear protein Transcription Transcription regulation Transmembrane
Flc105	10 238 269 347 378 479 539 540 547 67 694 804 805 862 863	Activator DNA-binding Exonuclease Helicase Hydrolase Metal-binding Nuclear protein Nuclease Nucleotide-binding ATP-binding RNA-binding Transcription Transcription regulation Zinc Zinc-finger
Flc106	10 238 346 539 678 804 805	Activator DNA-binding Heat shock Nuclear protein Repressor Transcription Transcription regulation
Flc107	10 238 346 539 804 805	Activator DNA-binding Heat shock Nuclear protein Transcription Transcription regulation
Flc108	10 238 347 378 479 539 547 67 804 805 862 863	Activator DNA-binding Helicase Hydrolase Metal-binding Nuclear protein Nucleotide-binding ATP-binding Transcription Transcription regulation Zinc Zinc-finger
Flc109	10 238 371 479 539 678 804 805 832 862 863	Activator DNA-binding Homeobox Metal-binding Nuclear protein Repressor Transcription Transcription regulation Ubl conjugation Zinc Zinc-finger
Flc110	10 238 371 479 539 678 804 805 862 863	Activator DNA-binding Homeobox Metal-binding Nuclear protein Repressor Transcription Transcription regulation Zinc Zinc-finger
Flc111	10 238 371 479 539 804 805 862	Activator DNA-binding Homeobox Metal-binding Nuclear protein Transcription Transcription regulation Zinc
Flc112	10 238 371 479 539 804 805 862 863	Activator DNA-binding Homeobox Metal-binding Nuclear protein Transcription Transcription regulation Zinc Zinc-finger
Flc113	10 238 371 539 804 805	Activator DNA-binding Homeobox Nuclear protein Transcription Transcription regulation
Flc114	10 238 402 51 539 804 805	Activator DNA-binding Interferon induction Antiviral defense Nuclear protein Transcription Transcription regulation
Flc115	10 238 402 539 548 694 804 805 808	Activator DNA-binding Interferon induction Nuclear protein Nucleotidyltransferase RNA-binding Transcription Transcription regulation Transferase
Flc116	10 238 472 539 557 804 805 813	Activator DNA-binding Membrane Nuclear protein Outer membrane Transcription Transcription regulation Transport
Flc117	10 238 479 539 581 804 805 862 863	Activator DNA-binding Metal-binding Nuclear protein Phagocytosis Transcription Transcription regulation Zinc Zinc-finger
Flc118	10 238 479 539 675 804 805 862 863	Activator DNA-binding Metal-binding Nuclear protein Receptor Transcription Transcription regulation Zinc Zinc-finger
Flc119	10 238 479 539 678 804 805 862 863	Activator DNA-binding Metal-binding Nuclear protein Repressor Transcription Transcription regulation Zinc Zinc-finger
Flc120	10 238 479 539 678 804 805 862 863 879	Activator DNA-binding Metal-binding Nuclear protein Repressor Transcription Transcription regulation Zinc Zinc-finger Wnt signaling pathway
Flc121	10 238 479 539 804 805 832 862 863	Activator DNA-binding Metal-binding Nuclear protein Transcription Transcription regulation Ubl conjugation Zinc Zinc-finger
Flc122	10 238 479 539 804 805 862 863	Activator DNA-binding Metal-binding Nuclear protein Transcription Transcription regulation Zinc Zinc-finger
Flc123	10 238 496 539 804 805	Activator DNA-binding Mitochondrion Nuclear protein Transcription Transcription regulation
Flc124	10 238 507 508 539 747 804 805	Activator DNA-binding mRNA processing mRNA splicing Nuclear protein Spliceosome Transcription Transcription regulation
Flc125	10 238 53 539 804 805	Activator DNA-binding Apoptosis Nuclear protein Transcription Transcription regulation
Flc126	10 238 539 678 804 805	Activator DNA-binding Nuclear protein Repressor Transcription Transcription regulation
Flc127	10 238 539 678 804 805 879	Activator DNA-binding Nuclear protein Repressor Transcription Transcription regulation Wnt signaling pathway
Flc128	10 238 539 678 804 805 914	Activator DNA-binding Nuclear protein Repressor Transcription Transcription regulation Notch signaling pathway
Flc129	10 238 539 804 805	Activator DNA-binding Nuclear protein Transcription Transcription regulation
Flc130	10 238 539 804 805 832	Activator DNA-binding Nuclear protein Transcription Transcription regulation Ubl conjugation
Flc131	10 238 539 804 805 90	Activator DNA-binding Nuclear protein Transcription Transcription regulation Biological rhythms
Flc132	10 238 804 805	Activator DNA-binding Transcription Transcription regulation
Flc133	10 347 378 539 547 67 804 805	Activator Helicase Hydrolase Nuclear protein Nucleotide-binding ATP-binding Transcription Transcription regulation
Flc134	10 430 539 678 804 805	Activator Lectin Nuclear protein Repressor Transcription Transcription regulation
Flc135	10 479 53 539 804 805 862 863	Activator Metal-binding Apoptosis Nuclear protein Transcription Transcription regulation Zinc Zinc-finger
Flc136	10 479 539 804 805 862 863	Activator Metal-binding Nuclear protein Transcription Transcription regulation Zinc Zinc-finger
Flc137	10 496 539 804 805	Activator Mitochondrion Nuclear protein Transcription Transcription regulation
Flc138	10 507 508 539 694 804 805	Activator mRNA processing mRNA splicing Nuclear protein RNA-binding Transcription Transcription regulation
Flc139	10 507 678 694 810	Activator mRNA processing Repressor RNA-binding Translation regulation
Flc140	10 53 539 675 687 804 805	Activator Apoptosis Nuclear protein Receptor Ribonucleoprotein Transcription Transcription regulation
Flc141	10 539 547 67 675 804 805	Activator Nuclear protein Nucleotide-binding ATP-binding Receptor Transcription Transcription regulation
Flc142	10 539 547 67 804 805	Activator Nuclear protein Nucleotide-binding ATP-binding Transcription Transcription regulation
Flc143	10 539 650 804 805 9	Activator Nuclear protein Protein phosphatase inhibitor Transcription Transcription regulation Actin-binding
Flc144	10 539 675 804 805	Activator Nuclear protein Receptor Transcription Transcription regulation
Flc145	10 539 678 687 694 804 805	Activator Nuclear protein Repressor Ribonucleoprotein RNA-binding Transcription Transcription regulation
Flc146	10 539 678 804	Activator Nuclear protein Repressor Transcription
Flc147	10 539 678 804 805	Activator Nuclear protein Repressor Transcription Transcription regulation
Flc148	10 539 694 804 805	Activator Nuclear protein RNA-binding Transcription Transcription regulation
Flc149	10 539 804 805	Activator Nuclear protein Transcription Transcription regulation
Flc150	10 539 804 805 833	Activator Nuclear protein Transcription Transcription regulation Ubl conjugation pathway
Flc151	10 539 804 805 914	Activator Nuclear protein Transcription Transcription regulation Notch signaling pathway
Flc152	10 675 804 805	Activator Receptor Transcription Transcription regulation
Flc153	10 804 805	Activator Transcription Transcription regulation
Flc154	100 12 28 4 408 411 432 456 479 496 808 816	Branched-chain amino acid biosynthesis Acyltransferase Amino-acid biosynthesis 4Fe-4S Iron Iron-sulfur Leucine biosynthesis Lyase Metal-binding Mitochondrion Transferase Tricarboxylic acid cycle
Flc155	100 28 329 432 460 464 479 496 520 521 560 816	Branched-chain amino acid biosynthesis Amino-acid biosynthesis Glyoxylate bypass Leucine biosynthesis Magnesium Manganese Metal-binding Mitochondrion NAD NADP Oxidoreductase Tricarboxylic acid cycle
Flc156	100 28 329 432 460 464 479 520 521 560 816	Branched-chain amino acid biosynthesis Amino-acid biosynthesis Glyoxylate bypass Leucine biosynthesis Magnesium Manganese Metal-binding NAD NADP Oxidoreductase Tricarboxylic acid cycle
Flc157	100 28 4 408 411 432 456 479 694	Branched-chain amino acid biosynthesis Amino-acid biosynthesis 4Fe-4S Iron Iron-sulfur Leucine biosynthesis Lyase Metal-binding RNA-binding
Flc158	100 28 4 408 411 432 456 479 694 816	Branched-chain amino acid biosynthesis Amino-acid biosynthesis 4Fe-4S Iron Iron-sulfur Leucine biosynthesis Lyase Metal-binding RNA-binding Tricarboxylic acid cycle
Flc159	100 28 4 408 411 456 479	Branched-chain amino acid biosynthesis Amino-acid biosynthesis 4Fe-4S Iron Iron-sulfur Lyase Metal-binding
Flc160	100 28 432 456	Branched-chain amino acid biosynthesis Amino-acid biosynthesis Leucine biosynthesis Lyase
Flc161	100 28 432 460 464 479 496 520 547 560 67 816	Branched-chain amino acid biosynthesis Amino-acid biosynthesis Leucine biosynthesis Magnesium Manganese Metal-binding Mitochondrion NAD Nucleotide-binding Oxidoreductase ATP-binding Tricarboxylic acid cycle
Flc162	100 28 432 460 464 479 496 520 560 816	Branched-chain amino acid biosynthesis Amino-acid biosynthesis Leucine biosynthesis Magnesium Manganese Metal-binding Mitochondrion NAD Oxidoreductase Tricarboxylic acid cycle
Flc163	100 28 432 460 464 479 520 560	Branched-chain amino acid biosynthesis Amino-acid biosynthesis Leucine biosynthesis Magnesium Manganese Metal-binding NAD Oxidoreductase
Flc164	106	Calcium
Flc165	106 107 109 112 256 406 407 472 675 812 813	Calcium Calcium channel Calcium transport Calmodulin-binding Endoplasmic reticulum Ion transport Ionic channel Membrane Receptor Transmembrane Transport
Flc166	106 107 109 112 406 407 472 675 812 813	Calcium Calcium channel Calcium transport Calmodulin-binding Ion transport Ionic channel Membrane Receptor Transmembrane Transport
Flc167	106 107 109 112 406 407 472 812 813	Calcium Calcium channel Calcium transport Calmodulin-binding Ion transport Ionic channel Membrane Transmembrane Transport
Flc168	106 107 109 139 375 378 406 407 472 66 812 813 851 868 869	Calcium Calcium channel Calcium transport CF(1) Hydrogen ion transport Hydrolase Ion transport Ionic channel Membrane ATP synthesis Transmembrane Transport Voltage-gated channel Chloride Chloride channel
Flc169	106 107 109 186 249 397 406 407 430 472 479 496 560 679 812 813 851	Calcium Calcium channel Calcium transport Copper Electron transport Inner membrane Ion transport Ionic channel Lectin Membrane Metal-binding Mitochondrion Oxidoreductase Respiratory chain Transmembrane Transport Voltage-gated channel
Flc170	106 107 109 2 406 407 418 547 67 808 813 851	Calcium Calcium channel Calcium transport 3D-structure Ion transport Ionic channel Kinase Nucleotide-binding ATP-binding Transferase Transport Voltage-gated channel
Flc171	106 107 109 256 406 407 430 472 675 812 813	Calcium Calcium channel Calcium transport Endoplasmic reticulum Ion transport Ionic channel Lectin Membrane Receptor Transmembrane Transport
Flc172	106 107 109 256 406 407 472 675 812 813	Calcium Calcium channel Calcium transport Endoplasmic reticulum Ion transport Ionic channel Membrane Receptor Transmembrane Transport
Flc173	106 107 109 378 406 407 472 520 739 812 813 894 915	Calcium Calcium channel Calcium transport Hydrolase Ion transport Ionic channel Membrane NAD Sodium transport Transmembrane Transport Sodium channel Sodium
Flc174	106 107 109 391 406 407 472 812 813	Calcium Calcium channel Calcium transport Immune response Ion transport Ionic channel Membrane Transmembrane Transport
Flc175	106 107 109 406 407 418 472 479 547 67 723 808 812 813 862	Calcium Calcium channel Calcium transport Ion transport Ionic channel Kinase Membrane Metal-binding Nucleotide-binding ATP-binding Serine/threonine-protein kinase Transferase Transmembrane Transport Zinc
Flc176	106 107 109 406 407 418 547 67 808 813 851	Calcium Calcium channel Calcium transport Ion transport Ionic channel Kinase Nucleotide-binding ATP-binding Transferase Transport Voltage-gated channel
Flc177	106 107 109 406 407 472 547 67 812 813 851	Calcium Calcium channel Calcium transport Ion transport Ionic channel Membrane Nucleotide-binding ATP-binding Transmembrane Transport Voltage-gated channel
Flc178	106 107 109 406 407 472 628 675 812 813	Calcium Calcium channel Calcium transport Ion transport Ionic channel Membrane Postsynaptic membrane Receptor Transmembrane Transport
Flc179	106 107 109 406 407 472 675 812 813	Calcium Calcium channel Calcium transport Ion transport Ionic channel Membrane Receptor Transmembrane Transport
Flc180	106 107 109 406 407 472 687 689 812 813	Calcium Calcium channel Calcium transport Ion transport Ionic channel Membrane Ribonucleoprotein Ribosomal protein Transmembrane Transport
Flc181	106 107 109 406 407 472 716 812 813 844 851	Calcium Calcium channel Calcium transport Ion transport Ionic channel Membrane Sensory transduction Transmembrane Transport Vision Voltage-gated channel
Flc182	106 107 109 406 407 472 796 812 813 851	Calcium Calcium channel Calcium transport Ion transport Ionic channel Membrane Tight junction Transmembrane Transport Voltage-gated channel
Flc183	106 107 109 406 407 472 812 813	Calcium Calcium channel Calcium transport Ion transport Ionic channel Membrane Transmembrane Transport
Flc184	106 107 109 406 407 472 812 813 851	Calcium Calcium channel Calcium transport Ion transport Ionic channel Membrane Transmembrane Transport Voltage-gated channel
Flc185	106 107 109 406 407 472 812 813 851 868 869	Calcium Calcium channel Calcium transport Ion transport Ionic channel Membrane Transmembrane Transport Voltage-gated channel Chloride Chloride channel
Flc186	106 107 109 406 407 813 851	Calcium Calcium channel Calcium transport Ion transport Ionic channel Transport Voltage-gated channel
Flc187	106 109 112 143 406 472 50 739 812 813 915	Calcium Calcium transport Calmodulin-binding Chaperone Ion transport Membrane Antiport Sodium transport Transmembrane Transport Sodium
Flc188	106 109 112 378 406 460 472 479 547 630 633 67 812 813	Calcium Calcium transport Calmodulin-binding Hydrolase Ion transport Magnesium Membrane Metal-binding Nucleotide-binding Potassium Potassium transport ATP-binding Transmembrane Transport
Flc189	106 109 112 378 406 460 472 479 547 67 812 813	Calcium Calcium transport Calmodulin-binding Hydrolase Ion transport Magnesium Membrane Metal-binding Nucleotide-binding ATP-binding Transmembrane Transport
Flc190	106 109 112 406 472 50 739 812 813 915	Calcium Calcium transport Calmodulin-binding Ion transport Membrane Antiport Sodium transport Transmembrane Transport Sodium
Flc191	106 109 256 378 406 460 472 479 547 67 703 812 813	Calcium Calcium transport Endoplasmic reticulum Hydrolase Ion transport Magnesium Membrane Metal-binding Nucleotide-binding ATP-binding Sarcoplasmic reticulum Transmembrane Transport
Flc192	106 109 256 378 406 460 472 479 547 67 812 813	Calcium Calcium transport Endoplasmic reticulum Hydrolase Ion transport Magnesium Membrane Metal-binding Nucleotide-binding ATP-binding Transmembrane Transport
Flc193	106 109 256 406 472 812 813	Calcium Calcium transport Endoplasmic reticulum Ion transport Membrane Transmembrane Transport
Flc194	106 109 333 378 406 460 472 479 547 67 812 813	Calcium Calcium transport Golgi apparatus Hydrolase Ion transport Magnesium Membrane Metal-binding Nucleotide-binding ATP-binding Transmembrane Transport
Flc195	106 109 378 406 407 442 458 472 812 813	Calcium Calcium transport Hydrolase Ion transport Ionic channel Lipid degradation Lysosome Membrane Transmembrane Transport
Flc196	106 109 406 407 472 739 812 813 894 915	Calcium Calcium transport Ion transport Ionic channel Membrane Sodium transport Transmembrane Transport Sodium channel Sodium
Flc197	106 109 406 472 50 630 633 716 739 769 812 813 844 915	Calcium Calcium transport Ion transport Membrane Antiport Potassium Potassium transport Sensory transduction Sodium transport Symport Transmembrane Transport Vision Sodium
Flc198	106 109 406 472 50 630 633 716 739 769 812 813 915	Calcium Calcium transport Ion transport Membrane Antiport Potassium Potassium transport Sensory transduction Sodium transport Symport Transmembrane Transport Sodium
Flc199	106 109 406 472 50 630 633 739 769 812 813 915	Calcium Calcium transport Ion transport Membrane Antiport Potassium Potassium transport Sodium transport Symport Transmembrane Transport Sodium
Flc200	106 11 301 378 645 720 94	Calcium Acute phase Gamma-carboxyglutamic acid Hydrolase Protease Serine protease Blood coagulation
Flc201	106 111	Calcium Calcium/phospholipid-binding
Flc202	106 111 268 472 479 770 771 812	Calcium Calcium/phospholipid-binding Exocytosis Membrane Metal-binding Synapse Synaptosome Transmembrane
Flc203	106 111 472 479 770 812	Calcium Calcium/phospholipid-binding Membrane Metal-binding Synapse Transmembrane
Flc204	106 111 479 862 863	Calcium Calcium/phospholipid-binding Metal-binding Zinc Zinc-finger
Flc205	106 111 539	Calcium Calcium/phospholipid-binding Nuclear protein
Flc206	106 111 94	Calcium Calcium/phospholipid-binding Blood coagulation
Flc207	106 112 117 206 472 9	Calcium Calmodulin-binding Actin capping Cytoskeleton Membrane Actin-binding
Flc208	106 112 206 472 493 9	Calcium Calmodulin-binding Cytoskeleton Membrane Microtubule Actin-binding
Flc209	106 112 206 472 9	Calcium Calmodulin-binding Cytoskeleton Membrane Actin-binding
Flc210	106 112 21 418 539 547 67 723 808	Calcium Calmodulin-binding Allosteric enzyme Kinase Nuclear protein Nucleotide-binding ATP-binding Serine/threonine-protein kinase Transferase
Flc211	106 112 391 406 407 472 547 67 812 813	Calcium Calmodulin-binding Immune response Ion transport Ionic channel Membrane Nucleotide-binding ATP-binding Transmembrane Transport
Flc212	106 112 418 460 472 479 547 67 723 808	Calcium Calmodulin-binding Kinase Magnesium Membrane Metal-binding Nucleotide-binding ATP-binding Serine/threonine-protein kinase Transferase
Flc213	106 112 418 539 547 67 723 808	Calcium Calmodulin-binding Kinase Nuclear protein Nucleotide-binding ATP-binding Serine/threonine-protein kinase Transferase
Flc214	106 112 418 547 67 723 808	Calcium Calmodulin-binding Kinase Nucleotide-binding ATP-binding Serine/threonine-protein kinase Transferase
Flc215	106 114 116 206 479 539 547 760	Calcium cAMP cAMP-binding Cytoskeleton Metal-binding Nuclear protein Nucleotide-binding Structural protein
Flc216	106 117 2 206 9	Calcium Actin capping 3D-structure Cytoskeleton Actin-binding
Flc217	106 117 206 472 9	Calcium Actin capping Cytoskeleton Membrane Actin-binding
Flc218	106 117 206 9	Calcium Actin capping Cytoskeleton Actin-binding
Flc219	106 117 9	Calcium Actin capping Actin-binding
Flc220	106 119 320 326 328 378 479 808 868	Calcium Carbohydrate metabolism Glycogen biosynthesis Glycosidase Glycosyltransferase Hydrolase Metal-binding Transferase Chloride
Flc221	106 12 133 206 265 479 760 808	Calcium Acyltransferase Cell shape Cytoskeleton Erythrocyte maturation Metal-binding Structural protein Transferase
Flc222	106 12 256 333 472 594 808 812	Calcium Acyltransferase Endoplasmic reticulum Golgi apparatus Membrane Phospholipid biosynthesis Transferase Transmembrane
Flc223	106 12 349 376 408 479 560 575 808	Calcium Acyltransferase Heme Hydrogen peroxide Iron Metal-binding Oxidoreductase Peroxidase Transferase
Flc224	106 12 417 472 479 808	Calcium Acyltransferase Keratinization Membrane Metal-binding Transferase
Flc225	106 12 472 594 808 812	Calcium Acyltransferase Membrane Phospholipid biosynthesis Transferase Transmembrane
Flc226	106 12 479 808	Calcium Acyltransferase Metal-binding Transferase
Flc227	106 13 130 133 401 472 675 812	Calcium ADP-ribosylation Cell adhesion Cell shape Integrin Membrane Receptor Transmembrane
Flc228	106 130	Calcium Cell adhesion
Flc229	106 130 157 2 254 272 455 472 599 675 812 84	Calcium Cell adhesion Chromophore 3D-structure Endocytosis Extracellular matrix Luminescence Membrane Photoprotein Receptor Transmembrane Basement membrane
Flc230	106 130 157 254 272 455 472 599 675 812 84	Calcium Cell adhesion Chromophore Endocytosis Extracellular matrix Luminescence Membrane Photoprotein Receptor Transmembrane Basement membrane
Flc231	106 130 157 272 455 472 599 716 84 844	Calcium Cell adhesion Chromophore Extracellular matrix Luminescence Membrane Photoprotein Sensory transduction Basement membrane Vision
Flc232	106 130 157 272 455 599 716 84 844	Calcium Cell adhesion Chromophore Extracellular matrix Luminescence Photoprotein Sensory transduction Basement membrane Vision
Flc233	106 130 2 206 472 812	Calcium Cell adhesion 3D-structure Cytoskeleton Membrane Transmembrane
Flc234	106 130 2 418 472 547 67 723 808 812 829	Calcium Cell adhesion 3D-structure Kinase Membrane Nucleotide-binding ATP-binding Serine/threonine-protein kinase Transferase Transmembrane Tyrosine-protein kinase
Flc235	106 130 2 472 812	Calcium Cell adhesion 3D-structure Membrane Transmembrane
Flc236	106 130 206 472 812	Calcium Cell adhesion Cytoskeleton Membrane Transmembrane
Flc237	106 130 206 760 9	Calcium Cell adhesion Cytoskeleton Structural protein Actin-binding
Flc238	106 130 217 272 430 479	Calcium Cell adhesion Developmental protein Extracellular matrix Lectin Metal-binding
Flc239	106 130 217 272 472 479 812	Calcium Cell adhesion Developmental protein Extracellular matrix Membrane Metal-binding Transmembrane
Flc240	106 130 217 297 379 472 675 807 812	Calcium Cell adhesion Developmental protein G-protein coupled receptor Hydroxylation Membrane Receptor Transducer Transmembrane
Flc241	106 130 217 472 812	Calcium Cell adhesion Developmental protein Membrane Transmembrane
Flc242	106 130 238 472 804 805 812	Calcium Cell adhesion DNA-binding Membrane Transcription Transcription regulation Transmembrane
Flc243	106 130 272	Calcium Cell adhesion Extracellular matrix
Flc244	106 130 272 472 479 812	Calcium Cell adhesion Extracellular matrix Membrane Metal-binding Transmembrane
Flc245	106 130 272 472 716 812 84 844	Calcium Cell adhesion Extracellular matrix Membrane Sensory transduction Transmembrane Basement membrane Vision
Flc246	106 130 272 472 812	Calcium Cell adhesion Extracellular matrix Membrane Transmembrane
Flc247	106 130 297 472 675 807 812	Calcium Cell adhesion G-protein coupled receptor Membrane Receptor Transducer Transmembrane
Flc248	106 130 315 436 472 479 812	Calcium Cell adhesion Glutamine amidotransferase Ligase Membrane Metal-binding Transmembrane
Flc249	106 130 345 378 401 472 675 812	Calcium Cell adhesion HDL Hydrolase Integrin Membrane Receptor Transmembrane
Flc250	106 130 372	Calcium Cell adhesion Hormone
Flc251	106 130 378 442 472 479 812	Calcium Cell adhesion Hydrolase Lipid degradation Membrane Metal-binding Transmembrane
Flc252	106 130 401 460 472 675 812	Calcium Cell adhesion Integrin Magnesium Membrane Receptor Transmembrane
Flc253	106 130 401 472 675 812	Calcium Cell adhesion Integrin Membrane Receptor Transmembrane
Flc254	106 130 472 479 812	Calcium Cell adhesion Membrane Metal-binding Transmembrane
Flc255	106 130 472 716 812 844	Calcium Cell adhesion Membrane Sensory transduction Transmembrane Vision
Flc256	106 130 472 812	Calcium Cell adhesion Membrane Transmembrane
Flc257	106 130 472 812 813	Calcium Cell adhesion Membrane Transmembrane Transport
Flc258	106 131 132 347 378 498 547 67 694	Calcium Cell cycle Cell division Helicase Hydrolase Mitosis Nucleotide-binding ATP-binding RNA-binding
Flc259	106 131 132 498	Calcium Cell cycle Cell division Mitosis
Flc260	106 131 30 43 436 547 648 67	Calcium Cell cycle Aminoacyl-tRNA synthetase Anti-oncogene Ligase Nucleotide-binding Protein biosynthesis ATP-binding
Flc261	106 131 338	Calcium Cell cycle Growth arrest
Flc262	106 131 53 539	Calcium Cell cycle Apoptosis Nuclear protein
Flc263	106 134 256 472 572 812	Calcium Cell wall Endoplasmic reticulum Membrane Peptidoglycan-anchor Transmembrane
Flc264	106 134 472 572 812	Calcium Cell wall Membrane Peptidoglycan-anchor Transmembrane
Flc265	106 143 256 333 372 430 472 653 813 931	Calcium Chaperone Endoplasmic reticulum Golgi apparatus Hormone Lectin Membrane Protein transport Transport ER-Golgi transport
Flc266	106 143 256 346 547 67	Calcium Chaperone Endoplasmic reticulum Heat shock Nucleotide-binding ATP-binding
Flc267	106 143 256 430 472 812	Calcium Chaperone Endoplasmic reticulum Lectin Membrane Transmembrane
Flc268	106 143 256 430 479 862	Calcium Chaperone Endoplasmic reticulum Lectin Metal-binding Zinc
Flc269	106 143 346 496 547 67	Calcium Chaperone Heat shock Mitochondrion Nucleotide-binding ATP-binding
Flc270	106 153 256 333 378 443 472 645 68 720 753 812	Calcium Cholesterol metabolism Endoplasmic reticulum Golgi apparatus Hydrolase Lipid metabolism Membrane Protease Autocatalytic cleavage Serine protease Steroid metabolism Transmembrane
Flc271	106 153 378 443 645 68 720 753	Calcium Cholesterol metabolism Hydrolase Lipid metabolism Protease Autocatalytic cleavage Serine protease Steroid metabolism
Flc272	106 158 238 539 544	Calcium Chromosomal protein DNA-binding Nuclear protein Nucleosome core
Flc273	106 168	Calcium Coated pits
Flc274	106 168 254 408 479 539	Calcium Coated pits Endocytosis Iron Metal-binding Nuclear protein
Flc275	106 170 378 408 460 464 479 482 496 645 862	Calcium Cobalt Hydrolase Iron Magnesium Manganese Metal-binding Metalloprotease Mitochondrion Protease Zinc
Flc276	106 176	Calcium Collagen
Flc277	106 176 305 379 430 767	Calcium Collagen Gaseous exchange Hydroxylation Lectin Surface film
Flc278	106 177 2 272 378 479 482 645 862	Calcium Collagen degradation 3D-structure Extracellular matrix Hydrolase Metal-binding Metalloprotease Protease Zinc
Flc279	106 177 272 378 479 482 645 862	Calcium Collagen degradation Extracellular matrix Hydrolase Metal-binding Metalloprotease Protease Zinc
Flc280	106 180 272 391 395 399	Calcium Complement pathway Extracellular matrix Immune response Inflammatory response Innate immunity
Flc281	106 186 2 249 472 479 560 813 94	Calcium Copper 3D-structure Electron transport Membrane Metal-binding Oxidoreductase Transport Blood coagulation
Flc282	106 186 206 479 560 574 9	Calcium Copper Cytoskeleton Metal-binding Oxidoreductase Periplasmic Actin-binding
Flc283	106 186 249 378 472 479 539 813	Calcium Copper Electron transport Hydrolase Membrane Metal-binding Nuclear protein Transport
Flc284	106 186 249 378 472 479 813	Calcium Copper Electron transport Hydrolase Membrane Metal-binding Transport
Flc285	106 186 272 274 28 285 333 378 406 408 410 472 479 482 520 521 560 641 645 812 813 862	Calcium Copper Extracellular matrix FAD Amino-acid biosynthesis Flavoprotein Golgi apparatus Hydrolase Ion transport Iron Iron transport Membrane Metal-binding Metalloprotease NAD NADP Oxidoreductase Proline biosynthesis Protease Transmembrane Transport Zinc
Flc286	106 186 358 479 560	Calcium Copper Heparin-binding Metal-binding Oxidoreductase
Flc287	106 186 479 560	Calcium Copper Metal-binding Oxidoreductase
Flc288	106 2	Calcium 3D-structure
Flc289	106 2 206 479 760 862 863 9	Calcium 3D-structure Cytoskeleton Metal-binding Structural protein Zinc Zinc-finger Actin-binding
Flc290	106 2 222 378 479 645 720	Calcium 3D-structure Digestion Hydrolase Metal-binding Protease Serine protease
Flc291	106 2 254 430 472 675 812	Calcium 3D-structure Endocytosis Lectin Membrane Receptor Transmembrane
Flc292	106 2 256 326 378 472 812	Calcium 3D-structure Endoplasmic reticulum Glycosidase Hydrolase Membrane Transmembrane
Flc293	106 2 268 446 472 479 653 770 813	Calcium 3D-structure Exocytosis Lipid-binding Membrane Metal-binding Protein transport Synapse Transport
Flc294	106 2 328 333 430 464 472 808 812	Calcium 3D-structure Glycosyltransferase Golgi apparatus Lectin Manganese Membrane Transferase Transmembrane
Flc295	106 2 378 442 807 832	Calcium 3D-structure Hydrolase Lipid degradation Transducer Ubl conjugation
Flc296	106 2 406 407 630 631 633 813 851	Calcium 3D-structure Ion transport Ionic channel Potassium Potassium channel Potassium transport Transport Voltage-gated channel
Flc297	106 2 418 472 479 547 591 67 723 808 862 863	Calcium 3D-structure Kinase Membrane Metal-binding Nucleotide-binding Phorbol-ester binding ATP-binding Serine/threonine-protein kinase Transferase Zinc Zinc-finger
Flc298	106 2 472 51 729 812	Calcium 3D-structure Membrane Antiviral defense SH3-binding Transmembrane
Flc299	106 2 9	Calcium 3D-structure Actin-binding
Flc300	106 202 217 221 339 378 479 482 645 862 891	Calcium Cytokine Developmental protein Differentiation Growth factor Hydrolase Metal-binding Metalloprotease Protease Zinc Chondrogenesis
Flc301	106 202 339	Calcium Cytokine Growth factor
Flc302	106 204 472 812	Calcium Cytolysis Membrane Transmembrane
Flc303	106 206 326 378 9	Calcium Cytoskeleton Glycosidase Hydrolase Actin-binding
Flc304	106 206 349 376 408 479 560 575 9	Calcium Cytoskeleton Heme Hydrogen peroxide Iron Metal-binding Oxidoreductase Peroxidase Actin-binding
Flc305	106 206 479 760 862 863 9	Calcium Cytoskeleton Metal-binding Structural protein Zinc Zinc-finger Actin-binding
Flc306	106 206 9	Calcium Cytoskeleton Actin-binding
Flc307	106 217 221 333 458 472 479 808 812	Calcium Developmental protein Differentiation Golgi apparatus Lysosome Membrane Metal-binding Transferase Transmembrane
Flc308	106 217 221 378 479 482 645 862	Calcium Developmental protein Differentiation Hydrolase Metal-binding Metalloprotease Protease Zinc
Flc309	106 217 297 379 472 675 807 812	Calcium Developmental protein G-protein coupled receptor Hydroxylation Membrane Receptor Transducer Transmembrane
Flc310	106 217 472 812 914	Calcium Developmental protein Membrane Transmembrane Notch signaling pathway
Flc311	106 223 275 349 376 408 444 472 479 560 575	Calcium Dioxygenase Fatty acid biosynthesis Heme Hydrogen peroxide Iron Lipid synthesis Membrane Metal-binding Oxidoreductase Peroxidase
Flc312	106 223 408 434 479 560	Calcium Dioxygenase Iron Leukotriene biosynthesis Metal-binding Oxidoreductase
Flc313	106 238 472 539	Calcium DNA-binding Membrane Nuclear protein
Flc314	106 238 479 539 804 805 862 863	Calcium DNA-binding Metal-binding Nuclear protein Transcription Transcription regulation Zinc Zinc-finger
Flc315	106 238 539 678 804 805	Calcium DNA-binding Nuclear protein Repressor Transcription Transcription regulation
Flc316	106 240 539 548 804 808	Calcium DNA-directed RNA polymerase Nuclear protein Nucleotidyltransferase Transcription Transferase
Flc317	106 254 333 472 653 813	Calcium Endocytosis Golgi apparatus Membrane Protein transport Transport
Flc318	106 254 430 472 675 812	Calcium Endocytosis Lectin Membrane Receptor Transmembrane
Flc319	106 254 430 472 675 812 813	Calcium Endocytosis Lectin Membrane Receptor Transmembrane Transport
Flc320	106 254 472 675 812	Calcium Endocytosis Membrane Receptor Transmembrane
Flc321	106 255 378 436 479 540 548 695 808 833 862 863	Calcium Endonuclease Hydrolase Ligase Metal-binding Nuclease Nucleotidyltransferase RNA-directed DNA polymerase Transferase Ubl conjugation pathway Zinc Zinc-finger
Flc322	106 255 378 53 539 540	Calcium Endonuclease Hydrolase Apoptosis Nuclear protein Nuclease
Flc323	106 255 378 53 540 9	Calcium Endonuclease Hydrolase Apoptosis Nuclease Actin-binding
Flc324	106 256	Calcium Endoplasmic reticulum
Flc325	106 256 333 378 472 479 812	Calcium Endoplasmic reticulum Golgi apparatus Hydrolase Membrane Metal-binding Transmembrane
Flc326	106 256 333 378 479	Calcium Endoplasmic reticulum Golgi apparatus Hydrolase Metal-binding
Flc327	106 256 333 378 479 53	Calcium Endoplasmic reticulum Golgi apparatus Hydrolase Metal-binding Apoptosis
Flc328	106 256 333 446 472 479 653 813	Calcium Endoplasmic reticulum Golgi apparatus Lipid-binding Membrane Metal-binding Protein transport Transport
Flc329	106 256 378 458 479	Calcium Endoplasmic reticulum Hydrolase Lysosome Metal-binding
Flc330	106 256 378 460 472 812	Calcium Endoplasmic reticulum Hydrolase Magnesium Membrane Transmembrane
Flc331	106 256 378 479	Calcium Endoplasmic reticulum Hydrolase Metal-binding
Flc332	106 256 406 407 460 472 479 489 630 631 633 808 812 813 851	Calcium Endoplasmic reticulum Ion transport Ionic channel Magnesium Membrane Metal-binding Methyltransferase Potassium Potassium channel Potassium transport Transferase Transmembrane Transport Voltage-gated channel
Flc333	106 256 406 407 460 472 479 630 631 633 812 813 851	Calcium Endoplasmic reticulum Ion transport Ionic channel Magnesium Membrane Metal-binding Potassium Potassium channel Potassium transport Transmembrane Transport Voltage-gated channel
Flc334	106 256 413 514 676	Calcium Endoplasmic reticulum Isomerase Muscle protein Redox-active center
Flc335	106 256 413 697	Calcium Endoplasmic reticulum Isomerase Rotamase
Flc336	106 256 472 812	Calcium Endoplasmic reticulum Membrane Transmembrane
Flc337	106 256 479	Calcium Endoplasmic reticulum Metal-binding
Flc338	106 268 446 472 479 653 770 813	Calcium Exocytosis Lipid-binding Membrane Metal-binding Protein transport Synapse Transport
Flc339	106 272	Calcium Extracellular matrix
Flc340	106 272 349 378 408 479 482 645 813 862	Calcium Extracellular matrix Heme Hydrolase Iron Metal-binding Metalloprotease Protease Transport Zinc
Flc341	106 272 356 378 479 482 645 862 94	Calcium Extracellular matrix Hemostasis Hydrolase Metal-binding Metalloprotease Protease Zinc Blood coagulation
Flc342	106 272 378 472 479 482 645 812 862	Calcium Extracellular matrix Hydrolase Membrane Metal-binding Metalloprotease Protease Transmembrane Zinc
Flc343	106 272 378 472 479 482 645 862	Calcium Extracellular matrix Hydrolase Membrane Metal-binding Metalloprotease Protease Zinc
Flc344	106 272 378 479 482 539 645 862	Calcium Extracellular matrix Hydrolase Metal-binding Metalloprotease Nuclear protein Protease Zinc
Flc345	106 272 378 479 482 645 862	Calcium Extracellular matrix Hydrolase Metal-binding Metalloprotease Protease Zinc
Flc346	106 272 418 472 547 67 675 716 808 812 829 84 844	Calcium Extracellular matrix Kinase Membrane Nucleotide-binding ATP-binding Receptor Sensory transduction Transferase Transmembrane Tyrosine-protein kinase Basement membrane Vision
Flc347	106 272 430	Calcium Extracellular matrix Lectin
Flc348	106 272 430 472 812	Calcium Extracellular matrix Lectin Membrane Transmembrane
Flc349	106 272 472 479 812	Calcium Extracellular matrix Membrane Metal-binding Transmembrane
Flc350	106 272 472 716 812 84 844	Calcium Extracellular matrix Membrane Sensory transduction Transmembrane Basement membrane Vision
Flc351	106 272 472 716 84 844	Calcium Extracellular matrix Membrane Sensory transduction Basement membrane Vision
Flc352	106 272 481 483	Calcium Extracellular matrix Metalloenzyme inhibitor Metalloprotease inhibitor
Flc353	106 272 760	Calcium Extracellular matrix Structural protein
Flc354	106 272 84	Calcium Extracellular matrix Basement membrane
Flc355	106 272 91	Calcium Extracellular matrix Biomineralization
Flc356	106 274 285 496 560	Calcium FAD Flavoprotein Mitochondrion Oxidoreductase
Flc357	106 274 349 376 408 472 479 521 560 575 812 893	Calcium FAD Heme Hydrogen peroxide Iron Membrane Metal-binding NADP Oxidoreductase Peroxidase Transmembrane Thyroid hormones biosynthesis
Flc358	106 274 376 472 521 560 575 812 893	Calcium FAD Hydrogen peroxide Membrane NADP Oxidoreductase Peroxidase Transmembrane Thyroid hormones biosynthesis
Flc359	106 285 414 479 539 784 786 808	Calcium Flavoprotein Isoprene biosynthesis Metal-binding Nuclear protein Thiamine biosynthesis Thiamine pyrophosphate Transferase
Flc360	106 285 414 479 784 786 808	Calcium Flavoprotein Isoprene biosynthesis Metal-binding Thiamine biosynthesis Thiamine pyrophosphate Transferase
Flc361	106 29 326 378 472 479 812 813	Calcium Amino-acid transport Glycosidase Hydrolase Membrane Metal-binding Transmembrane Transport
Flc362	106 297 472 479 675 807 812	Calcium G-protein coupled receptor Membrane Metal-binding Receptor Transducer Transmembrane
Flc363	106 297 472 675 807 812	Calcium G-protein coupled receptor Membrane Receptor Transducer Transmembrane
Flc364	106 30 436 547 648 67	Calcium Aminoacyl-tRNA synthetase Ligase Nucleotide-binding Protein biosynthesis ATP-binding
Flc365	106 301 378 379 645 720 721 94	Calcium Gamma-carboxyglutamic acid Hydrolase Hydroxylation Protease Serine protease Serine protease homolog Blood coagulation
Flc366	106 301 472 812 94	Calcium Gamma-carboxyglutamic acid Membrane Transmembrane Blood coagulation
Flc367	106 301 91	Calcium Gamma-carboxyglutamic acid Biomineralization
Flc368	106 31 378 472 479 482 645 812 862	Calcium Aminopeptidase Hydrolase Membrane Metal-binding Metalloprotease Protease Transmembrane Zinc
Flc369	106 326 333 378 472 812	Calcium Glycosidase Golgi apparatus Hydrolase Membrane Transmembrane
Flc370	106 326 378 422 494 81 929	Calcium Glycosidase Hydrolase Lactose biosynthesis Milk protein Bacteriolytic enzyme Antimicrobial
Flc371	106 328 333 430 464 472 808 812	Calcium Glycosyltransferase Golgi apparatus Lectin Manganese Membrane Transferase Transmembrane
Flc372	106 328 333 460 464 472 479 808 812	Calcium Glycosyltransferase Golgi apparatus Magnesium Manganese Membrane Metal-binding Transferase Transmembrane
Flc373	106 328 333 464 472 808 812	Calcium Glycosyltransferase Golgi apparatus Manganese Membrane Transferase Transmembrane
Flc374	106 333	Calcium Golgi apparatus
Flc375	106 333 378 458 460 472 812 926	Calcium Golgi apparatus Hydrolase Lysosome Magnesium Membrane Transmembrane Vacuole
Flc376	106 333 378 460 472 812	Calcium Golgi apparatus Hydrolase Magnesium Membrane Transmembrane
Flc377	106 333 458 472 479 808 812	Calcium Golgi apparatus Lysosome Membrane Metal-binding Transferase Transmembrane
Flc378	106 342 378 472 496 547 557 812	Calcium GTP-binding Hydrolase Membrane Mitochondrion Nucleotide-binding Outer membrane Transmembrane
Flc379	106 342 493 547	Calcium GTP-binding Microtubule Nucleotide-binding
Flc380	106 342 547 653 813	Calcium GTP-binding Nucleotide-binding Protein transport Transport
Flc381	106 342 547 67	Calcium GTP-binding Nucleotide-binding ATP-binding
Flc382	106 343	Calcium GTPase activation
Flc383	106 344 479 591 862 863	Calcium Guanine-nucleotide releasing factor Metal-binding Phorbol-ester binding Zinc Zinc-finger
Flc384	106 344 653 813	Calcium Guanine-nucleotide releasing factor Protein transport Transport
Flc385	106 347 378 547 67 694	Calcium Helicase Hydrolase Nucleotide-binding ATP-binding RNA-binding
Flc386	106 349 376 408 472 479 560 575	Calcium Heme Hydrogen peroxide Iron Membrane Metal-binding Oxidoreductase Peroxidase
Flc387	106 349 376 408 472 479 560 575 812 893	Calcium Heme Hydrogen peroxide Iron Membrane Metal-binding Oxidoreductase Peroxidase Transmembrane Thyroid hormones biosynthesis
Flc388	106 349 376 408 479 560 575	Calcium Heme Hydrogen peroxide Iron Metal-binding Oxidoreductase Peroxidase
Flc389	106 356 378 479 482 645 862 94	Calcium Hemostasis Hydrolase Metal-binding Metalloprotease Protease Zinc Blood coagulation
Flc390	106 358	Calcium Heparin-binding
Flc391	106 378	Calcium Hydrolase
Flc392	106 378 408 460 464 479 904	Calcium Hydrolase Iron Magnesium Manganese Metal-binding Protein phosphatase
Flc393	106 378 408 464 479 716 844 904	Calcium Hydrolase Iron Manganese Metal-binding Sensory transduction Vision Protein phosphatase
Flc394	106 378 442 472	Calcium Hydrolase Lipid degradation Membrane
Flc395	106 378 442 472 479 812	Calcium Hydrolase Lipid degradation Membrane Metal-binding Transmembrane
Flc396	106 378 442 479	Calcium Hydrolase Lipid degradation Metal-binding
Flc397	106 378 442 479 807	Calcium Hydrolase Lipid degradation Metal-binding Transducer
Flc398	106 378 442 807	Calcium Hydrolase Lipid degradation Transducer
Flc399	106 378 458 460 472	Calcium Hydrolase Lysosome Magnesium Membrane
Flc400	106 378 458 479	Calcium Hydrolase Lysosome Metal-binding
Flc401	106 378 460 464 479 496 904	Calcium Hydrolase Magnesium Manganese Metal-binding Mitochondrion Protein phosphatase
Flc402	106 378 460 472 812	Calcium Hydrolase Magnesium Membrane Transmembrane
Flc403	106 378 472 645 720 812	Calcium Hydrolase Membrane Protease Serine protease Transmembrane
Flc404	106 378 472 812 926	Calcium Hydrolase Membrane Transmembrane Vacuole
Flc405	106 378 479	Calcium Hydrolase Metal-binding
Flc406	106 378 479 645 720	Calcium Hydrolase Metal-binding Protease Serine protease
Flc407	106 378 479 645 788 833 862 863	Calcium Hydrolase Metal-binding Protease Thiol protease Ubl conjugation pathway Zinc Zinc-finger
Flc408	106 378 493	Calcium Hydrolase Microtubule
Flc409	106 378 493 645 720	Calcium Hydrolase Microtubule Protease Serine protease
Flc410	106 378 645 720	Calcium Hydrolase Protease Serine protease
Flc411	106 378 645 788	Calcium Hydrolase Protease Thiol protease
Flc412	106 378 645 788 833	Calcium Hydrolase Protease Thiol protease Ubl conjugation pathway
Flc413	106 397 472 496 812 813	Calcium Inner membrane Membrane Mitochondrion Transmembrane Transport
Flc414	106 406 407 460 472 479 489 630 631 633 808 812 813 851	Calcium Ion transport Ionic channel Magnesium Membrane Metal-binding Methyltransferase Potassium Potassium channel Potassium transport Transferase Transmembrane Transport Voltage-gated channel
Flc415	106 406 407 460 472 628 675 812 813	Calcium Ion transport Ionic channel Magnesium Membrane Postsynaptic membrane Receptor Transmembrane Transport
Flc416	106 406 407 472 53 539 630 631 633 678 804 805 813 851	Calcium Ion transport Ionic channel Membrane Apoptosis Nuclear protein Potassium Potassium channel Potassium transport Repressor Transcription Transcription regulation Transport Voltage-gated channel
Flc417	106 406 407 472 630 631 633 812 813 851	Calcium Ion transport Ionic channel Membrane Potassium Potassium channel Potassium transport Transmembrane Transport Voltage-gated channel
Flc418	106 406 407 472 630 631 633 813 851	Calcium Ion transport Ionic channel Membrane Potassium Potassium channel Potassium transport Transport Voltage-gated channel
Flc419	106 406 407 472 716 812 813	Calcium Ion transport Ionic channel Membrane Sensory transduction Transmembrane Transport
Flc420	106 406 407 472 739 812 813 851 894 915	Calcium Ion transport Ionic channel Membrane Sodium transport Transmembrane Transport Voltage-gated channel Sodium channel Sodium
Flc421	106 406 407 472 812 813	Calcium Ion transport Ionic channel Membrane Transmembrane Transport
Flc422	106 406 407 472 812 813 868 869	Calcium Ion transport Ionic channel Membrane Transmembrane Transport Chloride Chloride channel
Flc423	106 406 407 630 631 633 813 851	Calcium Ion transport Ionic channel Potassium Potassium channel Potassium transport Transport Voltage-gated channel
Flc424	106 418 460 808	Calcium Kinase Magnesium Transferase
Flc425	106 418 472 479 547 591 67 723 808 862 863	Calcium Kinase Membrane Metal-binding Nucleotide-binding Phorbol-ester binding ATP-binding Serine/threonine-protein kinase Transferase Zinc Zinc-finger
Flc426	106 418 479 547 591 67 723 808 862 863	Calcium Kinase Metal-binding Nucleotide-binding Phorbol-ester binding ATP-binding Serine/threonine-protein kinase Transferase Zinc Zinc-finger
Flc427	106 418 479 591 808 862 863	Calcium Kinase Metal-binding Phorbol-ester binding Transferase Zinc Zinc-finger
Flc428	106 430 472 716 812 844	Calcium Lectin Membrane Sensory transduction Transmembrane Vision
Flc429	106 430 472 812	Calcium Lectin Membrane Transmembrane
Flc430	106 430 479	Calcium Lectin Metal-binding
Flc431	106 436 479 539 833 862 863	Calcium Ligase Metal-binding Nuclear protein Ubl conjugation pathway Zinc Zinc-finger
Flc432	106 436 479 833 862 863	Calcium Ligase Metal-binding Ubl conjugation pathway Zinc Zinc-finger
Flc433	106 436 547 67 770	Calcium Ligase Nucleotide-binding ATP-binding Synapse
Flc434	106 446 472 479 813	Calcium Lipid-binding Membrane Metal-binding Transport
Flc435	106 472	Calcium Membrane
Flc436	106 472 479 675 812	Calcium Membrane Metal-binding Receptor Transmembrane
Flc437	106 472 479 770 812	Calcium Membrane Metal-binding Synapse Transmembrane
Flc438	106 472 479 770 812 832	Calcium Membrane Metal-binding Synapse Transmembrane Ubl conjugation
Flc439	106 472 496 812	Calcium Membrane Mitochondrion Transmembrane
Flc440	106 472 51 729 812	Calcium Membrane Antiviral defense SH3-binding Transmembrane
Flc441	106 472 514 787 812	Calcium Membrane Muscle protein Thick filament Transmembrane
Flc442	106 472 514 812	Calcium Membrane Muscle protein Transmembrane
Flc443	106 472 646 722 812	Calcium Membrane Protease inhibitor Serine protease inhibitor Transmembrane
Flc444	106 472 716 812 844	Calcium Membrane Sensory transduction Transmembrane Vision
Flc445	106 472 729 812	Calcium Membrane SH3-binding Transmembrane
Flc446	106 472 770 771 812 832	Calcium Membrane Synapse Synaptosome Transmembrane Ubl conjugation
Flc447	106 472 812	Calcium Membrane Transmembrane
Flc448	106 479	Calcium Metal-binding
Flc449	106 479 770 862 863	Calcium Metal-binding Synapse Zinc Zinc-finger
Flc450	106 479 862 863	Calcium Metal-binding Zinc Zinc-finger
Flc451	106 489 539 808 819 949	Calcium Methyltransferase Nuclear protein Transferase tRNA processing S-adenosyl-L-methionine
Flc452	106 493	Calcium Microtubule
Flc453	106 505 514 518	Calcium Motor protein Muscle protein Myosin
Flc454	106 514	Calcium Muscle protein
Flc455	106 539	Calcium Nuclear protein
Flc456	106 547 67	Calcium Nucleotide-binding ATP-binding
Flc457	106 688	Calcium Ribosomal frameshift
Flc458	106 703	Calcium Sarcoplasmic reticulum
Flc459	106 716 844	Calcium Sensory transduction Vision
Flc460	106 833	Calcium Ubl conjugation pathway
Flc461	106 848	Calcium Vitamin D
Flc462	106 9	Calcium Actin-binding
Flc463	11 130 133 358 472 560	Acute phase Cell adhesion Cell shape Heparin-binding Membrane Oxidoreductase
Flc464	11 130 2 358	Acute phase Cell adhesion 3D-structure Heparin-binding
Flc465	11 130 2 358 472 560	Acute phase Cell adhesion 3D-structure Heparin-binding Membrane Oxidoreductase
Flc466	11 34 345	Acute phase Amyloid HDL
Flc467	11 395 430	Acute phase Inflammatory response Lectin
Flc468	11 395 472 812	Acute phase Inflammatory response Membrane Transmembrane
Flc469	11 646 722	Acute phase Protease inhibitor Serine protease inhibitor
Flc470	11 813	Acute phase Transport
Flc471	112	Calmodulin-binding
Flc472	112 114 140 378	Calmodulin-binding cAMP cGMP Hydrolase
Flc473	112 115 456 460 472 479 552 716 812	Calmodulin-binding cAMP biosynthesis Lyase Magnesium Membrane Metal-binding Olfaction Sensory transduction Transmembrane
Flc474	112 115 456 460 472 479 812	Calmodulin-binding cAMP biosynthesis Lyase Magnesium Membrane Metal-binding Transmembrane
Flc475	112 117 2 206 472 9	Calmodulin-binding Actin capping 3D-structure Cytoskeleton Membrane Actin-binding
Flc476	112 119 321 326 378 472	Calmodulin-binding Carbohydrate metabolism Glycogen metabolism Glycosidase Hydrolase Membrane
Flc477	112 119 321 326 378 472 514	Calmodulin-binding Carbohydrate metabolism Glycogen metabolism Glycosidase Hydrolase Membrane Muscle protein
Flc478	112 119 321 418 514 547 67 723 808	Calmodulin-binding Carbohydrate metabolism Glycogen metabolism Kinase Muscle protein Nucleotide-binding ATP-binding Serine/threonine-protein kinase Transferase
Flc479	112 119 321 418 547 67 723 808	Calmodulin-binding Carbohydrate metabolism Glycogen metabolism Kinase Nucleotide-binding ATP-binding Serine/threonine-protein kinase Transferase
Flc480	112 119 321 472 514	Calmodulin-binding Carbohydrate metabolism Glycogen metabolism Membrane Muscle protein
Flc481	112 131 132 498 539	Calmodulin-binding Cell cycle Cell division Mitosis Nuclear protein
Flc482	112 133 134 217 221 238 413 479 524 539 573 716 804 805 833 844 862 863	Calmodulin-binding Cell shape Cell wall Developmental protein Differentiation DNA-binding Isomerase Metal-binding Neurogenesis Nuclear protein Peptidoglycan synthesis Sensory transduction Transcription Transcription regulation Ubl conjugation pathway Vision Zinc Zinc-finger
Flc483	112 133 505 514 518 547 67 787 9	Calmodulin-binding Cell shape Motor protein Muscle protein Myosin Nucleotide-binding ATP-binding Thick filament Actin-binding
Flc484	112 133 505 518 547 67 9	Calmodulin-binding Cell shape Motor protein Myosin Nucleotide-binding ATP-binding Actin-binding
Flc485	112 168 254 333 472 505 518 539 547 653 67 813 9	Calmodulin-binding Coated pits Endocytosis Golgi apparatus Membrane Motor protein Myosin Nuclear protein Nucleotide-binding Protein transport ATP-binding Transport Actin-binding
Flc486	112 2 418 460 472 479 539 547 67 723 808	Calmodulin-binding 3D-structure Kinase Magnesium Membrane Metal-binding Nuclear protein Nucleotide-binding ATP-binding Serine/threonine-protein kinase Transferase
Flc487	112 2 418 547 67 808	Calmodulin-binding 3D-structure Kinase Nucleotide-binding ATP-binding Transferase
Flc488	112 2 479 539 678 694 804 805 862 863	Calmodulin-binding 3D-structure Metal-binding Nuclear protein Repressor RNA-binding Transcription Transcription regulation Zinc Zinc-finger
Flc489	112 206 217 472 493 539 832 879	Calmodulin-binding Cytoskeleton Developmental protein Membrane Microtubule Nuclear protein Ubl conjugation Wnt signaling pathway
Flc490	112 206 343 479 505 518 547 591 67 862 863 9	Calmodulin-binding Cytoskeleton GTPase activation Metal-binding Motor protein Myosin Nucleotide-binding Phorbol-ester binding ATP-binding Zinc Zinc-finger Actin-binding
Flc491	112 206 418 505 518 547 67 716 723 808 844 9	Calmodulin-binding Cytoskeleton Kinase Motor protein Myosin Nucleotide-binding ATP-binding Sensory transduction Serine/threonine-protein kinase Transferase Vision Actin-binding
Flc492	112 206 472 479 832 862	Calmodulin-binding Cytoskeleton Membrane Metal-binding Ubl conjugation Zinc
Flc493	112 206 472 479 862	Calmodulin-binding Cytoskeleton Membrane Metal-binding Zinc
Flc494	112 206 493	Calmodulin-binding Cytoskeleton Microtubule
Flc495	112 206 493 832	Calmodulin-binding Cytoskeleton Microtubule Ubl conjugation
Flc496	112 21 333 418 472 547 67 723 808	Calmodulin-binding Allosteric enzyme Golgi apparatus Kinase Membrane Nucleotide-binding ATP-binding Serine/threonine-protein kinase Transferase
Flc497	112 217 221 341 472 524	Calmodulin-binding Developmental protein Differentiation Growth regulation Membrane Neurogenesis
Flc498	112 217 221 479 524 716 844 862 863	Calmodulin-binding Developmental protein Differentiation Metal-binding Neurogenesis Sensory transduction Vision Zinc Zinc-finger
Flc499	112 240 343 548 804 808	Calmodulin-binding DNA-directed RNA polymerase GTPase activation Nucleotidyltransferase Transcription Transferase
Flc500	112 274 285 288 349 408 479 521 560	Calmodulin-binding FAD Flavoprotein FMN Heme Iron Metal-binding NADP Oxidoreductase
Flc501	112 30 378 436 505 514 518 547 645 648 67 787 788 9	Calmodulin-binding Aminoacyl-tRNA synthetase Hydrolase Ligase Motor protein Muscle protein Myosin Nucleotide-binding Protease Protein biosynthesis ATP-binding Thick filament Thiol protease Actin-binding
Flc502	112 30 436 505 514 518 547 648 67 787 9	Calmodulin-binding Aminoacyl-tRNA synthetase Ligase Motor protein Muscle protein Myosin Nucleotide-binding Protein biosynthesis ATP-binding Thick filament Actin-binding
Flc503	112 30 436 505 518 539 547 648 67 9	Calmodulin-binding Aminoacyl-tRNA synthetase Ligase Motor protein Myosin Nuclear protein Nucleotide-binding Protein biosynthesis ATP-binding Actin-binding
Flc504	112 342 472 547	Calmodulin-binding GTP-binding Membrane Nucleotide-binding
Flc505	112 342 547	Calmodulin-binding GTP-binding Nucleotide-binding
Flc506	112 343	Calmodulin-binding GTPase activation
Flc507	112 343 539	Calmodulin-binding GTPase activation Nuclear protein
Flc508	112 378 408 464 479 539 862 904	Calmodulin-binding Hydrolase Iron Manganese Metal-binding Nuclear protein Zinc Protein phosphatase
Flc509	112 378 408 464 479 862 904	Calmodulin-binding Hydrolase Iron Manganese Metal-binding Zinc Protein phosphatase
Flc510	112 406 407 472 539 630 631 633 804 805 812 813 851	Calmodulin-binding Ion transport Ionic channel Membrane Nuclear protein Potassium Potassium channel Potassium transport Transcription Transcription regulation Transmembrane Transport Voltage-gated channel
Flc511	112 406 407 472 630 631 633 812 813 851	Calmodulin-binding Ion transport Ionic channel Membrane Potassium Potassium channel Potassium transport Transmembrane Transport Voltage-gated channel
Flc512	112 406 407 472 812 813	Calmodulin-binding Ion transport Ionic channel Membrane Transmembrane Transport
Flc513	112 418 539 547 67 723 808	Calmodulin-binding Kinase Nuclear protein Nucleotide-binding ATP-binding Serine/threonine-protein kinase Transferase
Flc514	112 418 547 67 723 808	Calmodulin-binding Kinase Nucleotide-binding ATP-binding Serine/threonine-protein kinase Transferase
Flc515	112 418 547 67 808	Calmodulin-binding Kinase Nucleotide-binding ATP-binding Transferase
Flc516	112 479 539 678 694 804 805 862 863	Calmodulin-binding Metal-binding Nuclear protein Repressor RNA-binding Transcription Transcription regulation Zinc Zinc-finger
Flc517	112 505 514 518 547 67 787 9	Calmodulin-binding Motor protein Muscle protein Myosin Nucleotide-binding ATP-binding Thick filament Actin-binding
Flc518	112 505 518 547 67 9	Calmodulin-binding Motor protein Myosin Nucleotide-binding ATP-binding Actin-binding
Flc519	112 514 9	Calmodulin-binding Muscle protein Actin-binding
Flc520	112 729	Calmodulin-binding SH3-binding
Flc521	112 9	Calmodulin-binding Actin-binding
Flc522	114 116 140 142 2 418 547 67 723 808	cAMP cAMP-binding cGMP cGMP-binding 3D-structure Kinase Nucleotide-binding ATP-binding Serine/threonine-protein kinase Transferase
Flc523	114 116 140 142 418 547 67 723 808	cAMP cAMP-binding cGMP cGMP-binding Kinase Nucleotide-binding ATP-binding Serine/threonine-protein kinase Transferase
Flc524	114 116 238 344 547 804 805	cAMP cAMP-binding DNA-binding Guanine-nucleotide releasing factor Nucleotide-binding Transcription Transcription regulation
Flc525	114 116 268 344 547	cAMP cAMP-binding Exocytosis Guanine-nucleotide releasing factor Nucleotide-binding
Flc526	114 116 406 407 472 547 552 716 812 813	cAMP cAMP-binding Ion transport Ionic channel Membrane Nucleotide-binding Olfaction Sensory transduction Transmembrane Transport
Flc527	114 116 406 407 472 547 630 631 633 739 812 813 851 894 915	cAMP cAMP-binding Ion transport Ionic channel Membrane Nucleotide-binding Potassium Potassium channel Potassium transport Sodium transport Transmembrane Transport Voltage-gated channel Sodium channel Sodium
Flc528	114 116 406 407 472 547 812 813	cAMP cAMP-binding Ion transport Ionic channel Membrane Nucleotide-binding Transmembrane Transport
Flc529	114 116 472 547	cAMP cAMP-binding Membrane Nucleotide-binding
Flc530	114 116 547	cAMP cAMP-binding Nucleotide-binding
Flc531	114 140 21 378 479	cAMP cGMP Allosteric enzyme Hydrolase Metal-binding
Flc532	114 2 378	cAMP 3D-structure Hydrolase
Flc533	114 378	cAMP Hydrolase
Flc534	114 378 460 464 479	cAMP Hydrolase Magnesium Manganese Metal-binding
Flc535	114 378 479	cAMP Hydrolase Metal-binding
Flc536	114 418 539 547 67 723 808	cAMP Kinase Nuclear protein Nucleotide-binding ATP-binding Serine/threonine-protein kinase Transferase
Flc537	114 418 547 67 723 808	cAMP Kinase Nucleotide-binding ATP-binding Serine/threonine-protein kinase Transferase
Flc538	115 238 456 460 472 479 539 804 805 812	cAMP biosynthesis DNA-binding Lyase Magnesium Membrane Metal-binding Nuclear protein Transcription Transcription regulation Transmembrane
Flc539	115 378 456 460 472 479 645 720 812	cAMP biosynthesis Hydrolase Lyase Magnesium Membrane Metal-binding Protease Serine protease Transmembrane
Flc540	115 456 460 472 479 812	cAMP biosynthesis Lyase Magnesium Membrane Metal-binding Transmembrane
Flc541	117 2 206 760 9	Actin capping 3D-structure Cytoskeleton Structural protein Actin-binding
Flc542	117 2 9	Actin capping 3D-structure Actin-binding
Flc543	117 206 472 9	Actin capping Cytoskeleton Membrane Actin-binding
Flc544	117 206 9	Actin capping Cytoskeleton Actin-binding
Flc545	117 9	Actin capping Actin-binding
Flc546	119	Carbohydrate metabolism
Flc547	119 130 313 378 413 460 479 645 720	Carbohydrate metabolism Cell adhesion Glucose metabolism Hydrolase Isomerase Magnesium Metal-binding Protease Serine protease
Flc548	119 131 132 321 378 408 464 479 539 904	Carbohydrate metabolism Cell cycle Cell division Glycogen metabolism Hydrolase Iron Manganese Metal-binding Nuclear protein Protein phosphatase
Flc549	119 131 132 321 378 408 464 479 904	Carbohydrate metabolism Cell cycle Cell division Glycogen metabolism Hydrolase Iron Manganese Metal-binding Protein phosphatase
Flc550	119 146 147 326 378 624	Carbohydrate metabolism Chitin degradation Chitin-binding Glycosidase Hydrolase Polysaccharide degradation
Flc551	119 146 326 378 458 624	Carbohydrate metabolism Chitin degradation Glycosidase Hydrolase Lysosome Polysaccharide degradation
Flc552	119 152 299 418 444 547 576 67 752 756 808	Carbohydrate metabolism Cholesterol biosynthesis Galactose metabolism Kinase Lipid synthesis Nucleotide-binding Peroxisome ATP-binding Steroid biosynthesis Sterol biosynthesis Transferase
Flc553	119 2 418 808	Carbohydrate metabolism 3D-structure Kinase Transferase
Flc554	119 21 321 328 547 663 808	Carbohydrate metabolism Allosteric enzyme Glycogen metabolism Glycosyltransferase Nucleotide-binding Pyridoxal phosphate Transferase
Flc555	119 21 321 328 663 808	Carbohydrate metabolism Allosteric enzyme Glycogen metabolism Glycosyltransferase Pyridoxal phosphate Transferase
Flc556	119 21 324 413 418 511 547 67 808	Carbohydrate metabolism Allosteric enzyme Glycolysis Isomerase Kinase Multifunctional enzyme Nucleotide-binding ATP-binding Transferase
Flc557	119 217 256 294 328 333 472 808 812	Carbohydrate metabolism Developmental protein Endoplasmic reticulum Fucose metabolism Glycosyltransferase Golgi apparatus Membrane Transferase Transmembrane
Flc558	119 220 28 456 457	Carbohydrate metabolism Diaminopimelate biosynthesis Amino-acid biosynthesis Lyase Lysine biosynthesis
Flc559	119 256 294 328 464 808 914	Carbohydrate metabolism Endoplasmic reticulum Fucose metabolism Glycosyltransferase Manganese Transferase Notch signaling pathway
Flc560	119 256 313 378 511 520 521 560	Carbohydrate metabolism Endoplasmic reticulum Glucose metabolism Hydrolase Multifunctional enzyme NAD NADP Oxidoreductase
Flc561	119 294 328 808	Carbohydrate metabolism Fucose metabolism Glycosyltransferase Transferase
Flc562	119 299 408 479 548 808 862	Carbohydrate metabolism Galactose metabolism Iron Metal-binding Nucleotidyltransferase Transferase Zinc
Flc563	119 299 418 547 67 808	Carbohydrate metabolism Galactose metabolism Kinase Nucleotide-binding ATP-binding Transferase
Flc564	119 312 378	Carbohydrate metabolism Gluconeogenesis Hydrolase
Flc565	119 313 413 460 479	Carbohydrate metabolism Glucose metabolism Isomerase Magnesium Metal-binding
Flc566	119 313 413 460 479 813	Carbohydrate metabolism Glucose metabolism Isomerase Magnesium Metal-binding Transport
Flc567	119 313 418 496 808 902	Carbohydrate metabolism Glucose metabolism Kinase Mitochondrion Transferase Two-component regulatory system
Flc568	119 313 521 560	Carbohydrate metabolism Glucose metabolism NADP Oxidoreductase
Flc569	119 321	Carbohydrate metabolism Glycogen metabolism
Flc570	119 321 472 812	Carbohydrate metabolism Glycogen metabolism Membrane Transmembrane
Flc571	119 321 650	Carbohydrate metabolism Glycogen metabolism Protein phosphatase inhibitor
Flc572	119 333 395 472 808 812	Carbohydrate metabolism Golgi apparatus Inflammatory response Membrane Transferase Transmembrane
Flc573	119 333 472 808 812	Carbohydrate metabolism Golgi apparatus Membrane Transferase Transmembrane
Flc574	119 378	Carbohydrate metabolism Hydrolase
Flc575	119 413	Carbohydrate metabolism Isomerase
Flc576	119 418 808	Carbohydrate metabolism Kinase Transferase
Flc577	119 418 808 859	Carbohydrate metabolism Kinase Transferase Xylose metabolism
Flc578	119 456	Carbohydrate metabolism Lyase
Flc579	12 131 132 548 717 808	Acyltransferase Cell cycle Cell division Nucleotidyltransferase Septation Transferase
Flc580	12 131 2 539 804 805 808 945	Acyltransferase Cell cycle 3D-structure Nuclear protein Transcription Transcription regulation Transferase Host-virus interaction
Flc581	12 131 43 808	Acyltransferase Cell cycle Anti-oncogene Transferase
Flc582	12 131 479 539 808 862 863	Acyltransferase Cell cycle Metal-binding Nuclear protein Transferase Zinc Zinc-finger
Flc583	12 134 256 337 472 808 812	Acyltransferase Cell wall Endoplasmic reticulum GPI-anchor biosynthesis Membrane Transferase Transmembrane
Flc584	12 153 256 443 472 753 808 812	Acyltransferase Cholesterol metabolism Endoplasmic reticulum Lipid metabolism Membrane Steroid metabolism Transferase Transmembrane
Flc585	12 153 276 378 443 458 753 808	Acyltransferase Cholesterol metabolism Fatty acid metabolism Hydrolase Lipid metabolism Lysosome Steroid metabolism Transferase
Flc586	12 153 378 442 443 753 808	Acyltransferase Cholesterol metabolism Hydrolase Lipid degradation Lipid metabolism Steroid metabolism Transferase
Flc587	12 186 249 349 408 472 479 496 560 679 808 812 813 862 863	Acyltransferase Copper Electron transport Heme Iron Membrane Metal-binding Mitochondrion Oxidoreductase Respiratory chain Transferase Transmembrane Transport Zinc Zinc-finger
Flc588	12 2 256 276 443 496 576 808 813	Acyltransferase 3D-structure Endoplasmic reticulum Fatty acid metabolism Lipid metabolism Mitochondrion Peroxisome Transferase Transport
Flc589	12 2 446 808	Acyltransferase 3D-structure Lipid-binding Transferase
Flc590	12 206 808	Acyltransferase Cytoskeleton Transferase
Flc591	12 217 256 342 472 547 808 812	Acyltransferase Developmental protein Endoplasmic reticulum GTP-binding Membrane Nucleotide-binding Transferase Transmembrane
Flc592	12 217 472 808 812	Acyltransferase Developmental protein Membrane Transferase Transmembrane
Flc593	12 238 539 804 808	Acyltransferase DNA-binding Nuclear protein Transcription Transferase
Flc594	12 256 319 443 444 472 808 812	Acyltransferase Endoplasmic reticulum Glycerol metabolism Lipid metabolism Lipid synthesis Membrane Transferase Transmembrane
Flc595	12 256 32 472 663 808 812	Acyltransferase Endoplasmic reticulum Aminotransferase Membrane Pyridoxal phosphate Transferase Transmembrane
Flc596	12 256 333 472 479 808 812 862 863	Acyltransferase Endoplasmic reticulum Golgi apparatus Membrane Metal-binding Transferase Transmembrane Zinc Zinc-finger
Flc597	12 256 472 479 53 808 812 862 863	Acyltransferase Endoplasmic reticulum Membrane Metal-binding Apoptosis Transferase Transmembrane Zinc Zinc-finger
Flc598	12 256 472 594 808 812	Acyltransferase Endoplasmic reticulum Membrane Phospholipid biosynthesis Transferase Transmembrane
Flc599	12 256 472 716 808 812 844	Acyltransferase Endoplasmic reticulum Membrane Sensory transduction Transferase Transmembrane Vision
Flc600	12 256 472 808 812	Acyltransferase Endoplasmic reticulum Membrane Transferase Transmembrane
Flc601	12 256 472 808 812 879	Acyltransferase Endoplasmic reticulum Membrane Transferase Transmembrane Wnt signaling pathway
Flc602	12 276 378 443 719 808	Acyltransferase Fatty acid metabolism Hydrolase Lipid metabolism Serine esterase Transferase
Flc603	12 276 397 443 472 496 808 813	Acyltransferase Fatty acid metabolism Inner membrane Lipid metabolism Membrane Mitochondrion Transferase Transport
Flc604	12 276 443 472 496 557 808 812 813	Acyltransferase Fatty acid metabolism Lipid metabolism Membrane Mitochondrion Outer membrane Transferase Transmembrane Transport
Flc605	12 276 443 496 808	Acyltransferase Fatty acid metabolism Lipid metabolism Mitochondrion Transferase
Flc606	12 276 443 530 808 813	Acyltransferase Fatty acid metabolism Lipid metabolism Neurotransmitter biosynthesis Transferase Transport
Flc607	12 276 443 576 808	Acyltransferase Fatty acid metabolism Lipid metabolism Peroxisome Transferase
Flc608	12 276 443 808 813	Acyltransferase Fatty acid metabolism Lipid metabolism Transferase Transport
Flc609	12 28 418 496 55 808 835	Acyltransferase Amino-acid biosynthesis Kinase Mitochondrion Arginine biosynthesis Transferase Urea cycle
Flc610	12 297 472 552 675 716 807 808 812	Acyltransferase G-protein coupled receptor Membrane Olfaction Receptor Sensory transduction Transducer Transferase Transmembrane
Flc611	12 30 324 436 450 496 547 648 67 808	Acyltransferase Aminoacyl-tRNA synthetase Glycolysis Ligase Lipoyl Mitochondrion Nucleotide-binding Protein biosynthesis ATP-binding Transferase
Flc612	12 317 434 472 808 812	Acyltransferase Glutathione biosynthesis Leukotriene biosynthesis Membrane Transferase Transmembrane
Flc613	12 317 472 808 812	Acyltransferase Glutathione biosynthesis Membrane Transferase Transmembrane
Flc614	12 317 808	Acyltransferase Glutathione biosynthesis Transferase
Flc615	12 32 350 496 663 808	Acyltransferase Aminotransferase Heme biosynthesis Mitochondrion Pyridoxal phosphate Transferase
Flc616	12 32 496 663 808	Acyltransferase Aminotransferase Mitochondrion Pyridoxal phosphate Transferase
Flc617	12 326 378 511 539 808	Acyltransferase Glycosidase Hydrolase Multifunctional enzyme Nuclear protein Transferase
Flc618	12 326 378 539 808	Acyltransferase Glycosidase Hydrolase Nuclear protein Transferase
Flc619	12 333 472 479 808 812 862 863	Acyltransferase Golgi apparatus Membrane Metal-binding Transferase Transmembrane Zinc Zinc-finger
Flc620	12 378 442 472 511 808 812	Acyltransferase Hydrolase Lipid degradation Membrane Multifunctional enzyme Transferase Transmembrane
Flc621	12 391 472 479 808 812 862 863	Acyltransferase Immune response Membrane Metal-binding Transferase Transmembrane Zinc Zinc-finger
Flc622	12 396 548 648 808	Acyltransferase Initiation factor Nucleotidyltransferase Protein biosynthesis Transferase
Flc623	12 396 648 808	Acyltransferase Initiation factor Protein biosynthesis Transferase
Flc624	12 4 408 411 479 539 804 805 808 949	Acyltransferase 4Fe-4S Iron Iron-sulfur Metal-binding Nuclear protein Transcription Transcription regulation Transferase S-adenosyl-L-methionine
Flc625	12 436 496 808	Acyltransferase Ligase Mitochondrion Transferase
Flc626	12 436 511 808 92	Acyltransferase Ligase Multifunctional enzyme Transferase Biotin
Flc627	12 446 53 808	Acyltransferase Lipid-binding Apoptosis Transferase
Flc628	12 450 496 808 816	Acyltransferase Lipoyl Mitochondrion Transferase Tricarboxylic acid cycle
Flc629	12 458 472 808 812	Acyltransferase Lysosome Membrane Transferase Transmembrane
Flc630	12 472 479 489 808 812 862 863	Acyltransferase Membrane Metal-binding Methyltransferase Transferase Transmembrane Zinc Zinc-finger
Flc631	12 472 479 808 812 862 863	Acyltransferase Membrane Metal-binding Transferase Transmembrane Zinc Zinc-finger
Flc632	12 472 496 557 808 813	Acyltransferase Membrane Mitochondrion Outer membrane Transferase Transport
Flc633	12 472 496 594 808 812	Acyltransferase Membrane Mitochondrion Phospholipid biosynthesis Transferase Transmembrane
Flc634	12 472 576 594 808	Acyltransferase Membrane Peroxisome Phospholipid biosynthesis Transferase
Flc635	12 472 576 808	Acyltransferase Membrane Peroxisome Transferase
Flc636	12 472 594 808	Acyltransferase Membrane Phospholipid biosynthesis Transferase
Flc637	12 472 594 808 812	Acyltransferase Membrane Phospholipid biosynthesis Transferase Transmembrane
Flc638	12 472 808	Acyltransferase Membrane Transferase
Flc639	12 472 808 812	Acyltransferase Membrane Transferase Transmembrane
Flc640	12 496 808	Acyltransferase Mitochondrion Transferase
Flc641	12 539 547 67 808	Acyltransferase Nuclear protein Nucleotide-binding ATP-binding Transferase
Flc642	12 539 808	Acyltransferase Nuclear protein Transferase
Flc643	12 539 808 833	Acyltransferase Nuclear protein Transferase Ubl conjugation pathway
Flc644	12 548 808	Acyltransferase Nucleotidyltransferase Transferase
Flc645	12 808	Acyltransferase Transferase
Flc646	121 217 272 378 472 479 482 645 812 862 879	Carboxypeptidase Developmental protein Extracellular matrix Hydrolase Membrane Metal-binding Metalloprotease Protease Transmembrane Zinc Wnt signaling pathway
Flc647	121 224 378 472 479 482 511 645 812 862	Carboxypeptidase Dipeptidase Hydrolase Membrane Metal-binding Metalloprotease Multifunctional enzyme Protease Transmembrane Zinc
Flc648	121 378 458 645	Carboxypeptidase Hydrolase Lysosome Protease
Flc649	121 378 472 479 482 645 812 862	Carboxypeptidase Hydrolase Membrane Metal-binding Metalloprotease Protease Transmembrane Zinc
Flc650	121 378 479 482 645 720 862	Carboxypeptidase Hydrolase Metal-binding Metalloprotease Protease Serine protease Zinc
Flc651	121 378 479 482 645 862	Carboxypeptidase Hydrolase Metal-binding Metalloprotease Protease Zinc
Flc652	121 378 645	Carboxypeptidase Hydrolase Protease
Flc653	124 223 408 496 560	Carnitine biosynthesis Dioxygenase Iron Mitochondrion Oxidoreductase
Flc654	124 223 408 560	Carnitine biosynthesis Dioxygenase Iron Oxidoreductase
Flc655	125 152 378 413 414 444 460 479 576 752 756	Carotenoid biosynthesis Cholesterol biosynthesis Hydrolase Isomerase Isoprene biosynthesis Lipid synthesis Magnesium Metal-binding Peroxisome Steroid biosynthesis Sterol biosynthesis
Flc656	125 256 274 285 472 520 521 560	Carotenoid biosynthesis Endoplasmic reticulum FAD Flavoprotein Membrane NAD NADP Oxidoreductase
Flc657	125 274 285 560	Carotenoid biosynthesis FAD Flavoprotein Oxidoreductase
Flc658	127 186 472 479 503 560 634 847	Catecholamine biosynthesis Copper Membrane Metal-binding Monooxygenase Oxidoreductase PQQ Vitamin C
Flc659	127 210 456 663 808	Catecholamine biosynthesis Decarboxylase Lyase Pyridoxal phosphate Transferase
Flc660	127 408 479 503 530 560	Catecholamine biosynthesis Iron Metal-binding Monooxygenase Neurotransmitter biosynthesis Oxidoreductase
Flc661	13 131 132 227 233 234 235 238 328 436 479 520 539 547 67 808 862 863	ADP-ribosylation Cell cycle Cell division DNA damage DNA recombination DNA repair DNA replication DNA-binding Glycosyltransferase Ligase Metal-binding NAD Nuclear protein Nucleotide-binding ATP-binding Transferase Zinc Zinc-finger
Flc662	13 158 227 234 235 378 479 539 645 804 805	ADP-ribosylation Chromosomal protein DNA damage DNA repair DNA replication Hydrolase Metal-binding Nuclear protein Protease Transcription Transcription regulation
Flc663	13 158 328 333 520 539 779 808	ADP-ribosylation Chromosomal protein Glycosyltransferase Golgi apparatus NAD Nuclear protein Telomere Transferase
Flc664	13 158 539	ADP-ribosylation Chromosomal protein Nuclear protein
Flc665	13 2 206 342 460 472 547	ADP-ribosylation 3D-structure Cytoskeleton GTP-binding Magnesium Membrane Nucleotide-binding
Flc666	13 2 333 520 539 560 832	ADP-ribosylation 3D-structure Golgi apparatus NAD Nuclear protein Oxidoreductase Ubl conjugation
Flc667	13 2 342 547 807	ADP-ribosylation 3D-structure GTP-binding Nucleotide-binding Transducer
Flc668	13 238 328 520 539 646 687 722 808	ADP-ribosylation DNA-binding Glycosyltransferase NAD Nuclear protein Protease inhibitor Ribonucleoprotein Serine protease inhibitor Transferase
Flc669	13 238 328 520 539 808	ADP-ribosylation DNA-binding Glycosyltransferase NAD Nuclear protein Transferase
Flc670	13 328 378 479 520 539 808 862	ADP-ribosylation Glycosyltransferase Hydrolase Metal-binding NAD Nuclear protein Transferase Zinc
Flc671	13 342 472 547	ADP-ribosylation GTP-binding Membrane Nucleotide-binding
Flc672	13 342 472 547 807	ADP-ribosylation GTP-binding Membrane Nucleotide-binding Transducer
Flc673	13 342 547 716 807 844	ADP-ribosylation GTP-binding Nucleotide-binding Sensory transduction Transducer Vision
Flc674	13 342 547 716 807 844 919	ADP-ribosylation GTP-binding Nucleotide-binding Sensory transduction Transducer Vision Taste
Flc675	13 342 547 807	ADP-ribosylation GTP-binding Nucleotide-binding Transducer
Flc676	130	Cell adhesion
Flc677	130 131 132 206 341 498 539	Cell adhesion Cell cycle Cell division Cytoskeleton Growth regulation Mitosis Nuclear protein
Flc678	130 131 132 472 812	Cell adhesion Cell cycle Cell division Membrane Transmembrane
Flc679	130 131 217 221 342 37 43 472 53 539 547 653 813	Cell adhesion Cell cycle Developmental protein Differentiation GTP-binding Angiogenesis Anti-oncogene Membrane Apoptosis Nuclear protein Nucleotide-binding Protein transport Transport
Flc680	130 133 206	Cell adhesion Cell shape Cytoskeleton
Flc681	130 133 206 479 862	Cell adhesion Cell shape Cytoskeleton Metal-binding Zinc
Flc682	130 145 340 358 372	Cell adhesion Chemotaxis Growth factor binding Heparin-binding Hormone
Flc683	130 168 186 2 254 34 358 408 472 479 53 646 722 812 862 914	Cell adhesion Coated pits Copper 3D-structure Endocytosis Amyloid Heparin-binding Iron Membrane Metal-binding Apoptosis Protease inhibitor Serine protease inhibitor Transmembrane Zinc Notch signaling pathway
Flc684	130 168 186 254 34 358 408 472 479 53 646 722 812 862 914	Cell adhesion Coated pits Copper Endocytosis Amyloid Heparin-binding Iron Membrane Metal-binding Apoptosis Protease inhibitor Serine protease inhibitor Transmembrane Zinc Notch signaling pathway
Flc685	130 168 186 254 34 358 472 479 53 646 722 812 862	Cell adhesion Coated pits Copper Endocytosis Amyloid Heparin-binding Membrane Metal-binding Apoptosis Protease inhibitor Serine protease inhibitor Transmembrane Zinc
Flc686	130 176 2 272 379 479 760 862	Cell adhesion Collagen 3D-structure Extracellular matrix Hydroxylation Metal-binding Structural protein Zinc
Flc687	130 176 2 272 379 646 722 760	Cell adhesion Collagen 3D-structure Extracellular matrix Hydroxylation Protease inhibitor Serine protease inhibitor Structural protein
Flc688	130 176 2 272 379 760	Cell adhesion Collagen 3D-structure Extracellular matrix Hydroxylation Structural protein
Flc689	130 176 217 221 272 379 517 760	Cell adhesion Collagen Developmental protein Differentiation Extracellular matrix Hydroxylation Myogenesis Structural protein
Flc690	130 176 217 221 358 379 472 812	Cell adhesion Collagen Developmental protein Differentiation Heparin-binding Hydroxylation Membrane Transmembrane
Flc691	130 176 272	Cell adhesion Collagen Extracellular matrix
Flc692	130 176 272 379 646 722 760	Cell adhesion Collagen Extracellular matrix Hydroxylation Protease inhibitor Serine protease inhibitor Structural protein
Flc693	130 176 272 379 760	Cell adhesion Collagen Extracellular matrix Hydroxylation Structural protein
Flc694	130 176 272 379 760 84	Cell adhesion Collagen Extracellular matrix Hydroxylation Structural protein Basement membrane
Flc695	130 2	Cell adhesion 3D-structure
Flc696	130 2 206 418 460 464 479 539 547 67 723 808 829	Cell adhesion 3D-structure Cytoskeleton Kinase Magnesium Manganese Metal-binding Nuclear protein Nucleotide-binding ATP-binding Serine/threonine-protein kinase Transferase Tyrosine-protein kinase
Flc697	130 2 206 760 832	Cell adhesion 3D-structure Cytoskeleton Structural protein Ubl conjugation
Flc698	130 2 272	Cell adhesion 3D-structure Extracellular matrix
Flc699	130 2 272 356 94	Cell adhesion 3D-structure Extracellular matrix Hemostasis Blood coagulation
Flc700	130 2 272 472 812	Cell adhesion 3D-structure Extracellular matrix Membrane Transmembrane
Flc701	130 2 356 472 812 94	Cell adhesion 3D-structure Hemostasis Membrane Transmembrane Blood coagulation
Flc702	130 2 378 472 675 812 904	Cell adhesion 3D-structure Hydrolase Membrane Receptor Transmembrane Protein phosphatase
Flc703	130 2 430 472 812	Cell adhesion 3D-structure Lectin Membrane Transmembrane
Flc704	130 2 472 514 787 812 9	Cell adhesion 3D-structure Membrane Muscle protein Thick filament Transmembrane Actin-binding
Flc705	130 2 472 675 812	Cell adhesion 3D-structure Membrane Receptor Transmembrane
Flc706	130 2 472 812	Cell adhesion 3D-structure Membrane Transmembrane
Flc707	130 202 91	Cell adhesion Cytokine Biomineralization
Flc708	130 206 217 539 760 804 805	Cell adhesion Cytoskeleton Developmental protein Nuclear protein Structural protein Transcription Transcription regulation
Flc709	130 206 418 460 464 479 547 67 723 808 829	Cell adhesion Cytoskeleton Kinase Magnesium Manganese Metal-binding Nucleotide-binding ATP-binding Serine/threonine-protein kinase Transferase Tyrosine-protein kinase
Flc710	130 206 472 53 760 812	Cell adhesion Cytoskeleton Membrane Apoptosis Structural protein Transmembrane
Flc711	130 206 479 862	Cell adhesion Cytoskeleton Metal-binding Zinc
Flc712	130 206 539 760	Cell adhesion Cytoskeleton Nuclear protein Structural protein
Flc713	130 206 539 760 804 805 879	Cell adhesion Cytoskeleton Nuclear protein Structural protein Transcription Transcription regulation Wnt signaling pathway
Flc714	130 206 760	Cell adhesion Cytoskeleton Structural protein
Flc715	130 206 760 9	Cell adhesion Cytoskeleton Structural protein Actin-binding
Flc716	130 206 9	Cell adhesion Cytoskeleton Actin-binding
Flc717	130 217	Cell adhesion Developmental protein
Flc718	130 217 221 272 472 524 812	Cell adhesion Developmental protein Differentiation Extracellular matrix Membrane Neurogenesis Transmembrane
Flc719	130 217 221 472 524 812	Cell adhesion Developmental protein Differentiation Membrane Neurogenesis Transmembrane
Flc720	130 217 272 378 472 645 720 812	Cell adhesion Developmental protein Extracellular matrix Hydrolase Membrane Protease Serine protease Transmembrane
Flc721	130 217 272 378 472 645 720 812 946	Cell adhesion Developmental protein Extracellular matrix Hydrolase Membrane Protease Serine protease Transmembrane Virion protein
Flc722	130 237 272 358 372	Cell adhesion DNA synthesis Extracellular matrix Heparin-binding Hormone
Flc723	130 249 272 349 408 472 479 812 813	Cell adhesion Electron transport Extracellular matrix Heme Iron Membrane Metal-binding Transmembrane Transport
Flc724	130 256 333 378 472 53 645 812 914	Cell adhesion Endoplasmic reticulum Golgi apparatus Hydrolase Membrane Apoptosis Protease Transmembrane Notch signaling pathway
Flc725	130 256 418 539 547 67 723 760 808	Cell adhesion Endoplasmic reticulum Kinase Nuclear protein Nucleotide-binding ATP-binding Serine/threonine-protein kinase Structural protein Transferase
Flc726	130 272	Cell adhesion Extracellular matrix
Flc727	130 272 326 356 378 94	Cell adhesion Extracellular matrix Glycosidase Hemostasis Hydrolase Blood coagulation
Flc728	130 272 358	Cell adhesion Extracellular matrix Heparin-binding
Flc729	130 272 358 472 812 84	Cell adhesion Extracellular matrix Heparin-binding Membrane Transmembrane Basement membrane
Flc730	130 272 378 645 788 84	Cell adhesion Extracellular matrix Hydrolase Protease Thiol protease Basement membrane
Flc731	130 272 391	Cell adhesion Extracellular matrix Immune response
Flc732	130 272 472 675 812 84	Cell adhesion Extracellular matrix Membrane Receptor Transmembrane Basement membrane
Flc733	130 272 472 812	Cell adhesion Extracellular matrix Membrane Transmembrane
Flc734	130 272 84	Cell adhesion Extracellular matrix Basement membrane
Flc735	130 278 472 812	Cell adhesion Fertilization Membrane Transmembrane
Flc736	130 326 378 472	Cell adhesion Glycosidase Hydrolase Membrane
Flc737	130 339 472 812	Cell adhesion Growth factor Membrane Transmembrane
Flc738	130 372 472 812	Cell adhesion Hormone Membrane Transmembrane
Flc739	130 372 879	Cell adhesion Hormone Wnt signaling pathway
Flc740	130 378 472 479 482 645 729 812 862	Cell adhesion Hydrolase Membrane Metal-binding Metalloprotease Protease SH3-binding Transmembrane Zinc
Flc741	130 378 472 479 482 645 812 862	Cell adhesion Hydrolase Membrane Metal-binding Metalloprotease Protease Transmembrane Zinc
Flc742	130 378 472 479 482 645 862	Cell adhesion Hydrolase Membrane Metal-binding Metalloprotease Protease Zinc
Flc743	130 378 472 719 812	Cell adhesion Hydrolase Membrane Serine esterase Transmembrane
Flc744	130 391 430 472 812	Cell adhesion Immune response Lectin Membrane Transmembrane
Flc745	130 391 472 812	Cell adhesion Immune response Membrane Transmembrane
Flc746	130 401 472 560 675 812	Cell adhesion Integrin Membrane Oxidoreductase Receptor Transmembrane
Flc747	130 401 472 675 812	Cell adhesion Integrin Membrane Receptor Transmembrane
Flc748	130 408 411 479 560	Cell adhesion Iron Iron-sulfur Metal-binding Oxidoreductase
Flc749	130 418 472 547 67 675 723 808 812 829	Cell adhesion Kinase Membrane Nucleotide-binding ATP-binding Receptor Serine/threonine-protein kinase Transferase Transmembrane Tyrosine-protein kinase
Flc750	130 430 472 675 812	Cell adhesion Lectin Membrane Receptor Transmembrane
Flc751	130 430 472 812	Cell adhesion Lectin Membrane Transmembrane
Flc752	130 472	Cell adhesion Membrane
Flc753	130 472 489 808 812 914	Cell adhesion Membrane Methyltransferase Transferase Transmembrane Notch signaling pathway
Flc754	130 472 514 787 812	Cell adhesion Membrane Muscle protein Thick filament Transmembrane
Flc755	130 472 514 787 812 9	Cell adhesion Membrane Muscle protein Thick filament Transmembrane Actin-binding
Flc756	130 472 560 812	Cell adhesion Membrane Oxidoreductase Transmembrane
Flc757	130 472 675 796 812	Cell adhesion Membrane Receptor Tight junction Transmembrane
Flc758	130 472 675 812	Cell adhesion Membrane Receptor Transmembrane
Flc759	130 472 675 812 813	Cell adhesion Membrane Receptor Transmembrane Transport
Flc760	130 472 675 812 945	Cell adhesion Membrane Receptor Transmembrane Host-virus interaction
Flc761	130 472 716 812 844	Cell adhesion Membrane Sensory transduction Transmembrane Vision
Flc762	130 472 729 812	Cell adhesion Membrane SH3-binding Transmembrane
Flc763	130 472 812	Cell adhesion Membrane Transmembrane
Flc764	130 472 812 94	Cell adhesion Membrane Transmembrane Blood coagulation
Flc765	130 53 770 771	Cell adhesion Apoptosis Synapse Synaptosome
Flc766	130 539 796	Cell adhesion Nuclear protein Tight junction
Flc767	130 729	Cell adhesion SH3-binding
Flc768	130 91	Cell adhesion Biomineralization
Flc769	131	Cell cycle
Flc770	131 132	Cell cycle Cell division
Flc771	131 132 133 134 152 256 274 285 333 444 472 521 560 573 752 756 812	Cell cycle Cell division Cell shape Cell wall Cholesterol biosynthesis Endoplasmic reticulum FAD Flavoprotein Golgi apparatus Lipid synthesis Membrane NADP Oxidoreductase Peptidoglycan synthesis Steroid biosynthesis Sterol biosynthesis Transmembrane
Flc772	131 132 133 134 256 328 472 573 808 812	Cell cycle Cell division Cell shape Cell wall Endoplasmic reticulum Glycosyltransferase Membrane Peptidoglycan synthesis Transferase Transmembrane
Flc773	131 132 133 134 274 285 444 521 560 573 576 808	Cell cycle Cell division Cell shape Cell wall FAD Flavoprotein Lipid synthesis NADP Oxidoreductase Peptidoglycan synthesis Peroxisome Transferase
Flc774	131 132 133 134 274 285 496 521 560 573	Cell cycle Cell division Cell shape Cell wall FAD Flavoprotein Mitochondrion NADP Oxidoreductase Peptidoglycan synthesis
Flc775	131 132 133 134 328 472 573 808	Cell cycle Cell division Cell shape Cell wall Glycosyltransferase Membrane Peptidoglycan synthesis Transferase
Flc776	131 132 137 158 418 489 498 539 547 67 723 808	Cell cycle Cell division Centromere Chromosomal protein Kinase Methyltransferase Mitosis Nuclear protein Nucleotide-binding ATP-binding Serine/threonine-protein kinase Transferase
Flc777	131 132 137 158 498 539	Cell cycle Cell division Centromere Chromosomal protein Mitosis Nuclear protein
Flc778	131 132 137 159 498 539 832	Cell cycle Cell division Centromere Chromosome partition Mitosis Nuclear protein Ubl conjugation
Flc779	131 132 137 159 539	Cell cycle Cell division Centromere Chromosome partition Nuclear protein
Flc780	131 132 137 256 498 653 813 931	Cell cycle Cell division Centromere Endoplasmic reticulum Mitosis Protein transport Transport ER-Golgi transport
Flc781	131 132 137 493 498 539	Cell cycle Cell division Centromere Microtubule Mitosis Nuclear protein
Flc782	131 132 137 498 539	Cell cycle Cell division Centromere Mitosis Nuclear protein
Flc783	131 132 156 195 238 43 539 678 804 805	Cell cycle Cell division Chromatin regulator Cyclin DNA-binding Anti-oncogene Nuclear protein Repressor Transcription Transcription regulation
Flc784	131 132 159 227 234 238 378 469 472 498 539 547 67 804 805 813	Cell cycle Cell division Chromosome partition DNA damage DNA repair DNA-binding Hydrolase Meiosis Membrane Mitosis Nuclear protein Nucleotide-binding ATP-binding Transcription Transcription regulation Transport
Flc785	131 132 159 227 234 378 469 472 498 539 547 67 813	Cell cycle Cell division Chromosome partition DNA damage DNA repair Hydrolase Meiosis Membrane Mitosis Nuclear protein Nucleotide-binding ATP-binding Transport
Flc786	131 132 159 227 234 469 498 539 547 67	Cell cycle Cell division Chromosome partition DNA damage DNA repair Meiosis Mitosis Nuclear protein Nucleotide-binding ATP-binding
Flc787	131 132 159 227 234 498 539 729 832	Cell cycle Cell division Chromosome partition DNA damage DNA repair Mitosis Nuclear protein SH3-binding Ubl conjugation
Flc788	131 132 159 418 460 479 498 53 539 547 67 723 808 829	Cell cycle Cell division Chromosome partition Kinase Magnesium Metal-binding Mitosis Apoptosis Nuclear protein Nucleotide-binding ATP-binding Serine/threonine-protein kinase Transferase Tyrosine-protein kinase
Flc789	131 132 159 436 498 539 833	Cell cycle Cell division Chromosome partition Ligase Mitosis Nuclear protein Ubl conjugation pathway
Flc790	131 132 159 469 498 539	Cell cycle Cell division Chromosome partition Meiosis Mitosis Nuclear protein
Flc791	131 132 159 498 539	Cell cycle Cell division Chromosome partition Mitosis Nuclear protein
Flc792	131 132 195	Cell cycle Cell division Cyclin
Flc793	131 132 195 2 539 804 805 945	Cell cycle Cell division Cyclin 3D-structure Nuclear protein Transcription Transcription regulation Host-virus interaction
Flc794	131 132 195 227 234 326 378	Cell cycle Cell division Cyclin DNA damage DNA repair Glycosidase Hydrolase
Flc795	131 132 195 469 539 832	Cell cycle Cell division Cyclin Meiosis Nuclear protein Ubl conjugation
Flc796	131 132 195 472 812	Cell cycle Cell division Cyclin Membrane Transmembrane
Flc797	131 132 195 479 539 804 805 862 863	Cell cycle Cell division Cyclin Metal-binding Nuclear protein Transcription Transcription regulation Zinc Zinc-finger
Flc798	131 132 195 479 804 805 862 863	Cell cycle Cell division Cyclin Metal-binding Transcription Transcription regulation Zinc Zinc-finger
Flc799	131 132 195 498	Cell cycle Cell division Cyclin Mitosis
Flc800	131 132 195 498 539	Cell cycle Cell division Cyclin Mitosis Nuclear protein
Flc801	131 132 195 498 539 804 805	Cell cycle Cell division Cyclin Mitosis Nuclear protein Transcription Transcription regulation
Flc802	131 132 195 498 832	Cell cycle Cell division Cyclin Mitosis Ubl conjugation
Flc803	131 132 195 539	Cell cycle Cell division Cyclin Nuclear protein
Flc804	131 132 195 539 804 805	Cell cycle Cell division Cyclin Nuclear protein Transcription Transcription regulation
Flc805	131 132 195 539 804 805 945	Cell cycle Cell division Cyclin Nuclear protein Transcription Transcription regulation Host-virus interaction
Flc806	131 132 2 472 796	Cell cycle Cell division 3D-structure Membrane Tight junction
Flc807	131 132 2 493 498	Cell cycle Cell division 3D-structure Microtubule Mitosis
Flc808	131 132 206 217 221 442 493 498 524 813	Cell cycle Cell division Cytoskeleton Developmental protein Differentiation Lipid degradation Microtubule Mitosis Neurogenesis Transport
Flc809	131 132 206 217 221 493 498 524	Cell cycle Cell division Cytoskeleton Developmental protein Differentiation Microtubule Mitosis Neurogenesis
Flc810	131 132 206 265 539 9	Cell cycle Cell division Cytoskeleton Erythrocyte maturation Nuclear protein Actin-binding
Flc811	131 132 206 378 479 493 498 520 862	Cell cycle Cell division Cytoskeleton Hydrolase Metal-binding Microtubule Mitosis NAD Zinc
Flc812	131 132 206 493 498	Cell cycle Cell division Cytoskeleton Microtubule Mitosis
Flc813	131 132 206 498 539 832 9	Cell cycle Cell division Cytoskeleton Mitosis Nuclear protein Ubl conjugation Actin-binding
Flc814	131 132 206 717	Cell cycle Cell division Cytoskeleton Septation
Flc815	131 132 217 221 418 436 464 479 498 524 547 591 67 723 729 808 862 863	Cell cycle Cell division Developmental protein Differentiation Kinase Ligase Manganese Metal-binding Mitosis Neurogenesis Nucleotide-binding Phorbol-ester binding ATP-binding Serine/threonine-protein kinase SH3-binding Transferase Zinc Zinc-finger
Flc816	131 132 217 221 418 479 498 524 547 591 67 723 729 808 862 863	Cell cycle Cell division Developmental protein Differentiation Kinase Metal-binding Mitosis Neurogenesis Nucleotide-binding Phorbol-ester binding ATP-binding Serine/threonine-protein kinase SH3-binding Transferase Zinc Zinc-finger
Flc817	131 132 217 238 479 498 539 804 805 862 863	Cell cycle Cell division Developmental protein DNA-binding Metal-binding Mitosis Nuclear protein Transcription Transcription regulation Zinc Zinc-finger
Flc818	131 132 217 347 378 498 539 547 67 804 805	Cell cycle Cell division Developmental protein Helicase Hydrolase Mitosis Nuclear protein Nucleotide-binding ATP-binding Transcription Transcription regulation
Flc819	131 132 226 227 234 378 472 498 539 547 67 813	Cell cycle Cell division DNA condensation DNA damage DNA repair Hydrolase Membrane Mitosis Nuclear protein Nucleotide-binding ATP-binding Transport
Flc820	131 132 226 227 234 498 539 547 67	Cell cycle Cell division DNA condensation DNA damage DNA repair Mitosis Nuclear protein Nucleotide-binding ATP-binding
Flc821	131 132 226 498 539	Cell cycle Cell division DNA condensation Mitosis Nuclear protein
Flc822	131 132 226 498 539 547 67	Cell cycle Cell division DNA condensation Mitosis Nuclear protein Nucleotide-binding ATP-binding
Flc823	131 132 227 234 498 539	Cell cycle Cell division DNA damage DNA repair Mitosis Nuclear protein
Flc824	131 132 237 238 239 498 539 548 808	Cell cycle Cell division DNA synthesis DNA-binding DNA-directed DNA polymerase Mitosis Nuclear protein Nucleotidyltransferase Transferase
Flc825	131 132 238 469 539	Cell cycle Cell division DNA-binding Meiosis Nuclear protein
Flc826	131 132 238 539 804 805	Cell cycle Cell division DNA-binding Nuclear protein Transcription Transcription regulation
Flc827	131 132 342 472 547	Cell cycle Cell division GTP-binding Membrane Nucleotide-binding
Flc828	131 132 342 539 547	Cell cycle Cell division GTP-binding Nuclear protein Nucleotide-binding
Flc829	131 132 342 547	Cell cycle Cell division GTP-binding Nucleotide-binding
Flc830	131 132 378 472 479 482 496 547 645 67 812 862	Cell cycle Cell division Hydrolase Membrane Metal-binding Metalloprotease Mitochondrion Nucleotide-binding Protease ATP-binding Transmembrane Zinc
Flc831	131 132 378 472 479 482 547 645 67 812 862	Cell cycle Cell division Hydrolase Membrane Metal-binding Metalloprotease Nucleotide-binding Protease ATP-binding Transmembrane Zinc
Flc832	131 132 378 493 498 547 67	Cell cycle Cell division Hydrolase Microtubule Mitosis Nucleotide-binding ATP-binding
Flc833	131 132 378 498 904	Cell cycle Cell division Hydrolase Mitosis Protein phosphatase
Flc834	131 132 378 539 645 788 833	Cell cycle Cell division Hydrolase Nuclear protein Protease Thiol protease Ubl conjugation pathway
Flc835	131 132 378 539 904	Cell cycle Cell division Hydrolase Nuclear protein Protein phosphatase
Flc836	131 132 418 43 460 479 498 547 67 723 808	Cell cycle Cell division Kinase Anti-oncogene Magnesium Metal-binding Mitosis Nucleotide-binding ATP-binding Serine/threonine-protein kinase Transferase
Flc837	131 132 418 43 498 53 539 547 67 723 808 832	Cell cycle Cell division Kinase Anti-oncogene Mitosis Apoptosis Nuclear protein Nucleotide-binding ATP-binding Serine/threonine-protein kinase Transferase Ubl conjugation
Flc838	131 132 418 460 479 498 539 547 67 723 808	Cell cycle Cell division Kinase Magnesium Metal-binding Mitosis Nuclear protein Nucleotide-binding ATP-binding Serine/threonine-protein kinase Transferase
Flc839	131 132 418 460 479 498 539 547 67 723 808 829	Cell cycle Cell division Kinase Magnesium Metal-binding Mitosis Nuclear protein Nucleotide-binding ATP-binding Serine/threonine-protein kinase Transferase Tyrosine-protein kinase
Flc840	131 132 418 498 539 547 67 723 808	Cell cycle Cell division Kinase Mitosis Nuclear protein Nucleotide-binding ATP-binding Serine/threonine-protein kinase Transferase
Flc841	131 132 418 539 547 67 723 808	Cell cycle Cell division Kinase Nuclear protein Nucleotide-binding ATP-binding Serine/threonine-protein kinase Transferase
Flc842	131 132 418 547 67 723 804 805 808	Cell cycle Cell division Kinase Nucleotide-binding ATP-binding Serine/threonine-protein kinase Transcription Transcription regulation Transferase
Flc843	131 132 436 498 833	Cell cycle Cell division Ligase Mitosis Ubl conjugation pathway
Flc844	131 132 469 539	Cell cycle Cell division Meiosis Nuclear protein
Flc845	131 132 472 796	Cell cycle Cell division Membrane Tight junction
Flc846	131 132 479 498 539 833 862 863	Cell cycle Cell division Metal-binding Mitosis Nuclear protein Ubl conjugation pathway Zinc Zinc-finger
Flc847	131 132 493 498	Cell cycle Cell division Microtubule Mitosis
Flc848	131 132 493 498 505 539 547 67	Cell cycle Cell division Microtubule Mitosis Motor protein Nuclear protein Nucleotide-binding ATP-binding
Flc849	131 132 493 539	Cell cycle Cell division Microtubule Nuclear protein
Flc850	131 132 498	Cell cycle Cell division Mitosis
Flc851	131 132 498 507 508 539	Cell cycle Cell division Mitosis mRNA processing mRNA splicing Nuclear protein
Flc852	131 132 498 539	Cell cycle Cell division Mitosis Nuclear protein
Flc853	131 132 498 539 547 67	Cell cycle Cell division Mitosis Nuclear protein Nucleotide-binding ATP-binding
Flc854	131 132 498 539 832	Cell cycle Cell division Mitosis Nuclear protein Ubl conjugation
Flc855	131 132 498 647 833	Cell cycle Cell division Mitosis Proteasome Ubl conjugation pathway
Flc856	131 132 498 832 833	Cell cycle Cell division Mitosis Ubl conjugation Ubl conjugation pathway
Flc857	131 132 498 833	Cell cycle Cell division Mitosis Ubl conjugation pathway
Flc858	131 132 539	Cell cycle Cell division Nuclear protein
Flc859	131 132 539 804 805	Cell cycle Cell division Nuclear protein Transcription Transcription regulation
Flc860	131 132 539 832	Cell cycle Cell division Nuclear protein Ubl conjugation
Flc861	131 143 333 418 539 547 67 723 808	Cell cycle Chaperone Golgi apparatus Kinase Nuclear protein Nucleotide-binding ATP-binding Serine/threonine-protein kinase Transferase
Flc862	131 156 158 221 489 539 678 779 804 805 808 949	Cell cycle Chromatin regulator Chromosomal protein Differentiation Methyltransferase Nuclear protein Repressor Telomere Transcription Transcription regulation Transferase S-adenosyl-L-methionine
Flc863	131 156 158 227 234 238 418 43 539 547 67 723 779 808	Cell cycle Chromatin regulator Chromosomal protein DNA damage DNA repair DNA-binding Kinase Anti-oncogene Nuclear protein Nucleotide-binding ATP-binding Serine/threonine-protein kinase Telomere Transferase
Flc864	131 156 158 227 234 238 418 43 539 723 779 808	Cell cycle Chromatin regulator Chromosomal protein DNA damage DNA repair DNA-binding Kinase Anti-oncogene Nuclear protein Serine/threonine-protein kinase Telomere Transferase
Flc865	131 156 217 221 227 418 539 547 67 723 744 808	Cell cycle Chromatin regulator Developmental protein Differentiation DNA damage Kinase Nuclear protein Nucleotide-binding ATP-binding Serine/threonine-protein kinase Spermatogenesis Transferase
Flc866	131 156 227 418 539 547 67 723 808	Cell cycle Chromatin regulator DNA damage Kinase Nuclear protein Nucleotide-binding ATP-binding Serine/threonine-protein kinase Transferase
Flc867	131 156 235 539 678 804 805	Cell cycle Chromatin regulator DNA replication Nuclear protein Repressor Transcription Transcription regulation
Flc868	131 156 418 460 539 547 67 723 808	Cell cycle Chromatin regulator Kinase Magnesium Nuclear protein Nucleotide-binding ATP-binding Serine/threonine-protein kinase Transferase
Flc869	131 156 418 460 539 547 67 723 808 829	Cell cycle Chromatin regulator Kinase Magnesium Nuclear protein Nucleotide-binding ATP-binding Serine/threonine-protein kinase Transferase Tyrosine-protein kinase
Flc870	131 156 539 804 805	Cell cycle Chromatin regulator Nuclear protein Transcription Transcription regulation
Flc871	131 158 227 234 238 539	Cell cycle Chromosomal protein DNA damage DNA repair DNA-binding Nuclear protein
Flc872	131 158 227 234 378 469 479 539 547 67 779 862	Cell cycle Chromosomal protein DNA damage DNA repair Hydrolase Meiosis Metal-binding Nuclear protein Nucleotide-binding ATP-binding Telomere Zinc
Flc873	131 158 227 234 469 539 779	Cell cycle Chromosomal protein DNA damage DNA repair Meiosis Nuclear protein Telomere
Flc874	131 158 227 539 779	Cell cycle Chromosomal protein DNA damage Nuclear protein Telomere
Flc875	131 158 238 539 779	Cell cycle Chromosomal protein DNA-binding Nuclear protein Telomere
Flc876	131 158 43 539 779	Cell cycle Chromosomal protein Anti-oncogene Nuclear protein Telomere
Flc877	131 159 469 539	Cell cycle Chromosome partition Meiosis Nuclear protein
Flc878	131 159 539	Cell cycle Chromosome partition Nuclear protein
Flc879	131 186 274 28 285 406 408 410 472 479 520 521 53 560 641 812 813	Cell cycle Copper FAD Amino-acid biosynthesis Flavoprotein Ion transport Iron Iron transport Membrane Metal-binding NAD NADP Apoptosis Oxidoreductase Proline biosynthesis Transmembrane Transport
Flc880	131 2 217 256 378 472 904	Cell cycle 3D-structure Developmental protein Endoplasmic reticulum Hydrolase Membrane Protein phosphatase
Flc881	131 2 227 234 238 43 539	Cell cycle 3D-structure DNA damage DNA repair DNA-binding Anti-oncogene Nuclear protein
Flc882	131 2 236	Cell cycle 3D-structure DNA replication inhibitor
Flc883	131 2 378 904	Cell cycle 3D-structure Hydrolase Protein phosphatase
Flc884	131 2 418 547 67 723 808	Cell cycle 3D-structure Kinase Nucleotide-binding ATP-binding Serine/threonine-protein kinase Transferase
Flc885	131 2 43	Cell cycle 3D-structure Anti-oncogene
Flc886	131 2 43 879	Cell cycle 3D-structure Anti-oncogene Wnt signaling pathway
Flc887	131 2 539 547 67	Cell cycle 3D-structure Nuclear protein Nucleotide-binding ATP-binding
Flc888	131 206 43 9	Cell cycle Cytoskeleton Anti-oncogene Actin-binding
Flc889	131 217 221 418 460 479 539 547 67 723 808	Cell cycle Developmental protein Differentiation Kinase Magnesium Metal-binding Nuclear protein Nucleotide-binding ATP-binding Serine/threonine-protein kinase Transferase
Flc890	131 217 227 539	Cell cycle Developmental protein DNA damage Nuclear protein
Flc891	131 217 333 378 460 472 479 812	Cell cycle Developmental protein Golgi apparatus Hydrolase Magnesium Membrane Metal-binding Transmembrane
Flc892	131 217 341 43	Cell cycle Developmental protein Growth regulation Anti-oncogene
Flc893	131 217 43 472 53 675 812 832	Cell cycle Developmental protein Anti-oncogene Membrane Apoptosis Receptor Transmembrane Ubl conjugation
Flc894	131 217 539	Cell cycle Developmental protein Nuclear protein
Flc895	131 227 234 235 539 804 805 807	Cell cycle DNA damage DNA repair DNA replication Nuclear protein Transcription Transcription regulation Transducer
Flc896	131 227 234 238 275 43 444 479 539 862 863	Cell cycle DNA damage DNA repair DNA-binding Fatty acid biosynthesis Anti-oncogene Lipid synthesis Metal-binding Nuclear protein Zinc Zinc-finger
Flc897	131 227 234 238 347 378 539 547 67 694	Cell cycle DNA damage DNA repair DNA-binding Helicase Hydrolase Nuclear protein Nucleotide-binding ATP-binding RNA-binding
Flc898	131 227 234 539	Cell cycle DNA damage DNA repair Nuclear protein
Flc899	131 227 338 687 689	Cell cycle DNA damage Growth arrest Ribonucleoprotein Ribosomal protein
Flc900	131 235 238 479 539 547 67 804 805 862 863	Cell cycle DNA replication DNA-binding Metal-binding Nuclear protein Nucleotide-binding ATP-binding Transcription Transcription regulation Zinc Zinc-finger
Flc901	131 235 238 539 547 67 804 805	Cell cycle DNA replication DNA-binding Nuclear protein Nucleotide-binding ATP-binding Transcription Transcription regulation
Flc902	131 235 479 539 862 863	Cell cycle DNA replication Metal-binding Nuclear protein Zinc Zinc-finger
Flc903	131 235 539	Cell cycle DNA replication Nuclear protein
Flc904	131 235 539 653 813	Cell cycle DNA replication Nuclear protein Protein transport Transport
Flc905	131 237 43 539	Cell cycle DNA synthesis Anti-oncogene Nuclear protein
Flc906	131 238 342 343 43 539 547 678 804 805	Cell cycle DNA-binding GTP-binding GTPase activation Anti-oncogene Nuclear protein Nucleotide-binding Repressor Transcription Transcription regulation
Flc907	131 238 343 43 539 678 804 805	Cell cycle DNA-binding GTPase activation Anti-oncogene Nuclear protein Repressor Transcription Transcription regulation
Flc908	131 238 418 539 547 67 723 804 805 808	Cell cycle DNA-binding Kinase Nuclear protein Nucleotide-binding ATP-binding Serine/threonine-protein kinase Transcription Transcription regulation Transferase
Flc909	131 238 43 479 539 678 804 805 862 863	Cell cycle DNA-binding Anti-oncogene Metal-binding Nuclear protein Repressor Transcription Transcription regulation Zinc Zinc-finger
Flc910	131 238 43 479 539 804 805 862 863	Cell cycle DNA-binding Anti-oncogene Metal-binding Nuclear protein Transcription Transcription regulation Zinc Zinc-finger
Flc911	131 238 43 53 539 698 804 805	Cell cycle DNA-binding Anti-oncogene Apoptosis Nuclear protein rRNA processing Transcription Transcription regulation
Flc912	131 238 539 678 804 805	Cell cycle DNA-binding Nuclear protein Repressor Transcription Transcription regulation
Flc913	131 256 333 418 472 547 67 723 808	Cell cycle Endoplasmic reticulum Golgi apparatus Kinase Membrane Nucleotide-binding ATP-binding Serine/threonine-protein kinase Transferase
Flc914	131 256 472 653 813 931	Cell cycle Endoplasmic reticulum Membrane Protein transport Transport ER-Golgi transport
Flc915	131 30 43 436 547 648 67	Cell cycle Aminoacyl-tRNA synthetase Anti-oncogene Ligase Nucleotide-binding Protein biosynthesis ATP-binding
Flc916	131 333 418 539 547 67 723 808	Cell cycle Golgi apparatus Kinase Nuclear protein Nucleotide-binding ATP-binding Serine/threonine-protein kinase Transferase
Flc917	131 338	Cell cycle Growth arrest
Flc918	131 338 472 675	Cell cycle Growth arrest Membrane Receptor
Flc919	131 338 472 812	Cell cycle Growth arrest Membrane Transmembrane
Flc920	131 338 479 862 863	Cell cycle Growth arrest Metal-binding Zinc Zinc-finger
Flc921	131 342 43 472 547	Cell cycle GTP-binding Anti-oncogene Membrane Nucleotide-binding
Flc922	131 343 43	Cell cycle GTPase activation Anti-oncogene
Flc923	131 343 43 472	Cell cycle GTPase activation Anti-oncogene Membrane
Flc924	131 378 43 645 720	Cell cycle Hydrolase Anti-oncogene Protease Serine protease
Flc925	131 378 43 904	Cell cycle Hydrolase Anti-oncogene Protein phosphatase
Flc926	131 378 460 464 479 904	Cell cycle Hydrolase Magnesium Manganese Metal-binding Protein phosphatase
Flc927	131 403 43	Cell cycle Intermediate filament Anti-oncogene
Flc928	131 418 460 464 479 539 547 67 723 808	Cell cycle Kinase Magnesium Manganese Metal-binding Nuclear protein Nucleotide-binding ATP-binding Serine/threonine-protein kinase Transferase
Flc929	131 418 539 547 67 723 808	Cell cycle Kinase Nuclear protein Nucleotide-binding ATP-binding Serine/threonine-protein kinase Transferase
Flc930	131 418 547 67 723 808	Cell cycle Kinase Nucleotide-binding ATP-binding Serine/threonine-protein kinase Transferase
Flc931	131 43	Cell cycle Anti-oncogene
Flc932	131 43 472	Cell cycle Anti-oncogene Membrane
Flc933	131 43 472 646 722	Cell cycle Anti-oncogene Membrane Protease inhibitor Serine protease inhibitor
Flc934	131 43 479 539 862 863	Cell cycle Anti-oncogene Metal-binding Nuclear protein Zinc Zinc-finger
Flc935	131 43 479 862 863	Cell cycle Anti-oncogene Metal-binding Zinc Zinc-finger
Flc936	131 43 53	Cell cycle Anti-oncogene Apoptosis
Flc937	131 43 539 804	Cell cycle Anti-oncogene Nuclear protein Transcription
Flc938	131 43 539 804 805	Cell cycle Anti-oncogene Nuclear protein Transcription Transcription regulation
Flc939	131 43 539 832	Cell cycle Anti-oncogene Nuclear protein Ubl conjugation
Flc940	131 43 646 722	Cell cycle Anti-oncogene Protease inhibitor Serine protease inhibitor
Flc941	131 436 479 53 539 833 862 863	Cell cycle Ligase Metal-binding Apoptosis Nuclear protein Ubl conjugation pathway Zinc Zinc-finger
Flc942	131 472 539	Cell cycle Membrane Nuclear protein
Flc943	131 472 539 653 678 804 805 813	Cell cycle Membrane Nuclear protein Protein transport Repressor Transcription Transcription regulation Transport
Flc944	131 472 539 694 729 804 805	Cell cycle Membrane Nuclear protein RNA-binding SH3-binding Transcription Transcription regulation
Flc945	131 472 539 832	Cell cycle Membrane Nuclear protein Ubl conjugation
Flc946	131 479 539 862 863	Cell cycle Metal-binding Nuclear protein Zinc Zinc-finger
Flc947	131 493 53	Cell cycle Microtubule Apoptosis
Flc948	131 53 539	Cell cycle Apoptosis Nuclear protein
Flc949	131 539	Cell cycle Nuclear protein
Flc950	131 539 649	Cell cycle Nuclear protein Protein kinase inhibitor
Flc951	131 539 68	Cell cycle Nuclear protein Autocatalytic cleavage
Flc952	131 760	Cell cycle Structural protein
Flc953	133 134 217 221 37 472 573 675 808 812	Cell shape Cell wall Developmental protein Differentiation Angiogenesis Membrane Peptidoglycan synthesis Receptor Transferase Transmembrane
Flc954	133 134 333 413 472 573 812	Cell shape Cell wall Golgi apparatus Isomerase Membrane Peptidoglycan synthesis Transmembrane
Flc955	133 134 413 472 532 573 769 812 813	Cell shape Cell wall Isomerase Membrane Neurotransmitter transport Peptidoglycan synthesis Symport Transmembrane Transport
Flc956	133 134 413 573 663	Cell shape Cell wall Isomerase Peptidoglycan synthesis Pyridoxal phosphate
Flc957	133 134 573 808	Cell shape Cell wall Peptidoglycan synthesis Transferase
Flc958	133 206 217 493 9	Cell shape Cytoskeleton Developmental protein Microtubule Actin-binding
Flc959	133 206 418 547 67 808	Cell shape Cytoskeleton Kinase Nucleotide-binding ATP-binding Transferase
Flc960	133 217 221 524 770 771 9	Cell shape Developmental protein Differentiation Neurogenesis Synapse Synaptosome Actin-binding
Flc961	133 217 472 812	Cell shape Developmental protein Membrane Transmembrane
Flc962	133 342 472 547	Cell shape GTP-binding Membrane Nucleotide-binding
Flc963	133 391 472 812	Cell shape Immune response Membrane Transmembrane
Flc964	133 472	Cell shape Membrane
Flc965	133 472 505 812 813	Cell shape Membrane Motor protein Transmembrane Transport
Flc966	134 256 328 337 472 808 812	Cell wall Endoplasmic reticulum Glycosyltransferase GPI-anchor biosynthesis Membrane Transferase Transmembrane
Flc967	134 256 337 472 808 812	Cell wall Endoplasmic reticulum GPI-anchor biosynthesis Membrane Transferase Transmembrane
Flc968	134 256 337 472 812	Cell wall Endoplasmic reticulum GPI-anchor biosynthesis Membrane Transmembrane
Flc969	134 472 572 812	Cell wall Membrane Peptidoglycan-anchor Transmembrane
Flc970	134 572	Cell wall Peptidoglycan-anchor
Flc971	137 158 238 539	Centromere Chromosomal protein DNA-binding Nuclear protein
Flc972	137 158 238 539 544	Centromere Chromosomal protein DNA-binding Nuclear protein Nucleosome core
Flc973	137 158 539	Centromere Chromosomal protein Nuclear protein
Flc974	138 375 378 406 446 472 66 812 813 926	CF(0) Hydrogen ion transport Hydrolase Ion transport Lipid-binding Membrane ATP synthesis Transmembrane Transport Vacuole
Flc975	138 375 406 446 813	CF(0) Hydrogen ion transport Ion transport Lipid-binding Transport
Flc976	138 375 406 472 496 812 813	CF(0) Hydrogen ion transport Ion transport Membrane Mitochondrion Transmembrane Transport
Flc977	138 375 406 496 66 813	CF(0) Hydrogen ion transport Ion transport Mitochondrion ATP synthesis Transport
Flc978	138 375 406 496 813	CF(0) Hydrogen ion transport Ion transport Mitochondrion Transport
Flc979	139 217 221 272 37 375 406 472 547 66 67 797 807 812 813	CF(1) Developmental protein Differentiation Extracellular matrix Angiogenesis Hydrogen ion transport Ion transport Membrane Nucleotide-binding ATP synthesis ATP-binding Tissue remodeling Transducer Transmembrane Transport
Flc980	139 238 375 406 472 479 539 547 66 67 813 862 863	CF(1) DNA-binding Hydrogen ion transport Ion transport Membrane Metal-binding Nuclear protein Nucleotide-binding ATP synthesis ATP-binding Transport Zinc Zinc-finger
Flc981	139 297 375 406 472 547 66 67 675 807 812 813	CF(1) G-protein coupled receptor Hydrogen ion transport Ion transport Membrane Nucleotide-binding ATP synthesis ATP-binding Receptor Transducer Transmembrane Transport
Flc982	139 375 378 397 406 472 496 547 645 66 67 812 813	CF(1) Hydrogen ion transport Hydrolase Inner membrane Ion transport Membrane Mitochondrion Nucleotide-binding Protease ATP synthesis ATP-binding Transmembrane Transport
Flc983	139 375 378 406 472 496 547 66 67 813	CF(1) Hydrogen ion transport Hydrolase Ion transport Membrane Mitochondrion Nucleotide-binding ATP synthesis ATP-binding Transport
Flc984	139 375 378 406 472 547 66 67 813	CF(1) Hydrogen ion transport Hydrolase Ion transport Membrane Nucleotide-binding ATP synthesis ATP-binding Transport
Flc985	139 375 378 406 472 66 813	CF(1) Hydrogen ion transport Hydrolase Ion transport Membrane ATP synthesis Transport
Flc986	139 375 378 406 496 66 813	CF(1) Hydrogen ion transport Hydrolase Ion transport Mitochondrion ATP synthesis Transport
Flc987	139 375 406 472 479 547 66 67 813 862 863	CF(1) Hydrogen ion transport Ion transport Membrane Metal-binding Nucleotide-binding ATP synthesis ATP-binding Transport Zinc Zinc-finger
Flc988	139 375 406 472 514 547 66 67 813 9	CF(1) Hydrogen ion transport Ion transport Membrane Muscle protein Nucleotide-binding ATP synthesis ATP-binding Transport Actin-binding
Flc989	139 375 406 472 547 66 67 813	CF(1) Hydrogen ion transport Ion transport Membrane Nucleotide-binding ATP synthesis ATP-binding Transport
Flc990	140 142 2 378 547	cGMP cGMP-binding 3D-structure Hydrolase Nucleotide-binding
Flc991	140 142 406 407 472 547 716 812 813 844	cGMP cGMP-binding Ion transport Ionic channel Membrane Nucleotide-binding Sensory transduction Transmembrane Transport Vision
Flc992	140 2 378 472	cGMP 3D-structure Hydrolase Membrane
Flc993	140 378 464 479	cGMP Hydrolase Manganese Metal-binding
Flc994	140 378 472 716 844	cGMP Hydrolase Membrane Sensory transduction Vision
Flc995	140 378 716 844	cGMP Hydrolase Sensory transduction Vision
Flc996	141 349 408 456 479	cGMP biosynthesis Heme Iron Lyase Metal-binding
Flc997	141 418 456 472 547 67 675 716 723 808 812 844	cGMP biosynthesis Kinase Lyase Membrane Nucleotide-binding ATP-binding Receptor Sensory transduction Serine/threonine-protein kinase Transferase Transmembrane Vision
Flc998	141 418 456 472 547 67 675 723 808 812	cGMP biosynthesis Kinase Lyase Membrane Nucleotide-binding ATP-binding Receptor Serine/threonine-protein kinase Transferase Transmembrane
Flc999	141 418 456 472 547 67 675 723 808 812 829	cGMP biosynthesis Kinase Lyase Membrane Nucleotide-binding ATP-binding Receptor Serine/threonine-protein kinase Transferase Transmembrane Tyrosine-protein kinase
Flc1000	141 456	cGMP biosynthesis Lyase
Flc1001	143	Chaperone
Flc1002	143 156 539 804 805	Chaperone Chromatin regulator Nuclear protein Transcription Transcription regulation
Flc1003	143 186 479 496	Chaperone Copper Metal-binding Mitochondrion
Flc1004	143 2	Chaperone 3D-structure
Flc1005	143 2 256 346	Chaperone 3D-structure Endoplasmic reticulum Heat shock
Flc1006	143 2 391 472 812	Chaperone 3D-structure Immune response Membrane Transmembrane
Flc1007	143 2 413 507 508 539 697 747	Chaperone 3D-structure Isomerase mRNA processing mRNA splicing Nuclear protein Rotamase Spliceosome
Flc1008	143 2 472 479 812 862 863	Chaperone 3D-structure Membrane Metal-binding Transmembrane Zinc Zinc-finger
Flc1009	143 2 472 812	Chaperone 3D-structure Membrane Transmembrane
Flc1010	143 2 479 539 862 863	Chaperone 3D-structure Metal-binding Nuclear protein Zinc Zinc-finger
Flc1011	143 217 221 517	Chaperone Developmental protein Differentiation Myogenesis
Flc1012	143 235 256 346 479 862 863	Chaperone DNA replication Endoplasmic reticulum Heat shock Metal-binding Zinc Zinc-finger
Flc1013	143 235 346 472 479 862 863	Chaperone DNA replication Heat shock Membrane Metal-binding Zinc Zinc-finger
Flc1014	143 235 346 479 862 863	Chaperone DNA replication Heat shock Metal-binding Zinc Zinc-finger
Flc1015	143 238 371 539 804	Chaperone DNA-binding Homeobox Nuclear protein Transcription
Flc1016	143 238 418 479 547 67 804 805 808 862 863	Chaperone DNA-binding Kinase Metal-binding Nucleotide-binding ATP-binding Transcription Transcription regulation Transferase Zinc Zinc-finger
Flc1017	143 254 346	Chaperone Endocytosis Heat shock
Flc1018	143 256 346 492 547 67	Chaperone Endoplasmic reticulum Heat shock Microsome Nucleotide-binding ATP-binding
Flc1019	143 256 346 494 646 722	Chaperone Endoplasmic reticulum Heat shock Milk protein Protease inhibitor Serine protease inhibitor
Flc1020	143 256 346 547 67	Chaperone Endoplasmic reticulum Heat shock Nucleotide-binding ATP-binding
Flc1021	143 256 347 378 472 492 547 653 67 812 813	Chaperone Endoplasmic reticulum Helicase Hydrolase Membrane Microsome Nucleotide-binding Protein transport ATP-binding Transmembrane Transport
Flc1022	143 256 472 479 653 812 813 862 863	Chaperone Endoplasmic reticulum Membrane Metal-binding Protein transport Transmembrane Transport Zinc Zinc-finger
Flc1023	143 256 479 676 862 863	Chaperone Endoplasmic reticulum Metal-binding Redox-active center Zinc Zinc-finger
Flc1024	143 256 547 67	Chaperone Endoplasmic reticulum Nucleotide-binding ATP-binding
Flc1025	143 256 676	Chaperone Endoplasmic reticulum Redox-active center
Flc1026	143 30 436 547 648 67	Chaperone Aminoacyl-tRNA synthetase Ligase Nucleotide-binding Protein biosynthesis ATP-binding
Flc1027	143 342 547	Chaperone GTP-binding Nucleotide-binding
Flc1028	143 346	Chaperone Heat shock
Flc1029	143 346 403 416	Chaperone Heat shock Intermediate filament Keratin
Flc1030	143 346 489 547 67 808	Chaperone Heat shock Methyltransferase Nucleotide-binding ATP-binding Transferase
Flc1031	143 346 496	Chaperone Heat shock Mitochondrion
Flc1032	143 346 496 547 67	Chaperone Heat shock Mitochondrion Nucleotide-binding ATP-binding
Flc1033	143 346 539 547 67	Chaperone Heat shock Nuclear protein Nucleotide-binding ATP-binding
Flc1034	143 346 547 67	Chaperone Heat shock Nucleotide-binding ATP-binding
Flc1035	143 378 4 408 411 472 479 496 547 67 813	Chaperone Hydrolase 4Fe-4S Iron Iron-sulfur Membrane Metal-binding Mitochondrion Nucleotide-binding ATP-binding Transport
Flc1036	143 378 472 496 547 67 813	Chaperone Hydrolase Membrane Mitochondrion Nucleotide-binding ATP-binding Transport
Flc1037	143 378 729 904	Chaperone Hydrolase SH3-binding Protein phosphatase
Flc1038	143 391 472 496 812	Chaperone Immune response Membrane Mitochondrion Transmembrane
Flc1039	143 391 472 812	Chaperone Immune response Membrane Transmembrane
Flc1040	143 397 472 479 496 653 811 813 862	Chaperone Inner membrane Membrane Metal-binding Mitochondrion Protein transport Translocation Transport Zinc
Flc1041	143 397 472 496 653 811 813	Chaperone Inner membrane Membrane Mitochondrion Protein transport Translocation Transport
Flc1042	143 418 496 547 67 723 808	Chaperone Kinase Mitochondrion Nucleotide-binding ATP-binding Serine/threonine-protein kinase Transferase
Flc1043	143 418 547 67 723 808	Chaperone Kinase Nucleotide-binding ATP-binding Serine/threonine-protein kinase Transferase
Flc1044	143 472 479 489 808 812 862 863	Chaperone Membrane Metal-binding Methyltransferase Transferase Transmembrane Zinc Zinc-finger
Flc1045	143 472 479 812 862 863	Chaperone Membrane Metal-binding Transmembrane Zinc Zinc-finger
Flc1046	143 472 479 862 863	Chaperone Membrane Metal-binding Zinc Zinc-finger
Flc1047	143 472 496	Chaperone Membrane Mitochondrion
Flc1048	143 472 496 547 67 812	Chaperone Membrane Mitochondrion Nucleotide-binding ATP-binding Transmembrane
Flc1049	143 472 547 67 812	Chaperone Membrane Nucleotide-binding ATP-binding Transmembrane
Flc1050	143 472 812	Chaperone Membrane Transmembrane
Flc1051	143 479 496 547 67 862 863	Chaperone Metal-binding Mitochondrion Nucleotide-binding ATP-binding Zinc Zinc-finger
Flc1052	143 479 539 862 863	Chaperone Metal-binding Nuclear protein Zinc Zinc-finger
Flc1053	143 479 694 862 863	Chaperone Metal-binding RNA-binding Zinc Zinc-finger
Flc1054	143 479 862 863	Chaperone Metal-binding Zinc Zinc-finger
Flc1055	143 496	Chaperone Mitochondrion
Flc1056	143 496 547 67	Chaperone Mitochondrion Nucleotide-binding ATP-binding
Flc1057	143 527 813	Chaperone Neuropeptide Transport
Flc1058	143 539	Chaperone Nuclear protein
Flc1059	143 539 547 67	Chaperone Nuclear protein Nucleotide-binding ATP-binding
Flc1060	143 547 67	Chaperone Nucleotide-binding ATP-binding
Flc1061	143 547 67 716 844	Chaperone Nucleotide-binding ATP-binding Sensory transduction Vision
Flc1062	143 647	Chaperone Proteasome
Flc1063	145	Chemotaxis
Flc1064	145 202 395	Chemotaxis Cytokine Inflammatory response
Flc1065	145 202 472 812	Chemotaxis Cytokine Membrane Transmembrane
Flc1066	145 217 221 472 524 675 812	Chemotaxis Developmental protein Differentiation Membrane Neurogenesis Receptor Transmembrane
Flc1067	145 217 221 472 524 812	Chemotaxis Developmental protein Differentiation Membrane Neurogenesis Transmembrane
Flc1068	145 297 472 675 807 812	Chemotaxis G-protein coupled receptor Membrane Receptor Transducer Transmembrane
Flc1069	145 378 442 472 479 812	Chemotaxis Hydrolase Lipid degradation Membrane Metal-binding Transmembrane
Flc1070	145 378 539	Chemotaxis Hydrolase Nuclear protein
Flc1071	147 479 862 863	Chitin-binding Metal-binding Zinc Zinc-finger
Flc1072	148 150 157 460 472 479 602 603 604 793 812 934	Chlorophyll Chloroplast Chromophore Magnesium Membrane Metal-binding Photosynthesis Photosystem I Photosystem II Thylakoid Transmembrane Plastid
Flc1073	152 2 256 274 285 349 408 444 472 479 520 521 560 752 756 812	Cholesterol biosynthesis 3D-structure Endoplasmic reticulum FAD Flavoprotein Heme Iron Lipid synthesis Membrane Metal-binding NAD NADP Oxidoreductase Steroid biosynthesis Sterol biosynthesis Transmembrane
Flc1074	152 256 274 285 349 408 444 472 479 520 521 560 752 756 812	Cholesterol biosynthesis Endoplasmic reticulum FAD Flavoprotein Heme Iron Lipid synthesis Membrane Metal-binding NAD NADP Oxidoreductase Steroid biosynthesis Sterol biosynthesis Transmembrane
Flc1075	152 256 413 444 472 752 756 812	Cholesterol biosynthesis Endoplasmic reticulum Isomerase Lipid synthesis Membrane Steroid biosynthesis Sterol biosynthesis Transmembrane
Flc1076	152 256 444 472 520 560 752 755 756 812	Cholesterol biosynthesis Endoplasmic reticulum Lipid synthesis Membrane NAD Oxidoreductase Steroid biosynthesis Steroidogenesis Sterol biosynthesis Transmembrane
Flc1077	152 256 444 472 521 560 752 756 812	Cholesterol biosynthesis Endoplasmic reticulum Lipid synthesis Membrane NADP Oxidoreductase Steroid biosynthesis Sterol biosynthesis Transmembrane
Flc1078	152 275 418 444 460 479 547 67 723 752 756 808	Cholesterol biosynthesis Fatty acid biosynthesis Kinase Lipid synthesis Magnesium Metal-binding Nucleotide-binding ATP-binding Serine/threonine-protein kinase Steroid biosynthesis Sterol biosynthesis Transferase
Flc1079	152 349 378 408 444 472 479 503 521 560 645 720 752 756 812	Cholesterol biosynthesis Heme Hydrolase Iron Lipid synthesis Membrane Metal-binding Monooxygenase NADP Oxidoreductase Protease Serine protease Steroid biosynthesis Sterol biosynthesis Transmembrane
Flc1080	152 378 418 441 444 456 547 67 752 756 808	Cholesterol biosynthesis Hydrolase Kinase Lipid A biosynthesis Lipid synthesis Lyase Nucleotide-binding ATP-binding Steroid biosynthesis Sterol biosynthesis Transferase
Flc1081	152 418 444 576 752 756 808	Cholesterol biosynthesis Kinase Lipid synthesis Peroxisome Steroid biosynthesis Sterol biosynthesis Transferase
Flc1082	152 444 496 752 756 808	Cholesterol biosynthesis Lipid synthesis Mitochondrion Steroid biosynthesis Sterol biosynthesis Transferase
Flc1083	152 444 752 756 808	Cholesterol biosynthesis Lipid synthesis Steroid biosynthesis Sterol biosynthesis Transferase
Flc1084	153 162 358 427 443 445 446 753 758 813 850	Cholesterol metabolism Chylomicron Heparin-binding LDL Lipid metabolism Lipid transport Lipid-binding Steroid metabolism Storage protein Transport VLDL
Flc1085	153 162 358 427 443 445 753 813 850	Cholesterol metabolism Chylomicron Heparin-binding LDL Lipid metabolism Lipid transport Steroid metabolism Transport VLDL
Flc1086	153 2 345 443 445 539 694 753 813	Cholesterol metabolism 3D-structure HDL Lipid metabolism Lipid transport Nuclear protein RNA-binding Steroid metabolism Transport
Flc1087	153 249 274 285 443 496 521 560 753 813	Cholesterol metabolism Electron transport FAD Flavoprotein Lipid metabolism Mitochondrion NADP Oxidoreductase Steroid metabolism Transport
Flc1088	153 256 333 443 472 753 812	Cholesterol metabolism Endoplasmic reticulum Golgi apparatus Lipid metabolism Membrane Steroid metabolism Transmembrane
Flc1089	153 256 349 408 443 472 479 492 503 521 560 753	Cholesterol metabolism Endoplasmic reticulum Heme Iron Lipid metabolism Membrane Metal-binding Microsome Monooxygenase NADP Oxidoreductase Steroid metabolism
Flc1090	153 256 349 408 443 472 479 492 503 521 560 753 812	Cholesterol metabolism Endoplasmic reticulum Heme Iron Lipid metabolism Membrane Metal-binding Microsome Monooxygenase NADP Oxidoreductase Steroid metabolism Transmembrane
Flc1091	153 256 443 472 753 812 832	Cholesterol metabolism Endoplasmic reticulum Lipid metabolism Membrane Steroid metabolism Transmembrane Ubl conjugation
Flc1092	153 345 427 443 445 753 813	Cholesterol metabolism HDL LDL Lipid metabolism Lipid transport Steroid metabolism Transport
Flc1093	153 345 443 445 753 813	Cholesterol metabolism HDL Lipid metabolism Lipid transport Steroid metabolism Transport
Flc1094	153 349 408 443 472 479 496 503 560 753 755	Cholesterol metabolism Heme Iron Lipid metabolism Membrane Metal-binding Mitochondrion Monooxygenase Oxidoreductase Steroid metabolism Steroidogenesis
Flc1095	153 378 442 443 753	Cholesterol metabolism Hydrolase Lipid degradation Lipid metabolism Steroid metabolism
Flc1096	153 378 443 472 479 482 645 753 812 862	Cholesterol metabolism Hydrolase Lipid metabolism Membrane Metal-binding Metalloprotease Protease Steroid metabolism Transmembrane Zinc
Flc1097	153 443 472 753 812	Cholesterol metabolism Lipid metabolism Membrane Steroid metabolism Transmembrane
Flc1098	156	Chromatin regulator
Flc1099	156 158 217 221 238 539 744 804 805	Chromatin regulator Chromosomal protein Developmental protein Differentiation DNA-binding Nuclear protein Spermatogenesis Transcription Transcription regulation
Flc1100	156 158 227 234 418 464 479 539 723 779 808 866	Chromatin regulator Chromosomal protein DNA damage DNA repair Kinase Manganese Metal-binding Nuclear protein Serine/threonine-protein kinase Telomere Transferase Nonsense-mediated mRNA decay
Flc1101	156 158 238 539 544	Chromatin regulator Chromosomal protein DNA-binding Nuclear protein Nucleosome core
Flc1102	156 158 436 479 539 833 862 863	Chromatin regulator Chromosomal protein Ligase Metal-binding Nuclear protein Ubl conjugation pathway Zinc Zinc-finger
Flc1103	156 158 489 539 678 804 805 808 949	Chromatin regulator Chromosomal protein Methyltransferase Nuclear protein Repressor Transcription Transcription regulation Transferase S-adenosyl-L-methionine
Flc1104	156 2 238 347 378 539 547 67 804 805	Chromatin regulator 3D-structure DNA-binding Helicase Hydrolase Nuclear protein Nucleotide-binding ATP-binding Transcription Transcription regulation
Flc1105	156 2 238 479 539 678 804 805 862 863	Chromatin regulator 3D-structure DNA-binding Metal-binding Nuclear protein Repressor Transcription Transcription regulation Zinc Zinc-finger
Flc1106	156 2 238 539 804 805	Chromatin regulator 3D-structure DNA-binding Nuclear protein Transcription Transcription regulation
Flc1107	156 2 341 479 539 804 805 862 863	Chromatin regulator 3D-structure Growth regulation Metal-binding Nuclear protein Transcription Transcription regulation Zinc Zinc-finger
Flc1108	156 2 479 539 804 805 862 863	Chromatin regulator 3D-structure Metal-binding Nuclear protein Transcription Transcription regulation Zinc Zinc-finger
Flc1109	156 2 489 539 804 805 808 949	Chromatin regulator 3D-structure Methyltransferase Nuclear protein Transcription Transcription regulation Transferase S-adenosyl-L-methionine
Flc1110	156 2 489 539 808 949	Chromatin regulator 3D-structure Methyltransferase Nuclear protein Transferase S-adenosyl-L-methionine
Flc1111	156 2 539	Chromatin regulator 3D-structure Nuclear protein
Flc1112	156 217 238 479 539 804 805 862 863	Chromatin regulator Developmental protein DNA-binding Metal-binding Nuclear protein Transcription Transcription regulation Zinc Zinc-finger
Flc1113	156 217 539	Chromatin regulator Developmental protein Nuclear protein
Flc1114	156 223 378 408 479 539 560 804 805 862 863	Chromatin regulator Dioxygenase Hydrolase Iron Metal-binding Nuclear protein Oxidoreductase Transcription Transcription regulation Zinc Zinc-finger
Flc1115	156 223 408 479 539 560 804 805 833 862 863	Chromatin regulator Dioxygenase Iron Metal-binding Nuclear protein Oxidoreductase Transcription Transcription regulation Ubl conjugation pathway Zinc Zinc-finger
Flc1116	156 223 408 479 539 560 804 805 862	Chromatin regulator Dioxygenase Iron Metal-binding Nuclear protein Oxidoreductase Transcription Transcription regulation Zinc
Flc1117	156 223 408 479 539 560 804 805 862 863	Chromatin regulator Dioxygenase Iron Metal-binding Nuclear protein Oxidoreductase Transcription Transcription regulation Zinc Zinc-finger
Flc1118	156 227 234 539 804 805	Chromatin regulator DNA damage DNA repair Nuclear protein Transcription Transcription regulation
Flc1119	156 235 539 678 804 805	Chromatin regulator DNA replication Nuclear protein Repressor Transcription Transcription regulation
Flc1120	156 238 347 378 479 539 547 67 804 805 862 863	Chromatin regulator DNA-binding Helicase Hydrolase Metal-binding Nuclear protein Nucleotide-binding ATP-binding Transcription Transcription regulation Zinc Zinc-finger
Flc1121	156 238 347 378 539 547 67	Chromatin regulator DNA-binding Helicase Hydrolase Nuclear protein Nucleotide-binding ATP-binding
Flc1122	156 238 347 378 539 547 67 804 805	Chromatin regulator DNA-binding Helicase Hydrolase Nuclear protein Nucleotide-binding ATP-binding Transcription Transcription regulation
Flc1123	156 238 371 539 678 804 805 832	Chromatin regulator DNA-binding Homeobox Nuclear protein Repressor Transcription Transcription regulation Ubl conjugation
Flc1124	156 238 371 539 804 805	Chromatin regulator DNA-binding Homeobox Nuclear protein Transcription Transcription regulation
Flc1125	156 238 479 489 539 804 805 808 862 863	Chromatin regulator DNA-binding Metal-binding Methyltransferase Nuclear protein Transcription Transcription regulation Transferase Zinc Zinc-finger
Flc1126	156 238 479 489 539 804 805 808 862 863 949	Chromatin regulator DNA-binding Metal-binding Methyltransferase Nuclear protein Transcription Transcription regulation Transferase Zinc Zinc-finger S-adenosyl-L-methionine
Flc1127	156 238 479 539 678 804 805 862 863	Chromatin regulator DNA-binding Metal-binding Nuclear protein Repressor Transcription Transcription regulation Zinc Zinc-finger
Flc1128	156 238 479 539 804 805 862 863	Chromatin regulator DNA-binding Metal-binding Nuclear protein Transcription Transcription regulation Zinc Zinc-finger
Flc1129	156 238 539	Chromatin regulator DNA-binding Nuclear protein
Flc1130	156 238 539 678 804 805 832	Chromatin regulator DNA-binding Nuclear protein Repressor Transcription Transcription regulation Ubl conjugation
Flc1131	156 238 539 804 805	Chromatin regulator DNA-binding Nuclear protein Transcription Transcription regulation
Flc1132	156 274 285 539 560 678 804 805	Chromatin regulator FAD Flavoprotein Nuclear protein Oxidoreductase Repressor Transcription Transcription regulation
Flc1133	156 341 479 539 804 805 862 863	Chromatin regulator Growth regulation Metal-binding Nuclear protein Transcription Transcription regulation Zinc Zinc-finger
Flc1134	156 341 539 804 805	Chromatin regulator Growth regulation Nuclear protein Transcription Transcription regulation
Flc1135	156 342 493 539 547 945	Chromatin regulator GTP-binding Microtubule Nuclear protein Nucleotide-binding Host-virus interaction
Flc1136	156 347 378 539 547 67	Chromatin regulator Helicase Hydrolase Nuclear protein Nucleotide-binding ATP-binding
Flc1137	156 378 479 539 678 804 805 832 833 862 863 9	Chromatin regulator Hydrolase Metal-binding Nuclear protein Repressor Transcription Transcription regulation Ubl conjugation Ubl conjugation pathway Zinc Zinc-finger Actin-binding
Flc1138	156 378 479 539 678 804 805 832 862 863 9	Chromatin regulator Hydrolase Metal-binding Nuclear protein Repressor Transcription Transcription regulation Ubl conjugation Zinc Zinc-finger Actin-binding
Flc1139	156 378 539 678 804 805	Chromatin regulator Hydrolase Nuclear protein Repressor Transcription Transcription regulation
Flc1140	156 378 539 678 804 805 832	Chromatin regulator Hydrolase Nuclear protein Repressor Transcription Transcription regulation Ubl conjugation
Flc1141	156 436 479 539 678 804 805 833 862 863	Chromatin regulator Ligase Metal-binding Nuclear protein Repressor Transcription Transcription regulation Ubl conjugation pathway Zinc Zinc-finger
Flc1142	156 456 539 804 805	Chromatin regulator Lyase Nuclear protein Transcription Transcription regulation
Flc1143	156 479 489 539 804 805 808 862 863 949	Chromatin regulator Metal-binding Methyltransferase Nuclear protein Transcription Transcription regulation Transferase Zinc Zinc-finger S-adenosyl-L-methionine
Flc1144	156 479 489 539 808 862 863 949	Chromatin regulator Metal-binding Methyltransferase Nuclear protein Transferase Zinc Zinc-finger S-adenosyl-L-methionine
Flc1145	156 479 539 678 804 805 862 863	Chromatin regulator Metal-binding Nuclear protein Repressor Transcription Transcription regulation Zinc Zinc-finger
Flc1146	156 479 539 804 805 862 863	Chromatin regulator Metal-binding Nuclear protein Transcription Transcription regulation Zinc Zinc-finger
Flc1147	156 489 539 694 808 949	Chromatin regulator Methyltransferase Nuclear protein RNA-binding Transferase S-adenosyl-L-methionine
Flc1148	156 489 539 804 805 808 949	Chromatin regulator Methyltransferase Nuclear protein Transcription Transcription regulation Transferase S-adenosyl-L-methionine
Flc1149	156 489 539 808 949	Chromatin regulator Methyltransferase Nuclear protein Transferase S-adenosyl-L-methionine
Flc1150	156 489 804 805 808 949	Chromatin regulator Methyltransferase Transcription Transcription regulation Transferase S-adenosyl-L-methionine
Flc1151	156 53 539 804 805	Chromatin regulator Apoptosis Nuclear protein Transcription Transcription regulation
Flc1152	156 539	Chromatin regulator Nuclear protein
Flc1153	156 539 678 804 805	Chromatin regulator Nuclear protein Repressor Transcription Transcription regulation
Flc1154	156 539 678 804 805 832 833	Chromatin regulator Nuclear protein Repressor Transcription Transcription regulation Ubl conjugation Ubl conjugation pathway
Flc1155	156 539 804 805	Chromatin regulator Nuclear protein Transcription Transcription regulation
Flc1156	156 539 945	Chromatin regulator Nuclear protein Host-virus interaction
Flc1157	156 678 804 805	Chromatin regulator Repressor Transcription Transcription regulation
Flc1158	157 274 285 436 539 547 600 67 675 678 716 804 805 90	Chromophore FAD Flavoprotein Ligase Nuclear protein Nucleotide-binding Photoreceptor protein ATP-binding Receptor Repressor Sensory transduction Transcription Transcription regulation Biological rhythms
Flc1159	157 274 285 539 547 600 675 678 716 804 805 90	Chromophore FAD Flavoprotein Nuclear protein Nucleotide-binding Photoreceptor protein Receptor Repressor Sensory transduction Transcription Transcription regulation Biological rhythms
Flc1160	157 297 472 600 675 681 716 807 812 844	Chromophore G-protein coupled receptor Membrane Photoreceptor protein Receptor Retinal protein Sensory transduction Transducer Transmembrane Vision
Flc1161	157 297 472 600 675 681 716 807 812 844 90	Chromophore G-protein coupled receptor Membrane Photoreceptor protein Receptor Retinal protein Sensory transduction Transducer Transmembrane Vision Biological rhythms
Flc1162	158 2 238 344 539 544	Chromosomal protein 3D-structure DNA-binding Guanine-nucleotide releasing factor Nuclear protein Nucleosome core
Flc1163	158 2 238 358 539	Chromosomal protein 3D-structure DNA-binding Heparin-binding Nuclear protein
Flc1164	158 2 238 371 539 779 804	Chromosomal protein 3D-structure DNA-binding Homeobox Nuclear protein Telomere Transcription
Flc1165	158 2 238 371 539 804 805	Chromosomal protein 3D-structure DNA-binding Homeobox Nuclear protein Transcription Transcription regulation
Flc1166	158 2 238 539 544 804 805	Chromosomal protein 3D-structure DNA-binding Nuclear protein Nucleosome core Transcription Transcription regulation
Flc1167	158 217 221 226 238 539 544 744	Chromosomal protein Developmental protein Differentiation DNA condensation DNA-binding Nuclear protein Nucleosome core Spermatogenesis
Flc1168	158 217 221 238 479 539 544 744 862	Chromosomal protein Developmental protein Differentiation DNA-binding Metal-binding Nuclear protein Nucleosome core Spermatogenesis Zinc
Flc1169	158 217 221 238 539 544 744	Chromosomal protein Developmental protein Differentiation DNA-binding Nuclear protein Nucleosome core Spermatogenesis
Flc1170	158 227 233 234 539 547 67	Chromosomal protein DNA damage DNA recombination DNA repair Nuclear protein Nucleotide-binding ATP-binding
Flc1171	158 227 233 234 539 547 67 832	Chromosomal protein DNA damage DNA recombination DNA repair Nuclear protein Nucleotide-binding ATP-binding Ubl conjugation
Flc1172	158 227 234 235 238 539 804 805 832	Chromosomal protein DNA damage DNA repair DNA replication DNA-binding Nuclear protein Transcription Transcription regulation Ubl conjugation
Flc1173	158 227 234 235 539 804 805	Chromosomal protein DNA damage DNA repair DNA replication Nuclear protein Transcription Transcription regulation
Flc1174	158 227 234 238 347 378 436 479 539 547 67 804 805 833 862 863	Chromosomal protein DNA damage DNA repair DNA-binding Helicase Hydrolase Ligase Metal-binding Nuclear protein Nucleotide-binding ATP-binding Transcription Transcription regulation Ubl conjugation pathway Zinc Zinc-finger
Flc1175	158 227 234 238 418 464 539 547 67 723 808	Chromosomal protein DNA damage DNA repair DNA-binding Kinase Manganese Nuclear protein Nucleotide-binding ATP-binding Serine/threonine-protein kinase Transferase
Flc1176	158 238 256 472 539 544 812	Chromosomal protein DNA-binding Endoplasmic reticulum Membrane Nuclear protein Nucleosome core Transmembrane
Flc1177	158 238 326 378 539 544 804 805	Chromosomal protein DNA-binding Glycosidase Hydrolase Nuclear protein Nucleosome core Transcription Transcription regulation
Flc1178	158 238 344 539 544	Chromosomal protein DNA-binding Guanine-nucleotide releasing factor Nuclear protein Nucleosome core
Flc1179	158 238 479 539 544 804 805 862 863	Chromosomal protein DNA-binding Metal-binding Nuclear protein Nucleosome core Transcription Transcription regulation Zinc Zinc-finger
Flc1180	158 238 479 539 862 863	Chromosomal protein DNA-binding Metal-binding Nuclear protein Zinc Zinc-finger
Flc1181	158 238 479 804 805 862 863	Chromosomal protein DNA-binding Metal-binding Transcription Transcription regulation Zinc Zinc-finger
Flc1182	158 238 539	Chromosomal protein DNA-binding Nuclear protein
Flc1183	158 238 539 544	Chromosomal protein DNA-binding Nuclear protein Nucleosome core
Flc1184	158 238 539 544 804 805	Chromosomal protein DNA-binding Nuclear protein Nucleosome core Transcription Transcription regulation
Flc1185	158 238 539 544 832	Chromosomal protein DNA-binding Nuclear protein Nucleosome core Ubl conjugation
Flc1186	158 238 539 687 694 779 804 805	Chromosomal protein DNA-binding Nuclear protein Ribonucleoprotein RNA-binding Telomere Transcription Transcription regulation
Flc1187	158 238 539 779	Chromosomal protein DNA-binding Nuclear protein Telomere
Flc1188	158 238 539 804 805	Chromosomal protein DNA-binding Nuclear protein Transcription Transcription regulation
Flc1189	158 539 547 67 687 694 779	Chromosomal protein Nuclear protein Nucleotide-binding ATP-binding Ribonucleoprotein RNA-binding Telomere
Flc1190	158 539 779	Chromosomal protein Nuclear protein Telomere
Flc1191	159 221 418 507 508 539 547 67 723 808	Chromosome partition Differentiation Kinase mRNA processing mRNA splicing Nuclear protein Nucleotide-binding ATP-binding Serine/threonine-protein kinase Transferase
Flc1192	159 235 539	Chromosome partition DNA replication Nuclear protein
Flc1193	159 378 539 645 68 788	Chromosome partition Hydrolase Nuclear protein Protease Autocatalytic cleavage Thiol protease
Flc1194	159 539	Chromosome partition Nuclear protein
Flc1195	162 2 345 358 445 813 850	Chylomicron 3D-structure HDL Heparin-binding Lipid transport Transport VLDL
Flc1196	162 345 445 813	Chylomicron HDL Lipid transport Transport
Flc1197	162 345 445 813 850	Chylomicron HDL Lipid transport Transport VLDL
Flc1198	162 358 378 442 472 850	Chylomicron Heparin-binding Hydrolase Lipid degradation Membrane VLDL
Flc1199	162 427 472 560 675 812 850	Chylomicron LDL Membrane Oxidoreductase Receptor Transmembrane VLDL
Flc1200	162 427 472 675 812 850	Chylomicron LDL Membrane Receptor Transmembrane VLDL
Flc1201	162 442 445 813 850	Chylomicron Lipid degradation Lipid transport Transport VLDL
Flc1202	168	Coated pits
Flc1203	168 2 254 333 653 813	Coated pits 3D-structure Endocytosis Golgi apparatus Protein transport Transport
Flc1204	168 2 446 813	Coated pits 3D-structure Lipid-binding Transport
Flc1205	168 206 254 9	Coated pits Cytoskeleton Endocytosis Actin-binding
Flc1206	168 217 254 333	Coated pits Developmental protein Endocytosis Golgi apparatus
Flc1207	168 238 254 333 653 804 813	Coated pits DNA-binding Endocytosis Golgi apparatus Protein transport Transcription Transport
Flc1208	168 238 333 653 804 813	Coated pits DNA-binding Golgi apparatus Protein transport Transcription Transport
Flc1209	168 254	Coated pits Endocytosis
Flc1210	168 254 333	Coated pits Endocytosis Golgi apparatus
Flc1211	168 254 333 653 813	Coated pits Endocytosis Golgi apparatus Protein transport Transport
Flc1212	168 254 430 472 675 729 812	Coated pits Endocytosis Lectin Membrane Receptor SH3-binding Transmembrane
Flc1213	168 254 472 675 729 812	Coated pits Endocytosis Membrane Receptor SH3-binding Transmembrane
Flc1214	168 254 472 675 812	Coated pits Endocytosis Membrane Receptor Transmembrane
Flc1215	168 254 9	Coated pits Endocytosis Actin-binding
Flc1216	168 256 333 472 653 813 931	Coated pits Endoplasmic reticulum Golgi apparatus Membrane Protein transport Transport ER-Golgi transport
Flc1217	168 333 653 813	Coated pits Golgi apparatus Protein transport Transport
Flc1218	17 456 472 812 926	Alkaloid metabolism Lyase Membrane Transmembrane Vacuole
Flc1219	170 171 406 464 479 560 813	Cobalt Cobalt transport Ion transport Manganese Metal-binding Oxidoreductase Transport
Flc1220	170 238 31 378 479 539 645 678 687 694 698 804 805 810	Cobalt DNA-binding Aminopeptidase Hydrolase Metal-binding Nuclear protein Protease Repressor Ribonucleoprotein RNA-binding rRNA processing Transcription Transcription regulation Translation regulation
Flc1221	170 28 289 479 486 489 808 846 862 949	Cobalt Amino-acid biosynthesis Folate biosynthesis Metal-binding Methionine biosynthesis Methyltransferase Transferase Cobalamin Zinc S-adenosyl-L-methionine
Flc1222	170 31 378 479 645	Cobalt Aminopeptidase Hydrolase Metal-binding Protease
Flc1223	170 413 479 496 846	Cobalt Isomerase Metal-binding Mitochondrion Cobalamin
Flc1224	170 846	Cobalt Cobalamin
Flc1225	173 418 496 547 67 808	Coenzyme A biosynthesis Kinase Mitochondrion Nucleotide-binding ATP-binding Transferase
Flc1226	173 418 547 67 808	Coenzyme A biosynthesis Kinase Nucleotide-binding ATP-binding Transferase
Flc1227	176	Collagen
Flc1228	176 217 221 379 472 524 812	Collagen Developmental protein Differentiation Hydroxylation Membrane Neurogenesis Transmembrane
Flc1229	176 254 379 427 472 675 812	Collagen Endocytosis Hydroxylation LDL Membrane Receptor Transmembrane
Flc1230	176 272 379	Collagen Extracellular matrix Hydroxylation
Flc1231	176 272 379 472 760 812	Collagen Extracellular matrix Hydroxylation Membrane Structural protein Transmembrane
Flc1232	176 272 379 760	Collagen Extracellular matrix Hydroxylation Structural protein
Flc1233	176 272 379 760 84	Collagen Extracellular matrix Hydroxylation Structural protein Basement membrane
Flc1234	176 34 358 379 472 812	Collagen Amyloid Heparin-binding Hydroxylation Membrane Transmembrane
Flc1235	176 379	Collagen Hydroxylation
Flc1236	176 379 430	Collagen Hydroxylation Lectin
Flc1237	176 379 472 675 812	Collagen Hydroxylation Membrane Receptor Transmembrane
Flc1238	176 430	Collagen Lectin
Flc1239	176 472 770 771	Collagen Membrane Synapse Synaptosome
Flc1240	176 472 812	Collagen Membrane Transmembrane
Flc1241	176 539	Collagen Nuclear protein
Flc1242	176 539 813	Collagen Nuclear protein Transport
Flc1243	176 770	Collagen Synapse
Flc1244	177 272 378 479 482 645 862	Collagen degradation Extracellular matrix Hydrolase Metal-binding Metalloprotease Protease Zinc
Flc1245	179 180 2 204 391 395 399 473	Complement alternate pathway Complement pathway 3D-structure Cytolysis Immune response Inflammatory response Innate immunity Membrane attack complex
Flc1246	179 180 204 391 399 472 473 812	Complement alternate pathway Complement pathway Cytolysis Immune response Innate immunity Membrane Membrane attack complex Transmembrane
Flc1247	179 180 391 395 399	Complement alternate pathway Complement pathway Immune response Inflammatory response Innate immunity
Flc1248	180 204 378 391 399 472 473 645 720 812	Complement pathway Cytolysis Hydrolase Immune response Innate immunity Membrane Membrane attack complex Protease Serine protease Transmembrane
Flc1249	180 204 391 399 472 473 812	Complement pathway Cytolysis Immune response Innate immunity Membrane Membrane attack complex Transmembrane
Flc1250	180 378 379 391 399 645 720	Complement pathway Hydrolase Hydroxylation Immune response Innate immunity Protease Serine protease
Flc1251	180 378 391 399 645 720	Complement pathway Hydrolase Immune response Innate immunity Protease Serine protease
Flc1252	180 391 395 399	Complement pathway Immune response Inflammatory response Innate immunity
Flc1253	180 391 399	Complement pathway Immune response Innate immunity
Flc1254	186	Copper
Flc1255	186 187 249 406 408 410 472 479 560 812 813	Copper Copper transport Electron transport Ion transport Iron Iron transport Membrane Metal-binding Oxidoreductase Transmembrane Transport
Flc1256	186 187 406 472 812 813	Copper Copper transport Ion transport Membrane Transmembrane Transport
Flc1257	186 2 238 249 479 539 675 804 805 813 862 863	Copper 3D-structure DNA-binding Electron transport Metal-binding Nuclear protein Receptor Transcription Transcription regulation Transport Zinc Zinc-finger
Flc1258	186 206 217 221 479 560 744	Copper Cytoskeleton Developmental protein Differentiation Metal-binding Oxidoreductase Spermatogenesis
Flc1259	186 217 221 249 472 479 524 812 813	Copper Developmental protein Differentiation Electron transport Membrane Metal-binding Neurogenesis Transmembrane Transport
Flc1260	186 217 221 249 472 479 524 813	Copper Developmental protein Differentiation Electron transport Membrane Metal-binding Neurogenesis Transport
Flc1261	186 238 249 479 539 804 805 813 862 863	Copper DNA-binding Electron transport Metal-binding Nuclear protein Transcription Transcription regulation Transport Zinc Zinc-finger
Flc1262	186 238 479 539 560 804 805 862 863	Copper DNA-binding Metal-binding Nuclear protein Oxidoreductase Transcription Transcription regulation Zinc Zinc-finger
Flc1263	186 249 274 28 285 406 408 410 472 479 520 521 560 641 812 813	Copper Electron transport FAD Amino-acid biosynthesis Flavoprotein Ion transport Iron Iron transport Membrane Metal-binding NAD NADP Oxidoreductase Proline biosynthesis Transmembrane Transport
Flc1264	186 249 274 285 406 408 410 472 479 520 560 812 813	Copper Electron transport FAD Flavoprotein Ion transport Iron Iron transport Membrane Metal-binding NAD Oxidoreductase Transmembrane Transport
Flc1265	186 249 341 472 520 560 694 813 90	Copper Electron transport Growth regulation Membrane NAD Oxidoreductase RNA-binding Transport Biological rhythms
Flc1266	186 249 341 472 520 560 813 90	Copper Electron transport Growth regulation Membrane NAD Oxidoreductase Transport Biological rhythms
Flc1267	186 249 397 472 479 496 560 679 812 813	Copper Electron transport Inner membrane Membrane Metal-binding Mitochondrion Oxidoreductase Respiratory chain Transmembrane Transport
Flc1268	186 249 472 479 507 508 539 694 716 747 813 844	Copper Electron transport Membrane Metal-binding mRNA processing mRNA splicing Nuclear protein RNA-binding Sensory transduction Spliceosome Transport Vision
Flc1269	186 249 472 479 813	Copper Electron transport Membrane Metal-binding Transport
Flc1270	186 413 470 472 479 812 862	Copper Isomerase Melanin biosynthesis Membrane Metal-binding Transmembrane Zinc
Flc1271	186 446 479	Copper Lipid-binding Metal-binding
Flc1272	186 456 472 479 503 511 560 812 847 862	Copper Lyase Membrane Metal-binding Monooxygenase Multifunctional enzyme Oxidoreductase Transmembrane Vitamin C Zinc
Flc1273	186 470 472 479 503 560 812	Copper Melanin biosynthesis Membrane Metal-binding Monooxygenase Oxidoreductase Transmembrane
Flc1274	186 472 479 560 571 653 812 813	Copper Membrane Metal-binding Oxidoreductase Peptide transport Protein transport Transmembrane Transport
Flc1275	186 472 479 560 812 813	Copper Membrane Metal-binding Oxidoreductase Transmembrane Transport
Flc1276	186 472 496 812	Copper Membrane Mitochondrion Transmembrane
Flc1277	186 479	Copper Metal-binding
Flc1278	186 479 49 560 862	Copper Metal-binding Antioxidant Oxidoreductase Zinc
Flc1279	186 479 533	Copper Metal-binding Nickel
Flc1280	186 479 560	Copper Metal-binding Oxidoreductase
Flc1281	186 479 813	Copper Metal-binding Transport
Flc1282	189 946	Core protein Virion protein
Flc1283	198 28	Cysteine biosynthesis Amino-acid biosynthesis
Flc1284	2	3D-structure
Flc1285	2 202 312 324 339 413	3D-structure Cytokine Gluconeogenesis Glycolysis Growth factor Isomerase
Flc1286	2 202 339	3D-structure Cytokine Growth factor
Flc1287	2 202 339 395 497 666	3D-structure Cytokine Growth factor Inflammatory response Mitogen Pyrogen
Flc1288	2 202 472 812	3D-structure Cytokine Membrane Transmembrane
Flc1289	2 202 51	3D-structure Cytokine Antiviral defense
Flc1290	2 204 378 53 645 720	3D-structure Cytolysis Hydrolase Apoptosis Protease Serine protease
Flc1291	2 206	3D-structure Cytoskeleton
Flc1292	2 206 274 285 479 560 862	3D-structure Cytoskeleton FAD Flavoprotein Metal-binding Oxidoreductase Zinc
Flc1293	2 206 333	3D-structure Cytoskeleton Golgi apparatus
Flc1294	2 206 344 378 418 547 67 723 760 808 904	3D-structure Cytoskeleton Guanine-nucleotide releasing factor Hydrolase Kinase Nucleotide-binding ATP-binding Serine/threonine-protein kinase Structural protein Transferase Protein phosphatase
Flc1295	2 206 344 479 862 863	3D-structure Cytoskeleton Guanine-nucleotide releasing factor Metal-binding Zinc Zinc-finger
Flc1296	2 206 378 418 547 67 723 760 808 904	3D-structure Cytoskeleton Hydrolase Kinase Nucleotide-binding ATP-binding Serine/threonine-protein kinase Structural protein Transferase Protein phosphatase
Flc1297	2 206 378 760 904	3D-structure Cytoskeleton Hydrolase Structural protein Protein phosphatase
Flc1298	2 206 460 479 501 511 547	3D-structure Cytoskeleton Magnesium Metal-binding Molybdenum cofactor biosynthesis Multifunctional enzyme Nucleotide-binding
Flc1299	2 206 472 687 689	3D-structure Cytoskeleton Membrane Ribonucleoprotein Ribosomal protein
Flc1300	2 206 479 514 862 9	3D-structure Cytoskeleton Metal-binding Muscle protein Zinc Actin-binding
Flc1301	2 206 479 591 862 863 9	3D-structure Cytoskeleton Metal-binding Phorbol-ester binding Zinc Zinc-finger Actin-binding
Flc1302	2 206 479 862	3D-structure Cytoskeleton Metal-binding Zinc
Flc1303	2 206 493	3D-structure Cytoskeleton Microtubule
Flc1304	2 206 493 505 547 67	3D-structure Cytoskeleton Microtubule Motor protein Nucleotide-binding ATP-binding
Flc1305	2 206 539	3D-structure Cytoskeleton Nuclear protein
Flc1306	2 206 687 689 760 9	3D-structure Cytoskeleton Ribonucleoprotein Ribosomal protein Structural protein Actin-binding
Flc1307	2 206 760	3D-structure Cytoskeleton Structural protein
Flc1308	2 206 760 9	3D-structure Cytoskeleton Structural protein Actin-binding
Flc1309	2 206 9	3D-structure Cytoskeleton Actin-binding
Flc1310	2 21 324 418 472 547 67 808	3D-structure Allosteric enzyme Glycolysis Kinase Membrane Nucleotide-binding ATP-binding Transferase
Flc1311	2 21 378	3D-structure Allosteric enzyme Hydrolase
Flc1312	2 210 378 418 456 460 479 482 539 547 645 663 67 723 808 862	3D-structure Decarboxylase Hydrolase Kinase Lyase Magnesium Metal-binding Metalloprotease Nuclear protein Nucleotide-binding Protease Pyridoxal phosphate ATP-binding Serine/threonine-protein kinase Transferase Zinc
Flc1313	2 210 456 620 663	3D-structure Decarboxylase Lyase Polyamine biosynthesis Pyridoxal phosphate
Flc1314	2 216 378 460 479 576 58	3D-structure Detoxification Hydrolase Magnesium Metal-binding Peroxisome Aromatic hydrocarbons catabolism
Flc1315	2 217 221 238 479 524 539 804 805 862 863	3D-structure Developmental protein Differentiation DNA-binding Metal-binding Neurogenesis Nuclear protein Transcription Transcription regulation Zinc Zinc-finger
Flc1316	2 217 221 418 460 472 479 547 67 723 808	3D-structure Developmental protein Differentiation Kinase Magnesium Membrane Metal-binding Nucleotide-binding ATP-binding Serine/threonine-protein kinase Transferase
Flc1317	2 217 221 418 472 514 547 67 723 808 812	3D-structure Developmental protein Differentiation Kinase Membrane Muscle protein Nucleotide-binding ATP-binding Serine/threonine-protein kinase Transferase Transmembrane
Flc1318	2 217 221 418 524 547 67 723 808	3D-structure Developmental protein Differentiation Kinase Neurogenesis Nucleotide-binding ATP-binding Serine/threonine-protein kinase Transferase
Flc1319	2 217 221 479 539 862 863	3D-structure Developmental protein Differentiation Metal-binding Nuclear protein Zinc Zinc-finger
Flc1320	2 217 221 524	3D-structure Developmental protein Differentiation Neurogenesis
Flc1321	2 217 238 371 539 804	3D-structure Developmental protein DNA-binding Homeobox Nuclear protein Transcription
Flc1322	2 217 238 371 539 804 805	3D-structure Developmental protein DNA-binding Homeobox Nuclear protein Transcription Transcription regulation
Flc1323	2 217 238 539 804 805	3D-structure Developmental protein DNA-binding Nuclear protein Transcription Transcription regulation
Flc1324	2 217 472 832	3D-structure Developmental protein Membrane Ubl conjugation
Flc1325	2 227 228 234 267 347 378 479 547 67 742 862 863 866	3D-structure DNA damage DNA excision DNA repair Excision nuclease Helicase Hydrolase Metal-binding Nucleotide-binding ATP-binding SOS response Zinc Zinc-finger Nonsense-mediated mRNA decay
Flc1326	2 227 234	3D-structure DNA damage DNA repair
Flc1327	2 227 234 238 539 833 945	3D-structure DNA damage DNA repair DNA-binding Nuclear protein Ubl conjugation pathway Host-virus interaction
Flc1328	2 227 234 28 368 378 418 456 511 539 547 67 808	3D-structure DNA damage DNA repair Amino-acid biosynthesis Histidine biosynthesis Hydrolase Kinase Lyase Multifunctional enzyme Nuclear protein Nucleotide-binding ATP-binding Transferase
Flc1329	2 227 234 539 647 833	3D-structure DNA damage DNA repair Nuclear protein Proteasome Ubl conjugation pathway
Flc1330	2 235 238 239 30 436 496 547 548 648 67 808	3D-structure DNA replication DNA-binding DNA-directed DNA polymerase Aminoacyl-tRNA synthetase Ligase Mitochondrion Nucleotide-binding Nucleotidyltransferase Protein biosynthesis ATP-binding Transferase
Flc1331	2 235 408 479 560	3D-structure DNA replication Iron Metal-binding Oxidoreductase
Flc1332	2 238 274 285 496 53 539 560	3D-structure DNA-binding FAD Flavoprotein Mitochondrion Apoptosis Nuclear protein Oxidoreductase
Flc1333	2 238 371 539 678 804 805	3D-structure DNA-binding Homeobox Nuclear protein Repressor Transcription Transcription regulation
Flc1334	2 238 371 539 804	3D-structure DNA-binding Homeobox Nuclear protein Transcription
Flc1335	2 238 371 539 804 805	3D-structure DNA-binding Homeobox Nuclear protein Transcription Transcription regulation
Flc1336	2 238 446 479 539 675 804 805 862 863	3D-structure DNA-binding Lipid-binding Metal-binding Nuclear protein Receptor Transcription Transcription regulation Zinc Zinc-finger
Flc1337	2 238 479 539 675 678 804 805 862 863	3D-structure DNA-binding Metal-binding Nuclear protein Receptor Repressor Transcription Transcription regulation Zinc Zinc-finger
Flc1338	2 238 479 539 675 804 805 862 863	3D-structure DNA-binding Metal-binding Nuclear protein Receptor Transcription Transcription regulation Zinc Zinc-finger
Flc1339	2 238 479 539 678 804 805 862 863	3D-structure DNA-binding Metal-binding Nuclear protein Repressor Transcription Transcription regulation Zinc Zinc-finger
Flc1340	2 238 479 539 694 862 863	3D-structure DNA-binding Metal-binding Nuclear protein RNA-binding Zinc Zinc-finger
Flc1341	2 238 479 539 804 805 862 863	3D-structure DNA-binding Metal-binding Nuclear protein Transcription Transcription regulation Zinc Zinc-finger
Flc1342	2 238 479 539 862 863	3D-structure DNA-binding Metal-binding Nuclear protein Zinc Zinc-finger
Flc1343	2 238 507 508 539 547 67 687 694 747	3D-structure DNA-binding mRNA processing mRNA splicing Nuclear protein Nucleotide-binding ATP-binding Ribonucleoprotein RNA-binding Spliceosome
Flc1344	2 238 539	3D-structure DNA-binding Nuclear protein
Flc1345	2 238 539 678 694 804 805 914	3D-structure DNA-binding Nuclear protein Repressor RNA-binding Transcription Transcription regulation Notch signaling pathway
Flc1346	2 238 539 687 694	3D-structure DNA-binding Nuclear protein Ribonucleoprotein RNA-binding
Flc1347	2 238 539 694 804 805 832	3D-structure DNA-binding Nuclear protein RNA-binding Transcription Transcription regulation Ubl conjugation
Flc1348	2 238 539 804 805	3D-structure DNA-binding Nuclear protein Transcription Transcription regulation
Flc1349	2 238 539 804 805 832	3D-structure DNA-binding Nuclear protein Transcription Transcription regulation Ubl conjugation
Flc1350	2 238 653 804 805 813	3D-structure DNA-binding Protein transport Transcription Transcription regulation Transport
Flc1351	2 243 282 493 505 547 67	3D-structure Dynein Flagellum Microtubule Motor protein Nucleotide-binding ATP-binding
Flc1352	2 249 274 285 349 408 479 560 574 813	3D-structure Electron transport FAD Flavoprotein Heme Iron Metal-binding Oxidoreductase Periplasmic Transport
Flc1353	2 249 274 285 521 560 676 711 813	3D-structure Electron transport FAD Flavoprotein NADP Oxidoreductase Redox-active center Selenium Transport
Flc1354	2 249 676 813	3D-structure Electron transport Redox-active center Transport
Flc1355	2 254 339 472 675 812	3D-structure Endocytosis Growth factor Membrane Receptor Transmembrane
Flc1356	2 254 342 378 493 505 547	3D-structure Endocytosis GTP-binding Hydrolase Microtubule Motor protein Nucleotide-binding
Flc1357	2 254 472 53 729 770 771 832	3D-structure Endocytosis Membrane Apoptosis SH3-binding Synapse Synaptosome Ubl conjugation
Flc1358	2 255 269 378 539 540	3D-structure Endonuclease Exonuclease Hydrolase Nuclear protein Nuclease
Flc1359	2 256 333 472 653 813 931	3D-structure Endoplasmic reticulum Golgi apparatus Membrane Protein transport Transport ER-Golgi transport
Flc1360	2 256 378 719	3D-structure Endoplasmic reticulum Hydrolase Serine esterase
Flc1361	2 256 413 676	3D-structure Endoplasmic reticulum Isomerase Redox-active center
Flc1362	2 256 443 472 492 521 560 753 812	3D-structure Endoplasmic reticulum Lipid metabolism Membrane Microsome NADP Oxidoreductase Steroid metabolism Transmembrane
Flc1363	2 268 326 378 479 532 770 813 862 863	3D-structure Exocytosis Glycosidase Hydrolase Metal-binding Neurotransmitter transport Synapse Transport Zinc Zinc-finger
Flc1364	2 268 342 472 547 653 813	3D-structure Exocytosis GTP-binding Membrane Nucleotide-binding Protein transport Transport
Flc1365	2 268 472 653 770 771 796 813	3D-structure Exocytosis Membrane Protein transport Synapse Synaptosome Tight junction Transport
Flc1366	2 268 479 532 770 813 862 863	3D-structure Exocytosis Metal-binding Neurotransmitter transport Synapse Transport Zinc Zinc-finger
Flc1367	2 269 378 460 479 539 540 694 866	3D-structure Exonuclease Hydrolase Magnesium Metal-binding Nuclear protein Nuclease RNA-binding Nonsense-mediated mRNA decay
Flc1368	2 273	3D-structure Eye lens protein
Flc1369	2 274 285 288 520 521 560	3D-structure FAD Flavoprotein FMN NAD NADP Oxidoreductase
Flc1370	2 275 436 444 464 479 511 547 67 92	3D-structure Fatty acid biosynthesis Ligase Lipid synthesis Manganese Metal-binding Multifunctional enzyme Nucleotide-binding ATP-binding Biotin
Flc1371	2 28 368 378 436 486 511 521 547 554 560 658 67	3D-structure Amino-acid biosynthesis Histidine biosynthesis Hydrolase Ligase Methionine biosynthesis Multifunctional enzyme NADP Nucleotide-binding One-carbon metabolism Oxidoreductase Purine biosynthesis ATP-binding
Flc1372	2 285 496 560 786 808	3D-structure Flavoprotein Mitochondrion Oxidoreductase Thiamine pyrophosphate Transferase
Flc1373	2 290 489 808 949	3D-structure Folate-binding Methyltransferase Transferase S-adenosyl-L-methionine
Flc1374	2 297 406 407 430 472 675 807 812 813	3D-structure G-protein coupled receptor Ion transport Ionic channel Lectin Membrane Receptor Transducer Transmembrane Transport
Flc1375	2 297 472 628 675 807 812	3D-structure G-protein coupled receptor Membrane Postsynaptic membrane Receptor Transducer Transmembrane
Flc1376	2 297 472 675 807 812	3D-structure G-protein coupled receptor Membrane Receptor Transducer Transmembrane
Flc1377	2 30 436 479 547 648 67 832 862	3D-structure Aminoacyl-tRNA synthetase Ligase Metal-binding Nucleotide-binding Protein biosynthesis ATP-binding Ubl conjugation Zinc
Flc1378	2 32 456 663 808	3D-structure Aminotransferase Lyase Pyridoxal phosphate Transferase
Flc1379	2 324 378 413 418 511 547 67 808	3D-structure Glycolysis Hydrolase Isomerase Kinase Multifunctional enzyme Nucleotide-binding ATP-binding Transferase
Flc1380	2 324 413 539	3D-structure Glycolysis Isomerase Nuclear protein
Flc1381	2 324 520 560	3D-structure Glycolysis NAD Oxidoreductase
Flc1382	2 328 333 464 472 479 808 812	3D-structure Glycosyltransferase Golgi apparatus Manganese Membrane Metal-binding Transferase Transmembrane
Flc1383	2 328 520 539 804 805 808	3D-structure Glycosyltransferase NAD Nuclear protein Transcription Transcription regulation Transferase
Flc1384	2 328 662 808	3D-structure Glycosyltransferase Pyridine nucleotide biosynthesis Transferase
Flc1385	2 333 342 472 547 653 813	3D-structure Golgi apparatus GTP-binding Membrane Nucleotide-binding Protein transport Transport
Flc1386	2 333 342 547 653 813 931	3D-structure Golgi apparatus GTP-binding Nucleotide-binding Protein transport Transport ER-Golgi transport
Flc1387	2 333 343 479 862 863	3D-structure Golgi apparatus GTPase activation Metal-binding Zinc Zinc-finger
Flc1388	2 333 446 539	3D-structure Golgi apparatus Lipid-binding Nuclear protein
Flc1389	2 333 472 653 812 813	3D-structure Golgi apparatus Membrane Protein transport Transmembrane Transport
Flc1390	2 333 520 521 560	3D-structure Golgi apparatus NAD NADP Oxidoreductase
Flc1391	2 333 808	3D-structure Golgi apparatus Transferase
Flc1392	2 339	3D-structure Growth factor
Flc1393	2 339 472 812	3D-structure Growth factor Membrane Transmembrane
Flc1394	2 339 497	3D-structure Growth factor Mitogen
Flc1395	2 341	3D-structure Growth regulation
Flc1396	2 342 436 460 479 547 658	3D-structure GTP-binding Ligase Magnesium Metal-binding Nucleotide-binding Purine biosynthesis
Flc1397	2 342 472 547	3D-structure GTP-binding Membrane Nucleotide-binding
Flc1398	2 342 472 547 653 813	3D-structure GTP-binding Membrane Nucleotide-binding Protein transport Transport
Flc1399	2 342 539 547 653 813	3D-structure GTP-binding Nuclear protein Nucleotide-binding Protein transport Transport
Flc1400	2 342 547	3D-structure GTP-binding Nucleotide-binding
Flc1401	2 342 547 653 813	3D-structure GTP-binding Nucleotide-binding Protein transport Transport
Flc1402	2 343	3D-structure GTPase activation
Flc1403	2 343 391	3D-structure GTPase activation Immune response
Flc1404	2 343 472	3D-structure GTPase activation Membrane
Flc1405	2 343 479 591 862 863	3D-structure GTPase activation Metal-binding Phorbol-ester binding Zinc Zinc-finger
Flc1406	2 343 729	3D-structure GTPase activation SH3-binding
Flc1407	2 343 832	3D-structure GTPase activation Ubl conjugation
Flc1408	2 344	3D-structure Guanine-nucleotide releasing factor
Flc1409	2 344 472 479 539 591 862 863	3D-structure Guanine-nucleotide releasing factor Membrane Metal-binding Nuclear protein Phorbol-ester binding Zinc Zinc-finger
Flc1410	2 344 479 591 862 863	3D-structure Guanine-nucleotide releasing factor Metal-binding Phorbol-ester binding Zinc Zinc-finger
Flc1411	2 344 9	3D-structure Guanine-nucleotide releasing factor Actin-binding
Flc1412	2 345 378	3D-structure HDL Hydrolase
Flc1413	2 347 378 507 508 539 547 67 694 698 747 866	3D-structure Helicase Hydrolase mRNA processing mRNA splicing Nuclear protein Nucleotide-binding ATP-binding RNA-binding rRNA processing Spliceosome Nonsense-mediated mRNA decay
Flc1414	2 349 408 479 561 813	3D-structure Heme Iron Metal-binding Oxygen transport Transport
Flc1415	2 358 418 472 547 67 675 723 808 812 829	3D-structure Heparin-binding Kinase Membrane Nucleotide-binding ATP-binding Receptor Serine/threonine-protein kinase Transferase Transmembrane Tyrosine-protein kinase
Flc1416	2 358 418 472 547 67 675 808 812 829	3D-structure Heparin-binding Kinase Membrane Nucleotide-binding ATP-binding Receptor Transferase Transmembrane Tyrosine-protein kinase
Flc1417	2 378	3D-structure Hydrolase
Flc1418	2 378 391	3D-structure Hydrolase Immune response
Flc1419	2 378 396 540 648 943	3D-structure Hydrolase Initiation factor Nuclease Protein biosynthesis RNA-mediated gene silencing
Flc1420	2 378 406 407 472 547 67 812 813 868 869	3D-structure Hydrolase Ion transport Ionic channel Membrane Nucleotide-binding ATP-binding Transmembrane Transport Chloride Chloride channel
Flc1421	2 378 430 472 812 904	3D-structure Hydrolase Lectin Membrane Transmembrane Protein phosphatase
Flc1422	2 378 442	3D-structure Hydrolase Lipid degradation
Flc1423	2 378 458 645 788	3D-structure Hydrolase Lysosome Protease Thiol protease
Flc1424	2 378 472 531 719 770	3D-structure Hydrolase Membrane Neurotransmitter degradation Serine esterase Synapse
Flc1425	2 378 472 64 645 812	3D-structure Hydrolase Membrane Aspartyl protease Protease Transmembrane
Flc1426	2 378 472 653 813	3D-structure Hydrolase Membrane Protein transport Transport
Flc1427	2 378 472 675 812 904	3D-structure Hydrolase Membrane Receptor Transmembrane Protein phosphatase
Flc1428	2 378 472 812 904	3D-structure Hydrolase Membrane Transmembrane Protein phosphatase
Flc1429	2 378 479 645 788 833 862 863	3D-structure Hydrolase Metal-binding Protease Thiol protease Ubl conjugation pathway Zinc Zinc-finger
Flc1430	2 378 479 862	3D-structure Hydrolase Metal-binding Zinc
Flc1431	2 378 53 539 540	3D-structure Hydrolase Apoptosis Nuclear protein Nuclease
Flc1432	2 378 53 645 788	3D-structure Hydrolase Apoptosis Protease Thiol protease
Flc1433	2 378 539 645 788 832 833 879	3D-structure Hydrolase Nuclear protein Protease Thiol protease Ubl conjugation Ubl conjugation pathway Wnt signaling pathway
Flc1434	2 378 539 866	3D-structure Hydrolase Nuclear protein Nonsense-mediated mRNA decay
Flc1435	2 378 546 547	3D-structure Hydrolase Nucleotide metabolism Nucleotide-binding
Flc1436	2 378 64 645	3D-structure Hydrolase Aspartyl protease Protease
Flc1437	2 378 645 720	3D-structure Hydrolase Protease Serine protease
Flc1438	2 378 645 788 833	3D-structure Hydrolase Protease Thiol protease Ubl conjugation pathway
Flc1439	2 378 904	3D-structure Hydrolase Protein phosphatase
Flc1440	2 389 430 472 675 812	3D-structure IgE-binding protein Lectin Membrane Receptor Transmembrane
Flc1441	2 391 418 472 539 547 67 723 808 812	3D-structure Immune response Kinase Membrane Nuclear protein Nucleotide-binding ATP-binding Serine/threonine-protein kinase Transferase Transmembrane
Flc1442	2 391 472 490 491 812	3D-structure Immune response Membrane MHC I MHC II Transmembrane
Flc1443	2 391 472 490 812	3D-structure Immune response Membrane MHC I Transmembrane
Flc1444	2 391 472 490 812 832 945	3D-structure Immune response Membrane MHC I Transmembrane Ubl conjugation Host-virus interaction
Flc1445	2 391 472 491 812	3D-structure Immune response Membrane MHC II Transmembrane
Flc1446	2 391 472 675 812	3D-structure Immune response Membrane Receptor Transmembrane
Flc1447	2 391 472 812	3D-structure Immune response Membrane Transmembrane
Flc1448	2 396 648 694	3D-structure Initiation factor Protein biosynthesis RNA-binding
Flc1449	2 402 548 694 808	3D-structure Interferon induction Nucleotidyltransferase RNA-binding Transferase
Flc1450	2 403 539	3D-structure Intermediate filament Nuclear protein
Flc1451	2 406 407 430 472 812 813	3D-structure Ion transport Ionic channel Lectin Membrane Transmembrane Transport
Flc1452	2 406 407 472 630 631 633 812 813 851	3D-structure Ion transport Ionic channel Membrane Potassium Potassium channel Potassium transport Transmembrane Transport Voltage-gated channel
Flc1453	2 406 407 521 560 630 633 813 851	3D-structure Ion transport Ionic channel NADP Oxidoreductase Potassium Potassium transport Transport Voltage-gated channel
Flc1454	2 408 409 479 560	3D-structure Iron Iron storage Metal-binding Oxidoreductase
Flc1455	2 413 511 585 808 828	3D-structure Isomerase Multifunctional enzyme Phenylalanine catabolism Transferase Tyrosine catabolism
Flc1456	2 413 697	3D-structure Isomerase Rotamase
Flc1457	2 418 460 464 472 479 547 67 675 723 808 812	3D-structure Kinase Magnesium Manganese Membrane Metal-binding Nucleotide-binding ATP-binding Receptor Serine/threonine-protein kinase Transferase Transmembrane
Flc1458	2 418 460 479 547 67 723 808 829	3D-structure Kinase Magnesium Metal-binding Nucleotide-binding ATP-binding Serine/threonine-protein kinase Transferase Tyrosine-protein kinase
Flc1459	2 418 460 479 660 808	3D-structure Kinase Magnesium Metal-binding Purine salvage Transferase
Flc1460	2 418 460 547 67 723 808	3D-structure Kinase Magnesium Nucleotide-binding ATP-binding Serine/threonine-protein kinase Transferase
Flc1461	2 418 472 479 547 591 67 723 808 862 863	3D-structure Kinase Membrane Metal-binding Nucleotide-binding Phorbol-ester binding ATP-binding Serine/threonine-protein kinase Transferase Zinc Zinc-finger
Flc1462	2 418 472 539 547 67 723 808 812	3D-structure Kinase Membrane Nuclear protein Nucleotide-binding ATP-binding Serine/threonine-protein kinase Transferase Transmembrane
Flc1463	2 418 472 547 67 675 723 808 812 829	3D-structure Kinase Membrane Nucleotide-binding ATP-binding Receptor Serine/threonine-protein kinase Transferase Transmembrane Tyrosine-protein kinase
Flc1464	2 418 472 547 67 675 808 812 829	3D-structure Kinase Membrane Nucleotide-binding ATP-binding Receptor Transferase Transmembrane Tyrosine-protein kinase
Flc1465	2 418 472 547 67 796 808	3D-structure Kinase Membrane Nucleotide-binding ATP-binding Tight junction Transferase
Flc1466	2 418 472 547 67 808	3D-structure Kinase Membrane Nucleotide-binding ATP-binding Transferase
Flc1467	2 418 479 547 591 67 723 808 862 863	3D-structure Kinase Metal-binding Nucleotide-binding Phorbol-ester binding ATP-binding Serine/threonine-protein kinase Transferase Zinc Zinc-finger
Flc1468	2 418 479 547 67 723 808 829 862 863	3D-structure Kinase Metal-binding Nucleotide-binding ATP-binding Serine/threonine-protein kinase Transferase Tyrosine-protein kinase Zinc Zinc-finger
Flc1469	2 418 479 591 808 862 863	3D-structure Kinase Metal-binding Phorbol-ester binding Transferase Zinc Zinc-finger
Flc1470	2 418 539 547 67 723 808	3D-structure Kinase Nuclear protein Nucleotide-binding ATP-binding Serine/threonine-protein kinase Transferase
Flc1471	2 418 547 67 723 808	3D-structure Kinase Nucleotide-binding ATP-binding Serine/threonine-protein kinase Transferase
Flc1472	2 418 547 67 723 808 829	3D-structure Kinase Nucleotide-binding ATP-binding Serine/threonine-protein kinase Transferase Tyrosine-protein kinase
Flc1473	2 418 547 67 723 808 879	3D-structure Kinase Nucleotide-binding ATP-binding Serine/threonine-protein kinase Transferase Wnt signaling pathway
Flc1474	2 418 547 67 808	3D-structure Kinase Nucleotide-binding ATP-binding Transferase
Flc1475	2 418 547 67 808 829	3D-structure Kinase Nucleotide-binding ATP-binding Transferase Tyrosine-protein kinase
Flc1476	2 430 472 675 812	3D-structure Lectin Membrane Receptor Transmembrane
Flc1477	2 436 479 53 833 862 863	3D-structure Ligase Metal-binding Apoptosis Ubl conjugation pathway Zinc Zinc-finger
Flc1478	2 436 479 539 694 804 805 832 833 862 863	3D-structure Ligase Metal-binding Nuclear protein RNA-binding Transcription Transcription regulation Ubl conjugation Ubl conjugation pathway Zinc Zinc-finger
Flc1479	2 436 539 647 833 945	3D-structure Ligase Nuclear protein Proteasome Ubl conjugation pathway Host-virus interaction
Flc1480	2 436 539 833	3D-structure Ligase Nuclear protein Ubl conjugation pathway
Flc1481	2 436 547 67 833	3D-structure Ligase Nucleotide-binding ATP-binding Ubl conjugation pathway
Flc1482	2 436 833	3D-structure Ligase Ubl conjugation pathway
Flc1483	2 436 833 879 945	3D-structure Ligase Ubl conjugation pathway Wnt signaling pathway Host-virus interaction
Flc1484	2 44 472 929	3D-structure Antibiotic Membrane Antimicrobial
Flc1485	2 443 458 746	3D-structure Lipid metabolism Lysosome Sphingolipid metabolism
Flc1486	2 445 446 813	3D-structure Lipid transport Lipid-binding Transport
Flc1487	2 445 813	3D-structure Lipid transport Transport
Flc1488	2 446 472 539	3D-structure Lipid-binding Membrane Nuclear protein
Flc1489	2 446 539 653 804 805 813	3D-structure Lipid-binding Nuclear protein Protein transport Transcription Transcription regulation Transport
Flc1490	2 446 547 646 67 722	3D-structure Lipid-binding Nucleotide-binding Protease inhibitor ATP-binding Serine protease inhibitor
Flc1491	2 446 754 808	3D-structure Lipid-binding Steroid-binding Transferase
Flc1492	2 446 813	3D-structure Lipid-binding Transport
Flc1493	2 456 472 479 812 862	3D-structure Lyase Membrane Metal-binding Transmembrane Zinc
Flc1494	2 460 479 539 548 780 808	3D-structure Magnesium Metal-binding Nuclear protein Nucleotidyltransferase Terminal addition Transferase
Flc1495	2 47 808	3D-structure Antifreeze protein Transferase
Flc1496	2 472	3D-structure Membrane
Flc1497	2 472 496 53 539 812	3D-structure Membrane Mitochondrion Apoptosis Nuclear protein Transmembrane
Flc1498	2 472 53 812	3D-structure Membrane Apoptosis Transmembrane
Flc1499	2 472 539	3D-structure Membrane Nuclear protein
Flc1500	2 472 539 694 812	3D-structure Membrane Nuclear protein RNA-binding Transmembrane
Flc1501	2 472 539 813	3D-structure Membrane Nuclear protein Transport
Flc1502	2 472 653 813	3D-structure Membrane Protein transport Transport
Flc1503	2 472 675 812	3D-structure Membrane Receptor Transmembrane
Flc1504	2 472 770 771 812 813	3D-structure Membrane Synapse Synaptosome Transmembrane Transport
Flc1505	2 472 796	3D-structure Membrane Tight junction
Flc1506	2 472 796 812	3D-structure Membrane Tight junction Transmembrane
Flc1507	2 472 812	3D-structure Membrane Transmembrane
Flc1508	2 479 520 560 862	3D-structure Metal-binding NAD Oxidoreductase Zinc
Flc1509	2 479 521 560 862	3D-structure Metal-binding NADP Oxidoreductase Zinc
Flc1510	2 479 53 539 862 863	3D-structure Metal-binding Apoptosis Nuclear protein Zinc Zinc-finger
Flc1511	2 479 539 862 863	3D-structure Metal-binding Nuclear protein Zinc Zinc-finger
Flc1512	2 479 539 862 863 914	3D-structure Metal-binding Nuclear protein Zinc Zinc-finger Notch signaling pathway
Flc1513	2 479 637 808 862	3D-structure Metal-binding Prenyltransferase Transferase Zinc
Flc1514	2 479 675 862 863	3D-structure Metal-binding Receptor Zinc Zinc-finger
Flc1515	2 479 804 805 862	3D-structure Metal-binding Transcription Transcription regulation Zinc
Flc1516	2 479 862	3D-structure Metal-binding Zinc
Flc1517	2 479 862 863	3D-structure Metal-binding Zinc Zinc-finger
Flc1518	2 481 483	3D-structure Metalloenzyme inhibitor Metalloprotease inhibitor
Flc1519	2 489 496 554 663 808	3D-structure Methyltransferase Mitochondrion One-carbon metabolism Pyridoxal phosphate Transferase
Flc1520	2 489 539 808	3D-structure Methyltransferase Nuclear protein Transferase
Flc1521	2 493 505 547 67	3D-structure Microtubule Motor protein Nucleotide-binding ATP-binding
Flc1522	2 507 508 539 687 694 747	3D-structure mRNA processing mRNA splicing Nuclear protein Ribonucleoprotein RNA-binding Spliceosome
Flc1523	2 507 508 539 694	3D-structure mRNA processing mRNA splicing Nuclear protein RNA-binding
Flc1524	2 507 508 539 694 747	3D-structure mRNA processing mRNA splicing Nuclear protein RNA-binding Spliceosome
Flc1525	2 507 508 539 747	3D-structure mRNA processing mRNA splicing Nuclear protein Spliceosome
Flc1526	2 507 508 694 747	3D-structure mRNA processing mRNA splicing RNA-binding Spliceosome
Flc1527	2 507 539 694	3D-structure mRNA processing Nuclear protein RNA-binding
Flc1528	2 507 539 698	3D-structure mRNA processing Nuclear protein rRNA processing
Flc1529	2 509 539 694 813 866	3D-structure mRNA transport Nuclear protein RNA-binding Transport Nonsense-mediated mRNA decay
Flc1530	2 514	3D-structure Muscle protein
Flc1531	2 520 560	3D-structure NAD Oxidoreductase
Flc1532	2 521 554 560	3D-structure NADP One-carbon metabolism Oxidoreductase
Flc1533	2 521 560	3D-structure NADP Oxidoreductase
Flc1534	2 53	3D-structure Apoptosis
Flc1535	2 53 539 547 67	3D-structure Apoptosis Nuclear protein Nucleotide-binding ATP-binding
Flc1536	2 53 694	3D-structure Apoptosis RNA-binding
Flc1537	2 539	3D-structure Nuclear protein
Flc1538	2 539 547 67	3D-structure Nuclear protein Nucleotide-binding ATP-binding
Flc1539	2 539 653 813	3D-structure Nuclear protein Protein transport Transport
Flc1540	2 539 653 813 945	3D-structure Nuclear protein Protein transport Transport Host-virus interaction
Flc1541	2 539 678 694 804 805 832	3D-structure Nuclear protein Repressor RNA-binding Transcription Transcription regulation Ubl conjugation
Flc1542	2 539 678 804 805	3D-structure Nuclear protein Repressor Transcription Transcription regulation
Flc1543	2 539 694	3D-structure Nuclear protein RNA-binding
Flc1544	2 539 698	3D-structure Nuclear protein rRNA processing
Flc1545	2 539 804 805	3D-structure Nuclear protein Transcription Transcription regulation
Flc1546	2 539 804 805 832	3D-structure Nuclear protein Transcription Transcription regulation Ubl conjugation
Flc1547	2 539 833	3D-structure Nuclear protein Ubl conjugation pathway
Flc1548	2 539 866	3D-structure Nuclear protein Nonsense-mediated mRNA decay
Flc1549	2 547 67	3D-structure Nucleotide-binding ATP-binding
Flc1550	2 548 808	3D-structure Nucleotidyltransferase Transferase
Flc1551	2 554 663 808	3D-structure One-carbon metabolism Pyridoxal phosphate Transferase
Flc1552	2 560	3D-structure Oxidoreductase
Flc1553	2 570 808	3D-structure Pentose shunt Transferase
Flc1554	2 646 722	3D-structure Protease inhibitor Serine protease inhibitor
Flc1555	2 653 813	3D-structure Protein transport Transport
Flc1556	2 687 689 694 699	3D-structure Ribonucleoprotein Ribosomal protein RNA-binding rRNA-binding
Flc1557	2 694	3D-structure RNA-binding
Flc1558	2 694 810	3D-structure RNA-binding Translation regulation
Flc1559	2 694 866	3D-structure RNA-binding Nonsense-mediated mRNA decay
Flc1560	2 698	3D-structure rRNA processing
Flc1561	2 716 844	3D-structure Sensory transduction Vision
Flc1562	2 729	3D-structure SH3-binding
Flc1563	2 807	3D-structure Transducer
Flc1564	2 808	3D-structure Transferase
Flc1565	2 813	3D-structure Transport
Flc1566	2 832	3D-structure Ubl conjugation
Flc1567	2 833	3D-structure Ubl conjugation pathway
Flc1568	2 9	3D-structure Actin-binding
Flc1569	202	Cytokine
Flc1570	202 217 221 339 524	Cytokine Developmental protein Differentiation Growth factor Neurogenesis
Flc1571	202 217 221 339 891	Cytokine Developmental protein Differentiation Growth factor Chondrogenesis
Flc1572	202 217 221 37 472 53 812	Cytokine Developmental protein Differentiation Angiogenesis Membrane Apoptosis Transmembrane
Flc1573	202 217 339	Cytokine Developmental protein Growth factor
Flc1574	202 339	Cytokine Growth factor
Flc1575	202 339 391	Cytokine Growth factor Immune response
Flc1576	202 339 472 812	Cytokine Growth factor Membrane Transmembrane
Flc1577	202 339 75	Cytokine Growth factor B-cell activation
Flc1578	202 341 51	Cytokine Growth regulation Antiviral defense
Flc1579	202 395 497 666	Cytokine Inflammatory response Mitogen Pyrogen
Flc1580	202 413	Cytokine Isomerase
Flc1581	202 472 53 812	Cytokine Membrane Apoptosis Transmembrane
Flc1582	202 472 812	Cytokine Membrane Transmembrane
Flc1583	202 51	Cytokine Antiviral defense
Flc1584	202 53	Cytokine Apoptosis
Flc1585	206	Cytoskeleton
Flc1586	206 217 221 254 446 472 524	Cytoskeleton Developmental protein Differentiation Endocytosis Lipid-binding Membrane Neurogenesis
Flc1587	206 217 221 282 493 744	Cytoskeleton Developmental protein Differentiation Flagellum Microtubule Spermatogenesis
Flc1588	206 217 221 343 37 472	Cytoskeleton Developmental protein Differentiation GTPase activation Angiogenesis Membrane
Flc1589	206 217 221 479 493 862 863	Cytoskeleton Developmental protein Differentiation Metal-binding Microtubule Zinc Zinc-finger
Flc1590	206 217 221 479 862	Cytoskeleton Developmental protein Differentiation Metal-binding Zinc
Flc1591	206 217 221 493 524 813	Cytoskeleton Developmental protein Differentiation Microtubule Neurogenesis Transport
Flc1592	206 217 221 524 539 9	Cytoskeleton Developmental protein Differentiation Neurogenesis Nuclear protein Actin-binding
Flc1593	206 217 472 493 9	Cytoskeleton Developmental protein Membrane Microtubule Actin-binding
Flc1594	206 217 493 9	Cytoskeleton Developmental protein Microtubule Actin-binding
Flc1595	206 217 9	Cytoskeleton Developmental protein Actin-binding
Flc1596	206 227 234 489 808	Cytoskeleton DNA damage DNA repair Methyltransferase Transferase
Flc1597	206 238 344 479 539 804 805 862 863	Cytoskeleton DNA-binding Guanine-nucleotide releasing factor Metal-binding Nuclear protein Transcription Transcription regulation Zinc Zinc-finger
Flc1598	206 243 472 493 505	Cytoskeleton Dynein Membrane Microtubule Motor protein
Flc1599	206 249 344 349 408 472 479 53 581 729 813	Cytoskeleton Electron transport Guanine-nucleotide releasing factor Heme Iron Membrane Metal-binding Apoptosis Phagocytosis SH3-binding Transport
Flc1600	206 249 344 349 408 472 479 813	Cytoskeleton Electron transport Guanine-nucleotide releasing factor Heme Iron Membrane Metal-binding Transport
Flc1601	206 254 343	Cytoskeleton Endocytosis GTPase activation
Flc1602	206 254 446 458 472	Cytoskeleton Endocytosis Lipid-binding Lysosome Membrane
Flc1603	206 254 446 458 472 687 689 694 699	Cytoskeleton Endocytosis Lipid-binding Lysosome Membrane Ribonucleoprotein Ribosomal protein RNA-binding rRNA-binding
Flc1604	206 256 472 514 760 812 9	Cytoskeleton Endoplasmic reticulum Membrane Muscle protein Structural protein Transmembrane Actin-binding
Flc1605	206 268	Cytoskeleton Exocytosis
Flc1606	206 273 403 416 472 716 844	Cytoskeleton Eye lens protein Intermediate filament Keratin Membrane Sensory transduction Vision
Flc1607	206 273 403 472	Cytoskeleton Eye lens protein Intermediate filament Membrane
Flc1608	206 274 285 479 560 862	Cytoskeleton FAD Flavoprotein Metal-binding Oxidoreductase Zinc
Flc1609	206 282 493	Cytoskeleton Flagellum Microtubule
Flc1610	206 32 479 808 862	Cytoskeleton Aminotransferase Metal-binding Transferase Zinc
Flc1611	206 333	Cytoskeleton Golgi apparatus
Flc1612	206 333 493	Cytoskeleton Golgi apparatus Microtubule
Flc1613	206 342 472 547	Cytoskeleton GTP-binding Membrane Nucleotide-binding
Flc1614	206 344	Cytoskeleton Guanine-nucleotide releasing factor
Flc1615	206 344 418 547 67 723 808	Cytoskeleton Guanine-nucleotide releasing factor Kinase Nucleotide-binding ATP-binding Serine/threonine-protein kinase Transferase
Flc1616	206 344 472	Cytoskeleton Guanine-nucleotide releasing factor Membrane
Flc1617	206 344 479 862 863	Cytoskeleton Guanine-nucleotide releasing factor Metal-binding Zinc Zinc-finger
Flc1618	206 344 479 862 863 9	Cytoskeleton Guanine-nucleotide releasing factor Metal-binding Zinc Zinc-finger Actin-binding
Flc1619	206 378 539	Cytoskeleton Hydrolase Nuclear protein
Flc1620	206 378 539 547 64 645 67 760	Cytoskeleton Hydrolase Nuclear protein Nucleotide-binding Aspartyl protease Protease ATP-binding Structural protein
Flc1621	206 378 539 904	Cytoskeleton Hydrolase Nuclear protein Protein phosphatase
Flc1622	206 378 760 904	Cytoskeleton Hydrolase Structural protein Protein phosphatase
Flc1623	206 378 9 904	Cytoskeleton Hydrolase Actin-binding Protein phosphatase
Flc1624	206 406 479 813 862 9	Cytoskeleton Ion transport Metal-binding Transport Zinc Actin-binding
Flc1625	206 417 760	Cytoskeleton Keratinization Structural protein
Flc1626	206 418 460 472 479 547 67 723 808	Cytoskeleton Kinase Magnesium Membrane Metal-binding Nucleotide-binding ATP-binding Serine/threonine-protein kinase Transferase
Flc1627	206 418 460 472 479 547 67 723 808 832	Cytoskeleton Kinase Magnesium Membrane Metal-binding Nucleotide-binding ATP-binding Serine/threonine-protein kinase Transferase Ubl conjugation
Flc1628	206 418 505 518 547 67 716 723 808 844 9	Cytoskeleton Kinase Motor protein Myosin Nucleotide-binding ATP-binding Sensory transduction Serine/threonine-protein kinase Transferase Vision Actin-binding
Flc1629	206 418 547 67 723 808	Cytoskeleton Kinase Nucleotide-binding ATP-binding Serine/threonine-protein kinase Transferase
Flc1630	206 436 479 832 833 862 863	Cytoskeleton Ligase Metal-binding Ubl conjugation Ubl conjugation pathway Zinc Zinc-finger
Flc1631	206 436 493	Cytoskeleton Ligase Microtubule
Flc1632	206 472	Cytoskeleton Membrane
Flc1633	206 472 53 581 729	Cytoskeleton Membrane Apoptosis Phagocytosis SH3-binding
Flc1634	206 472 539 804 805 9	Cytoskeleton Membrane Nuclear protein Transcription Transcription regulation Actin-binding
Flc1635	206 472 539 812 813	Cytoskeleton Membrane Nuclear protein Transmembrane Transport
Flc1636	206 472 539 9	Cytoskeleton Membrane Nuclear protein Actin-binding
Flc1637	206 472 760 812 9	Cytoskeleton Membrane Structural protein Transmembrane Actin-binding
Flc1638	206 472 760 9	Cytoskeleton Membrane Structural protein Actin-binding
Flc1639	206 472 812	Cytoskeleton Membrane Transmembrane
Flc1640	206 472 812 9	Cytoskeleton Membrane Transmembrane Actin-binding
Flc1641	206 472 9	Cytoskeleton Membrane Actin-binding
Flc1642	206 479 628 770 862 863	Cytoskeleton Metal-binding Postsynaptic membrane Synapse Zinc Zinc-finger
Flc1643	206 479 770 771 862 863	Cytoskeleton Metal-binding Synapse Synaptosome Zinc Zinc-finger
Flc1644	206 479 862	Cytoskeleton Metal-binding Zinc
Flc1645	206 479 862 9	Cytoskeleton Metal-binding Zinc Actin-binding
Flc1646	206 493	Cytoskeleton Microtubule
Flc1647	206 493 539	Cytoskeleton Microtubule Nuclear protein
Flc1648	206 493 832	Cytoskeleton Microtubule Ubl conjugation
Flc1649	206 514 547 67 760	Cytoskeleton Muscle protein Nucleotide-binding ATP-binding Structural protein
Flc1650	206 514 9	Cytoskeleton Muscle protein Actin-binding
Flc1651	206 53 9	Cytoskeleton Apoptosis Actin-binding
Flc1652	206 539	Cytoskeleton Nuclear protein
Flc1653	206 539 760 9	Cytoskeleton Nuclear protein Structural protein Actin-binding
Flc1654	206 539 9	Cytoskeleton Nuclear protein Actin-binding
Flc1655	206 547 67 760	Cytoskeleton Nucleotide-binding ATP-binding Structural protein
Flc1656	206 547 67 760 804 805	Cytoskeleton Nucleotide-binding ATP-binding Structural protein Transcription Transcription regulation
Flc1657	206 729 9	Cytoskeleton SH3-binding Actin-binding
Flc1658	206 760	Cytoskeleton Structural protein
Flc1659	206 760 9	Cytoskeleton Structural protein Actin-binding
Flc1660	206 770 771	Cytoskeleton Synapse Synaptosome
Flc1661	206 9	Cytoskeleton Actin-binding
Flc1662	21 217 418 460 479 547 67 723 729 808	Allosteric enzyme Developmental protein Kinase Magnesium Metal-binding Nucleotide-binding ATP-binding Serine/threonine-protein kinase SH3-binding Transferase
Flc1663	21 235 238 479 547 560 67 678 804 805 862 863	Allosteric enzyme DNA replication DNA-binding Metal-binding Nucleotide-binding Oxidoreductase ATP-binding Repressor Transcription Transcription regulation Zinc Zinc-finger
Flc1664	21 274 285 521 560	Allosteric enzyme FAD Flavoprotein NADP Oxidoreductase
Flc1665	21 28 315 378 436 464 479 511 547 55 665 67 808 862	Allosteric enzyme Amino-acid biosynthesis Glutamine amidotransferase Hydrolase Ligase Manganese Metal-binding Multifunctional enzyme Nucleotide-binding Arginine biosynthesis Pyrimidine biosynthesis ATP-binding Transferase Zinc
Flc1666	21 28 315 436 464 479 496 547 55 665 67 835	Allosteric enzyme Amino-acid biosynthesis Glutamine amidotransferase Ligase Manganese Metal-binding Mitochondrion Nucleotide-binding Arginine biosynthesis Pyrimidine biosynthesis ATP-binding Urea cycle
Flc1667	21 28 436 464 479 496 547 55 665 67 835	Allosteric enzyme Amino-acid biosynthesis Ligase Manganese Metal-binding Mitochondrion Nucleotide-binding Arginine biosynthesis Pyrimidine biosynthesis ATP-binding Urea cycle
Flc1668	21 315 328 4 408 411 460 479 658 808	Allosteric enzyme Glutamine amidotransferase Glycosyltransferase 4Fe-4S Iron Iron-sulfur Magnesium Metal-binding Purine biosynthesis Transferase
Flc1669	21 320 328 808	Allosteric enzyme Glycogen biosynthesis Glycosyltransferase Transferase
Flc1670	21 324 378 418 472 547 64 645 67 808	Allosteric enzyme Glycolysis Hydrolase Kinase Membrane Nucleotide-binding Aspartyl protease Protease ATP-binding Transferase
Flc1671	21 324 418 460 479 547 67 808	Allosteric enzyme Glycolysis Kinase Magnesium Metal-binding Nucleotide-binding ATP-binding Transferase
Flc1672	21 324 418 472 547 67 808	Allosteric enzyme Glycolysis Kinase Membrane Nucleotide-binding ATP-binding Transferase
Flc1673	21 378 436 479 511 665 808 862	Allosteric enzyme Hydrolase Ligase Metal-binding Multifunctional enzyme Pyrimidine biosynthesis Transferase Zinc
Flc1674	21 378 479 545 862	Allosteric enzyme Hydrolase Metal-binding Nucleotide biosynthesis Zinc
Flc1675	21 378 479 862	Allosteric enzyme Hydrolase Metal-binding Zinc
Flc1676	21 496 520 560	Allosteric enzyme Mitochondrion NAD Oxidoreductase
Flc1677	210 256 443 456 472 53 663 808 812	Decarboxylase Endoplasmic reticulum Lipid metabolism Lyase Membrane Apoptosis Pyridoxal phosphate Transferase Transmembrane
Flc1678	210 275 444 456 496 576	Decarboxylase Fatty acid biosynthesis Lipid synthesis Lyase Mitochondrion Peroxisome
Flc1679	210 312 342 456 464 496 547	Decarboxylase Gluconeogenesis GTP-binding Lyase Manganese Mitochondrion Nucleotide-binding
Flc1680	210 328 456 460 511 665 808	Decarboxylase Glycosyltransferase Lyase Magnesium Multifunctional enzyme Pyrimidine biosynthesis Transferase
Flc1681	210 328 456 511 665 808	Decarboxylase Glycosyltransferase Lyase Multifunctional enzyme Pyrimidine biosynthesis Transferase
Flc1682	210 406 407 456 472 547 663 67 739 812 813 832 851 894 915	Decarboxylase Ion transport Ionic channel Lyase Membrane Nucleotide-binding Pyridoxal phosphate ATP-binding Sodium transport Transmembrane Transport Ubl conjugation Voltage-gated channel Sodium channel Sodium
Flc1683	210 430 456 663 833	Decarboxylase Lectin Lyase Pyridoxal phosphate Ubl conjugation pathway
Flc1684	210 436 456 511 658	Decarboxylase Ligase Lyase Multifunctional enzyme Purine biosynthesis
Flc1685	210 456	Decarboxylase Lyase
Flc1686	210 456 530 663	Decarboxylase Lyase Neurotransmitter biosynthesis Pyridoxal phosphate
Flc1687	210 456 530 663 808	Decarboxylase Lyase Neurotransmitter biosynthesis Pyridoxal phosphate Transferase
Flc1688	210 456 594 670	Decarboxylase Lyase Phospholipid biosynthesis Pyruvate
Flc1689	210 456 620 663	Decarboxylase Lyase Polyamine biosynthesis Pyridoxal phosphate
Flc1690	210 456 663	Decarboxylase Lyase Pyridoxal phosphate
Flc1691	210 456 663 808	Decarboxylase Lyase Pyridoxal phosphate Transferase
Flc1692	211 44 929	Defensin Antibiotic Antimicrobial
Flc1693	216 256 378 472 492 58 812	Detoxification Endoplasmic reticulum Hydrolase Membrane Microsome Aromatic hydrocarbons catabolism Transmembrane
Flc1694	216 406 472 812 813	Detoxification Ion transport Membrane Transmembrane Transport
Flc1695	217	Developmental protein
Flc1696	217 221	Developmental protein Differentiation
Flc1697	217 221 238 37 539 804 805	Developmental protein Differentiation DNA-binding Angiogenesis Nuclear protein Transcription Transcription regulation
Flc1698	217 221 238 371 517 524 539 804 805	Developmental protein Differentiation DNA-binding Homeobox Myogenesis Neurogenesis Nuclear protein Transcription Transcription regulation
Flc1699	217 221 238 371 517 539 804 805	Developmental protein Differentiation DNA-binding Homeobox Myogenesis Nuclear protein Transcription Transcription regulation
Flc1700	217 221 238 371 539 678 804 805	Developmental protein Differentiation DNA-binding Homeobox Nuclear protein Repressor Transcription Transcription regulation
Flc1701	217 221 238 371 539 804 805	Developmental protein Differentiation DNA-binding Homeobox Nuclear protein Transcription Transcription regulation
Flc1702	217 221 238 371 539 804 805 896	Developmental protein Differentiation DNA-binding Homeobox Nuclear protein Transcription Transcription regulation Oogenesis
Flc1703	217 221 238 479 524 539 804 805 862 863	Developmental protein Differentiation DNA-binding Metal-binding Neurogenesis Nuclear protein Transcription Transcription regulation Zinc Zinc-finger
Flc1704	217 221 238 479 539 678 804 805 862 863	Developmental protein Differentiation DNA-binding Metal-binding Nuclear protein Repressor Transcription Transcription regulation Zinc Zinc-finger
Flc1705	217 221 238 479 539 726 804 805 862	Developmental protein Differentiation DNA-binding Metal-binding Nuclear protein Sexual differentiation Transcription Transcription regulation Zinc
Flc1706	217 221 238 479 539 744 804 805 862 863	Developmental protein Differentiation DNA-binding Metal-binding Nuclear protein Spermatogenesis Transcription Transcription regulation Zinc Zinc-finger
Flc1707	217 221 238 517 539 804 805	Developmental protein Differentiation DNA-binding Myogenesis Nuclear protein Transcription Transcription regulation
Flc1708	217 221 238 524 539 678 804 805	Developmental protein Differentiation DNA-binding Neurogenesis Nuclear protein Repressor Transcription Transcription regulation
Flc1709	217 221 238 524 539 804 805	Developmental protein Differentiation DNA-binding Neurogenesis Nuclear protein Transcription Transcription regulation
Flc1710	217 221 238 539 678 804 805	Developmental protein Differentiation DNA-binding Nuclear protein Repressor Transcription Transcription regulation
Flc1711	217 221 238 539 744 804 805	Developmental protein Differentiation DNA-binding Nuclear protein Spermatogenesis Transcription Transcription regulation
Flc1712	217 221 238 539 804 805	Developmental protein Differentiation DNA-binding Nuclear protein Transcription Transcription regulation
Flc1713	217 221 238 539 804 805 832	Developmental protein Differentiation DNA-binding Nuclear protein Transcription Transcription regulation Ubl conjugation
Flc1714	217 221 238 539 804 805 896	Developmental protein Differentiation DNA-binding Nuclear protein Transcription Transcription regulation Oogenesis
Flc1715	217 221 249 408 479 694 744 810 813 862 863	Developmental protein Differentiation Electron transport Iron Metal-binding RNA-binding Spermatogenesis Translation regulation Transport Zinc Zinc-finger
Flc1716	217 221 249 676 744 813	Developmental protein Differentiation Electron transport Redox-active center Spermatogenesis Transport
Flc1717	217 221 254 256 333 458 472 675 812 813	Developmental protein Differentiation Endocytosis Endoplasmic reticulum Golgi apparatus Lysosome Membrane Receptor Transmembrane Transport
Flc1718	217 221 256 333 472 524	Developmental protein Differentiation Endoplasmic reticulum Golgi apparatus Membrane Neurogenesis
Flc1719	217 221 272 37 472 797 807 812	Developmental protein Differentiation Extracellular matrix Angiogenesis Membrane Tissue remodeling Transducer Transmembrane
Flc1720	217 221 272 378 472 524 812 946	Developmental protein Differentiation Extracellular matrix Hydrolase Membrane Neurogenesis Transmembrane Virion protein
Flc1721	217 221 272 472 524	Developmental protein Differentiation Extracellular matrix Membrane Neurogenesis
Flc1722	217 221 272 472 524 812	Developmental protein Differentiation Extracellular matrix Membrane Neurogenesis Transmembrane
Flc1723	217 221 297 472 675 744 807 812	Developmental protein Differentiation G-protein coupled receptor Membrane Receptor Spermatogenesis Transducer Transmembrane
Flc1724	217 221 297 472 675 807 812 879	Developmental protein Differentiation G-protein coupled receptor Membrane Receptor Transducer Transmembrane Wnt signaling pathway
Flc1725	217 221 326 378 744	Developmental protein Differentiation Glycosidase Hydrolase Spermatogenesis
Flc1726	217 221 328 333 472 524 808 812	Developmental protein Differentiation Glycosyltransferase Golgi apparatus Membrane Neurogenesis Transferase Transmembrane
Flc1727	217 221 328 37 460 472 479 808 812	Developmental protein Differentiation Glycosyltransferase Angiogenesis Magnesium Membrane Metal-binding Transferase Transmembrane
Flc1728	217 221 339 358 37 497	Developmental protein Differentiation Growth factor Heparin-binding Angiogenesis Mitogen
Flc1729	217 221 339 37 497	Developmental protein Differentiation Growth factor Angiogenesis Mitogen
Flc1730	217 221 339 524	Developmental protein Differentiation Growth factor Neurogenesis
Flc1731	217 221 341	Developmental protein Differentiation Growth regulation
Flc1732	217 221 341 472 524 812	Developmental protein Differentiation Growth regulation Membrane Neurogenesis Transmembrane
Flc1733	217 221 342 493 539 547 744	Developmental protein Differentiation GTP-binding Microtubule Nuclear protein Nucleotide-binding Spermatogenesis
Flc1734	217 221 343 37 539 804 805	Developmental protein Differentiation GTPase activation Angiogenesis Nuclear protein Transcription Transcription regulation
Flc1735	217 221 344 524	Developmental protein Differentiation Guanine-nucleotide releasing factor Neurogenesis
Flc1736	217 221 358 524 646 722	Developmental protein Differentiation Heparin-binding Neurogenesis Protease inhibitor Serine protease inhibitor
Flc1737	217 221 37	Developmental protein Differentiation Angiogenesis
Flc1738	217 221 37 445 472 812 813	Developmental protein Differentiation Angiogenesis Lipid transport Membrane Transmembrane Transport
Flc1739	217 221 37 472 53	Developmental protein Differentiation Angiogenesis Membrane Apoptosis
Flc1740	217 221 37 539 804 805	Developmental protein Differentiation Angiogenesis Nuclear protein Transcription Transcription regulation
Flc1741	217 221 37 675	Developmental protein Differentiation Angiogenesis Receptor
Flc1742	217 221 378 442 472 524 53 675 812	Developmental protein Differentiation Hydrolase Lipid degradation Membrane Neurogenesis Apoptosis Receptor Transmembrane
Flc1743	217 221 378 472 479 482 645 744 812 862	Developmental protein Differentiation Hydrolase Membrane Metal-binding Metalloprotease Protease Spermatogenesis Transmembrane Zinc
Flc1744	217 221 378 472 479 482 645 812 862	Developmental protein Differentiation Hydrolase Membrane Metal-binding Metalloprotease Protease Transmembrane Zinc
Flc1745	217 221 378 472 540 694 744 943	Developmental protein Differentiation Hydrolase Membrane Nuclease RNA-binding Spermatogenesis RNA-mediated gene silencing
Flc1746	217 221 378 524	Developmental protein Differentiation Hydrolase Neurogenesis
Flc1747	217 221 378 540 744	Developmental protein Differentiation Hydrolase Nuclease Spermatogenesis
Flc1748	217 221 403 524	Developmental protein Differentiation Intermediate filament Neurogenesis
Flc1749	217 221 418 460 472 479 547 67 723 808	Developmental protein Differentiation Kinase Magnesium Membrane Metal-binding Nucleotide-binding ATP-binding Serine/threonine-protein kinase Transferase
Flc1750	217 221 418 460 479 546 547 67 676 744 808	Developmental protein Differentiation Kinase Magnesium Metal-binding Nucleotide metabolism Nucleotide-binding ATP-binding Redox-active center Spermatogenesis Transferase
Flc1751	217 221 418 460 479 546 547 67 744 808	Developmental protein Differentiation Kinase Magnesium Metal-binding Nucleotide metabolism Nucleotide-binding ATP-binding Spermatogenesis Transferase
Flc1752	217 221 418 460 479 547 67 723 744 808	Developmental protein Differentiation Kinase Magnesium Metal-binding Nucleotide-binding ATP-binding Serine/threonine-protein kinase Spermatogenesis Transferase
Flc1753	217 221 418 472 524 547 67 675 723 808 812 829	Developmental protein Differentiation Kinase Membrane Neurogenesis Nucleotide-binding ATP-binding Receptor Serine/threonine-protein kinase Transferase Transmembrane Tyrosine-protein kinase
Flc1754	217 221 418 517 547 67 723 808	Developmental protein Differentiation Kinase Myogenesis Nucleotide-binding ATP-binding Serine/threonine-protein kinase Transferase
Flc1755	217 221 469 539 690 744	Developmental protein Differentiation Meiosis Nuclear protein Ribosome biogenesis Spermatogenesis
Flc1756	217 221 472	Developmental protein Differentiation Membrane
Flc1757	217 221 472 496 53 539 812 832	Developmental protein Differentiation Membrane Mitochondrion Apoptosis Nuclear protein Transmembrane Ubl conjugation
Flc1758	217 221 472 524 675 812	Developmental protein Differentiation Membrane Neurogenesis Receptor Transmembrane
Flc1759	217 221 472 524 812	Developmental protein Differentiation Membrane Neurogenesis Transmembrane
Flc1760	217 221 472 53 675 812	Developmental protein Differentiation Membrane Apoptosis Receptor Transmembrane
Flc1761	217 221 472 675 812	Developmental protein Differentiation Membrane Receptor Transmembrane
Flc1762	217 221 472 744 812	Developmental protein Differentiation Membrane Spermatogenesis Transmembrane
Flc1763	217 221 472 812	Developmental protein Differentiation Membrane Transmembrane
Flc1764	217 221 472 812 832 914	Developmental protein Differentiation Membrane Transmembrane Ubl conjugation Notch signaling pathway
Flc1765	217 221 472 812 891	Developmental protein Differentiation Membrane Transmembrane Chondrogenesis
Flc1766	217 221 479 517 539 862	Developmental protein Differentiation Metal-binding Myogenesis Nuclear protein Zinc
Flc1767	217 221 479 539	Developmental protein Differentiation Metal-binding Nuclear protein
Flc1768	217 221 479 539 744 862 863	Developmental protein Differentiation Metal-binding Nuclear protein Spermatogenesis Zinc Zinc-finger
Flc1769	217 221 479 539 862	Developmental protein Differentiation Metal-binding Nuclear protein Zinc
Flc1770	217 221 479 539 862 863	Developmental protein Differentiation Metal-binding Nuclear protein Zinc Zinc-finger
Flc1771	217 221 479 694 744 810 862 863	Developmental protein Differentiation Metal-binding RNA-binding Spermatogenesis Translation regulation Zinc Zinc-finger
Flc1772	217 221 479 862 863	Developmental protein Differentiation Metal-binding Zinc Zinc-finger
Flc1773	217 221 507 508 509 539 694 729 810 813	Developmental protein Differentiation mRNA processing mRNA splicing mRNA transport Nuclear protein RNA-binding SH3-binding Translation regulation Transport
Flc1774	217 221 507 508 539 694 896	Developmental protein Differentiation mRNA processing mRNA splicing Nuclear protein RNA-binding Oogenesis
Flc1775	217 221 517 694	Developmental protein Differentiation Myogenesis RNA-binding
Flc1776	217 221 524	Developmental protein Differentiation Neurogenesis
Flc1777	217 221 524 539 694	Developmental protein Differentiation Neurogenesis Nuclear protein RNA-binding
Flc1778	217 221 524 9	Developmental protein Differentiation Neurogenesis Actin-binding
Flc1779	217 221 539	Developmental protein Differentiation Nuclear protein
Flc1780	217 221 539 647 744	Developmental protein Differentiation Nuclear protein Proteasome Spermatogenesis
Flc1781	217 221 539 694 744	Developmental protein Differentiation Nuclear protein RNA-binding Spermatogenesis
Flc1782	217 221 539 744	Developmental protein Differentiation Nuclear protein Spermatogenesis
Flc1783	217 221 694 744 810	Developmental protein Differentiation RNA-binding Spermatogenesis Translation regulation
Flc1784	217 221 744	Developmental protein Differentiation Spermatogenesis
Flc1785	217 221 891	Developmental protein Differentiation Chondrogenesis
Flc1786	217 221 896	Developmental protein Differentiation Oogenesis
Flc1787	217 238 371 479 539 678 804 805 862 863	Developmental protein DNA-binding Homeobox Metal-binding Nuclear protein Repressor Transcription Transcription regulation Zinc Zinc-finger
Flc1788	217 238 371 479 539 804 805 832 862 863	Developmental protein DNA-binding Homeobox Metal-binding Nuclear protein Transcription Transcription regulation Ubl conjugation Zinc Zinc-finger
Flc1789	217 238 371 479 539 804 805 862 863	Developmental protein DNA-binding Homeobox Metal-binding Nuclear protein Transcription Transcription regulation Zinc Zinc-finger
Flc1790	217 238 371 479 539 804 862	Developmental protein DNA-binding Homeobox Metal-binding Nuclear protein Transcription Zinc
Flc1791	217 238 371 539	Developmental protein DNA-binding Homeobox Nuclear protein
Flc1792	217 238 371 539 678 804 805	Developmental protein DNA-binding Homeobox Nuclear protein Repressor Transcription Transcription regulation
Flc1793	217 238 371 539 716 804 805 844	Developmental protein DNA-binding Homeobox Nuclear protein Sensory transduction Transcription Transcription regulation Vision
Flc1794	217 238 371 539 804	Developmental protein DNA-binding Homeobox Nuclear protein Transcription
Flc1795	217 238 371 539 804 805	Developmental protein DNA-binding Homeobox Nuclear protein Transcription Transcription regulation
Flc1796	217 238 371 539 804 805 832	Developmental protein DNA-binding Homeobox Nuclear protein Transcription Transcription regulation Ubl conjugation
Flc1797	217 238 479 539 678 804 805 862 863	Developmental protein DNA-binding Metal-binding Nuclear protein Repressor Transcription Transcription regulation Zinc Zinc-finger
Flc1798	217 238 479 539 804 805 862	Developmental protein DNA-binding Metal-binding Nuclear protein Transcription Transcription regulation Zinc
Flc1799	217 238 479 539 804 805 862 863	Developmental protein DNA-binding Metal-binding Nuclear protein Transcription Transcription regulation Zinc Zinc-finger
Flc1800	217 238 479 539 804 805 862 863 879	Developmental protein DNA-binding Metal-binding Nuclear protein Transcription Transcription regulation Zinc Zinc-finger Wnt signaling pathway
Flc1801	217 238 479 539 862 863	Developmental protein DNA-binding Metal-binding Nuclear protein Zinc Zinc-finger
Flc1802	217 238 539	Developmental protein DNA-binding Nuclear protein
Flc1803	217 238 539 547 648 678 804 805	Developmental protein DNA-binding Nuclear protein Nucleotide-binding Protein biosynthesis Repressor Transcription Transcription regulation
Flc1804	217 238 539 678 804 805	Developmental protein DNA-binding Nuclear protein Repressor Transcription Transcription regulation
Flc1805	217 238 539 678 804 805 914	Developmental protein DNA-binding Nuclear protein Repressor Transcription Transcription regulation Notch signaling pathway
Flc1806	217 238 539 804	Developmental protein DNA-binding Nuclear protein Transcription
Flc1807	217 238 539 804 805	Developmental protein DNA-binding Nuclear protein Transcription Transcription regulation
Flc1808	217 238 804 805 832 879	Developmental protein DNA-binding Transcription Transcription regulation Ubl conjugation Wnt signaling pathway
Flc1809	217 238 804 805 879	Developmental protein DNA-binding Transcription Transcription regulation Wnt signaling pathway
Flc1810	217 254	Developmental protein Endocytosis
Flc1811	217 254 472 675 812 879	Developmental protein Endocytosis Membrane Receptor Transmembrane Wnt signaling pathway
Flc1812	217 256	Developmental protein Endoplasmic reticulum
Flc1813	217 256 347 378 547 67	Developmental protein Endoplasmic reticulum Helicase Hydrolase Nucleotide-binding ATP-binding
Flc1814	217 272 879	Developmental protein Extracellular matrix Wnt signaling pathway
Flc1815	217 297 472 675 807 812 879	Developmental protein G-protein coupled receptor Membrane Receptor Transducer Transmembrane Wnt signaling pathway
Flc1816	217 328 333 472 808 812	Developmental protein Glycosyltransferase Golgi apparatus Membrane Transferase Transmembrane
Flc1817	217 328 378 472 645 68 808	Developmental protein Glycosyltransferase Hydrolase Membrane Protease Autocatalytic cleavage Transferase
Flc1818	217 342 418 472 493 547 67 675 723 808 812 829 879	Developmental protein GTP-binding Kinase Membrane Microtubule Nucleotide-binding ATP-binding Receptor Serine/threonine-protein kinase Transferase Transmembrane Tyrosine-protein kinase Wnt signaling pathway
Flc1819	217 347 378 547 67	Developmental protein Helicase Hydrolase Nucleotide-binding ATP-binding
Flc1820	217 347 378 547 67 694	Developmental protein Helicase Hydrolase Nucleotide-binding ATP-binding RNA-binding
Flc1821	217 378 472 645 68	Developmental protein Hydrolase Membrane Protease Autocatalytic cleavage
Flc1822	217 378 472 645 720 812 879	Developmental protein Hydrolase Membrane Protease Serine protease Transmembrane Wnt signaling pathway
Flc1823	217 378 540	Developmental protein Hydrolase Nuclease
Flc1824	217 418 460 479 539 547 67 723 808	Developmental protein Kinase Magnesium Metal-binding Nuclear protein Nucleotide-binding ATP-binding Serine/threonine-protein kinase Transferase
Flc1825	217 418 460 479 547 67 723 808	Developmental protein Kinase Magnesium Metal-binding Nucleotide-binding ATP-binding Serine/threonine-protein kinase Transferase
Flc1826	217 418 464 479 547 67 723 808 829	Developmental protein Kinase Manganese Metal-binding Nucleotide-binding ATP-binding Serine/threonine-protein kinase Transferase Tyrosine-protein kinase
Flc1827	217 418 472 547 67 675 723 808 812 829	Developmental protein Kinase Membrane Nucleotide-binding ATP-binding Receptor Serine/threonine-protein kinase Transferase Transmembrane Tyrosine-protein kinase
Flc1828	217 418 472 547 67 675 723 808 812 829 879	Developmental protein Kinase Membrane Nucleotide-binding ATP-binding Receptor Serine/threonine-protein kinase Transferase Transmembrane Tyrosine-protein kinase Wnt signaling pathway
Flc1829	217 436 479 53 539 833 862 863	Developmental protein Ligase Metal-binding Apoptosis Nuclear protein Ubl conjugation pathway Zinc Zinc-finger
Flc1830	217 436 479 539 833 862 863	Developmental protein Ligase Metal-binding Nuclear protein Ubl conjugation pathway Zinc Zinc-finger
Flc1831	217 436 539	Developmental protein Ligase Nuclear protein
Flc1832	217 472	Developmental protein Membrane
Flc1833	217 472 493	Developmental protein Membrane Microtubule
Flc1834	217 472 53 646 675 722 812	Developmental protein Membrane Apoptosis Protease inhibitor Receptor Serine protease inhibitor Transmembrane
Flc1835	217 472 53 675 812	Developmental protein Membrane Apoptosis Receptor Transmembrane
Flc1836	217 472 716 812 844 879	Developmental protein Membrane Sensory transduction Transmembrane Vision Wnt signaling pathway
Flc1837	217 472 812	Developmental protein Membrane Transmembrane
Flc1838	217 479 539 678 804 805 862 863	Developmental protein Metal-binding Nuclear protein Repressor Transcription Transcription regulation Zinc Zinc-finger
Flc1839	217 479 539 862 863	Developmental protein Metal-binding Nuclear protein Zinc Zinc-finger
Flc1840	217 479 862 863	Developmental protein Metal-binding Zinc Zinc-finger
Flc1841	217 493	Developmental protein Microtubule
Flc1842	217 496 560 575 711	Developmental protein Mitochondrion Oxidoreductase Peroxidase Selenium
Flc1843	217 539	Developmental protein Nuclear protein
Flc1844	217 539 678 804 805	Developmental protein Nuclear protein Repressor Transcription Transcription regulation
Flc1845	217 539 804 805 90	Developmental protein Nuclear protein Transcription Transcription regulation Biological rhythms
Flc1846	217 539 879	Developmental protein Nuclear protein Wnt signaling pathway
Flc1847	217 646 722 879	Developmental protein Protease inhibitor Serine protease inhibitor Wnt signaling pathway
Flc1848	217 694	Developmental protein RNA-binding
Flc1849	217 833 879	Developmental protein Ubl conjugation pathway Wnt signaling pathway
Flc1850	217 879	Developmental protein Wnt signaling pathway
Flc1851	220 28 456 457 496	Diaminopimelate biosynthesis Amino-acid biosynthesis Lyase Lysine biosynthesis Mitochondrion
Flc1852	221 238 479 539 726 804 805 862	Differentiation DNA-binding Metal-binding Nuclear protein Sexual differentiation Transcription Transcription regulation Zinc
Flc1853	221 256 472 492 560 726 812	Differentiation Endoplasmic reticulum Membrane Microsome Oxidoreductase Sexual differentiation Transmembrane
Flc1854	221 418 507 508 539 547 67 723 808	Differentiation Kinase mRNA processing mRNA splicing Nuclear protein Nucleotide-binding ATP-binding Serine/threonine-protein kinase Transferase
Flc1855	221 472 539 812	Differentiation Membrane Nuclear protein Transmembrane
Flc1856	221 472 812	Differentiation Membrane Transmembrane
Flc1857	221 547 67	Differentiation Nucleotide-binding ATP-binding
Flc1858	221 726	Differentiation Sexual differentiation
Flc1859	222 378 64 645	Digestion Hydrolase Aspartyl protease Protease
Flc1860	222 378 645 720	Digestion Hydrolase Protease Serine protease
Flc1861	222 442	Digestion Lipid degradation
Flc1862	223 227 234 408 479 539 560 847	Dioxygenase DNA damage DNA repair Iron Metal-binding Nuclear protein Oxidoreductase Vitamin C
Flc1863	223 256 333 408 479 560 847	Dioxygenase Endoplasmic reticulum Golgi apparatus Iron Metal-binding Oxidoreductase Vitamin C
Flc1864	223 256 408 472 479 560 847	Dioxygenase Endoplasmic reticulum Iron Membrane Metal-binding Oxidoreductase Vitamin C
Flc1865	223 256 408 472 560 812	Dioxygenase Endoplasmic reticulum Iron Membrane Oxidoreductase Transmembrane
Flc1866	223 256 408 479 560 847	Dioxygenase Endoplasmic reticulum Iron Metal-binding Oxidoreductase Vitamin C
Flc1867	223 349 408 479 560	Dioxygenase Heme Iron Metal-binding Oxidoreductase
Flc1868	223 391 408 434 479 560	Dioxygenase Immune response Iron Leukotriene biosynthesis Metal-binding Oxidoreductase
Flc1869	223 391 408 479 560	Dioxygenase Immune response Iron Metal-binding Oxidoreductase
Flc1870	223 408 434 479 560	Dioxygenase Iron Leukotriene biosynthesis Metal-binding Oxidoreductase
Flc1871	223 408 479 53 539 560 847	Dioxygenase Iron Metal-binding Apoptosis Nuclear protein Oxidoreductase Vitamin C
Flc1872	223 408 479 539 560 847	Dioxygenase Iron Metal-binding Nuclear protein Oxidoreductase Vitamin C
Flc1873	223 408 479 560	Dioxygenase Iron Metal-binding Oxidoreductase
Flc1874	223 408 479 560 585 828	Dioxygenase Iron Metal-binding Oxidoreductase Phenylalanine catabolism Tyrosine catabolism
Flc1875	223 408 479 560 847	Dioxygenase Iron Metal-binding Oxidoreductase Vitamin C
Flc1876	223 408 479 560 847 862 863	Dioxygenase Iron Metal-binding Oxidoreductase Vitamin C Zinc Zinc-finger
Flc1877	223 408 560	Dioxygenase Iron Oxidoreductase
Flc1878	223 472 560 716 844	Dioxygenase Membrane Oxidoreductase Sensory transduction Vision
Flc1879	223 472 560 812	Dioxygenase Membrane Oxidoreductase Transmembrane
Flc1880	224 378 472 479 482 645 862	Dipeptidase Hydrolase Membrane Metal-binding Metalloprotease Protease Zinc
Flc1881	227 228 234 238 255 267 269 378 391 469 539 540	DNA damage DNA excision DNA repair DNA-binding Endonuclease Excision nuclease Exonuclease Hydrolase Immune response Meiosis Nuclear protein Nuclease
Flc1882	227 228 234 238 267 347 378 539 547 67 742	DNA damage DNA excision DNA repair DNA-binding Excision nuclease Helicase Hydrolase Nuclear protein Nucleotide-binding ATP-binding SOS response
Flc1883	227 228 234 238 267 347 378 539 547 67 742 804 805	DNA damage DNA excision DNA repair DNA-binding Excision nuclease Helicase Hydrolase Nuclear protein Nucleotide-binding ATP-binding SOS response Transcription Transcription regulation
Flc1884	227 228 234 267 742	DNA damage DNA excision DNA repair Excision nuclease SOS response
Flc1885	227 233 234 235 238 371 436 539 547 67 804	DNA damage DNA recombination DNA repair DNA replication DNA-binding Homeobox Ligase Nuclear protein Nucleotide-binding ATP-binding Transcription
Flc1886	227 233 234 238 326 378 539 547 67	DNA damage DNA recombination DNA repair DNA-binding Glycosidase Hydrolase Nuclear protein Nucleotide-binding ATP-binding
Flc1887	227 233 234 238 326 378 539 547 67 742	DNA damage DNA recombination DNA repair DNA-binding Glycosidase Hydrolase Nuclear protein Nucleotide-binding ATP-binding SOS response
Flc1888	227 233 234 238 539 547 67 742	DNA damage DNA recombination DNA repair DNA-binding Nuclear protein Nucleotide-binding ATP-binding SOS response
Flc1889	227 233 234 238 539 742	DNA damage DNA recombination DNA repair DNA-binding Nuclear protein SOS response
Flc1890	227 233 234 255 269 378 391 460 539 540	DNA damage DNA recombination DNA repair Endonuclease Exonuclease Hydrolase Immune response Magnesium Nuclear protein Nuclease
Flc1891	227 233 234 255 378 460 479 539 540	DNA damage DNA recombination DNA repair Endonuclease Hydrolase Magnesium Metal-binding Nuclear protein Nuclease
Flc1892	227 233 234 378 539 540 804 805	DNA damage DNA recombination DNA repair Hydrolase Nuclear protein Nuclease Transcription Transcription regulation
Flc1893	227 233 234 378 540 694	DNA damage DNA recombination DNA repair Hydrolase Nuclease RNA-binding
Flc1894	227 233 234 436 479 539 832 833 862 863	DNA damage DNA recombination DNA repair Ligase Metal-binding Nuclear protein Ubl conjugation Ubl conjugation pathway Zinc Zinc-finger
Flc1895	227 233 234 539	DNA damage DNA recombination DNA repair Nuclear protein
Flc1896	227 234	DNA damage DNA repair
Flc1897	227 234 235	DNA damage DNA repair DNA replication
Flc1898	227 234 235 237 238 239 460 479 515 539 548 808	DNA damage DNA repair DNA replication DNA synthesis DNA-binding DNA-directed DNA polymerase Magnesium Metal-binding Mutator protein Nuclear protein Nucleotidyltransferase Transferase
Flc1899	227 234 235 238 239 269 347 378 540 547 548 67 694 808	DNA damage DNA repair DNA replication DNA-binding DNA-directed DNA polymerase Exonuclease Helicase Hydrolase Nuclease Nucleotide-binding Nucleotidyltransferase ATP-binding RNA-binding Transferase
Flc1900	227 234 235 238 239 269 378 539 540 548 808	DNA damage DNA repair DNA replication DNA-binding DNA-directed DNA polymerase Exonuclease Hydrolase Nuclear protein Nuclease Nucleotidyltransferase Transferase
Flc1901	227 234 235 238 239 269 378 540 547 548 67 808	DNA damage DNA repair DNA replication DNA-binding DNA-directed DNA polymerase Exonuclease Hydrolase Nuclease Nucleotide-binding Nucleotidyltransferase ATP-binding Transferase
Flc1902	227 234 235 238 239 378 460 496 540 548 808	DNA damage DNA repair DNA replication DNA-binding DNA-directed DNA polymerase Hydrolase Magnesium Mitochondrion Nuclease Nucleotidyltransferase Transferase
Flc1903	227 234 235 238 239 378 479 539 540 548 808 862 863	DNA damage DNA repair DNA replication DNA-binding DNA-directed DNA polymerase Hydrolase Metal-binding Nuclear protein Nuclease Nucleotidyltransferase Transferase Zinc Zinc-finger
Flc1904	227 234 235 238 239 479 539 548 808 862 863	DNA damage DNA repair DNA replication DNA-binding DNA-directed DNA polymerase Metal-binding Nuclear protein Nucleotidyltransferase Transferase Zinc Zinc-finger
Flc1905	227 234 235 408 479 539 560	DNA damage DNA repair DNA replication Iron Metal-binding Nuclear protein Oxidoreductase
Flc1906	227 234 238 255 347 378 460 539 540 547 67 742	DNA damage DNA repair DNA-binding Endonuclease Helicase Hydrolase Magnesium Nuclear protein Nuclease Nucleotide-binding ATP-binding SOS response
Flc1907	227 234 238 255 378 479 539 540 804 805 862	DNA damage DNA repair DNA-binding Endonuclease Hydrolase Metal-binding Nuclear protein Nuclease Transcription Transcription regulation Zinc
Flc1908	227 234 238 255 378 539 540	DNA damage DNA repair DNA-binding Endonuclease Hydrolase Nuclear protein Nuclease
Flc1909	227 234 238 326 378 456 479 511 539 862 863	DNA damage DNA repair DNA-binding Glycosidase Hydrolase Lyase Metal-binding Multifunctional enzyme Nuclear protein Zinc Zinc-finger
Flc1910	227 234 238 326 378 456 511 539 804	DNA damage DNA repair DNA-binding Glycosidase Hydrolase Lyase Multifunctional enzyme Nuclear protein Transcription
Flc1911	227 234 238 326 378 539	DNA damage DNA repair DNA-binding Glycosidase Hydrolase Nuclear protein
Flc1912	227 234 238 347 378 460 539 547 67 804 805	DNA damage DNA repair DNA-binding Helicase Hydrolase Magnesium Nuclear protein Nucleotide-binding ATP-binding Transcription Transcription regulation
Flc1913	227 234 238 347 378 479 539 547 67 862 863	DNA damage DNA repair DNA-binding Helicase Hydrolase Metal-binding Nuclear protein Nucleotide-binding ATP-binding Zinc Zinc-finger
Flc1914	227 234 238 347 378 539 547 67	DNA damage DNA repair DNA-binding Helicase Hydrolase Nuclear protein Nucleotide-binding ATP-binding
Flc1915	227 234 238 347 378 539 547 67 694	DNA damage DNA repair DNA-binding Helicase Hydrolase Nuclear protein Nucleotide-binding ATP-binding RNA-binding
Flc1916	227 234 238 347 378 539 547 67 804 805	DNA damage DNA repair DNA-binding Helicase Hydrolase Nuclear protein Nucleotide-binding ATP-binding Transcription Transcription regulation
Flc1917	227 234 238 378 479 539 804 805 862 863	DNA damage DNA repair DNA-binding Hydrolase Metal-binding Nuclear protein Transcription Transcription regulation Zinc Zinc-finger
Flc1918	227 234 238 430 436 472 507 508 539 747 833	DNA damage DNA repair DNA-binding Lectin Ligase Membrane mRNA processing mRNA splicing Nuclear protein Spliceosome Ubl conjugation pathway
Flc1919	227 234 238 436 479 539 833 862 863	DNA damage DNA repair DNA-binding Ligase Metal-binding Nuclear protein Ubl conjugation pathway Zinc Zinc-finger
Flc1920	227 234 238 469 547 67	DNA damage DNA repair DNA-binding Meiosis Nucleotide-binding ATP-binding
Flc1921	227 234 238 479 539 804 805 862 863	DNA damage DNA repair DNA-binding Metal-binding Nuclear protein Transcription Transcription regulation Zinc Zinc-finger
Flc1922	227 234 238 493 505 539 547 67 742 832	DNA damage DNA repair DNA-binding Microtubule Motor protein Nuclear protein Nucleotide-binding ATP-binding SOS response Ubl conjugation
Flc1923	227 234 238 539	DNA damage DNA repair DNA-binding Nuclear protein
Flc1924	227 234 238 539 694	DNA damage DNA repair DNA-binding Nuclear protein RNA-binding
Flc1925	227 234 238 539 742	DNA damage DNA repair DNA-binding Nuclear protein SOS response
Flc1926	227 234 238 547 67	DNA damage DNA repair DNA-binding Nucleotide-binding ATP-binding
Flc1927	227 234 238 547 67 694	DNA damage DNA repair DNA-binding Nucleotide-binding ATP-binding RNA-binding
Flc1928	227 234 255 269 378 464 469 539 540	DNA damage DNA repair Endonuclease Exonuclease Hydrolase Manganese Meiosis Nuclear protein Nuclease
Flc1929	227 234 255 378 460 540	DNA damage DNA repair Endonuclease Hydrolase Magnesium Nuclease
Flc1930	227 234 269 378 460 539 540	DNA damage DNA repair Exonuclease Hydrolase Magnesium Nuclear protein Nuclease
Flc1931	227 234 269 378 539 540	DNA damage DNA repair Exonuclease Hydrolase Nuclear protein Nuclease
Flc1932	227 234 326 378	DNA damage DNA repair Glycosidase Hydrolase
Flc1933	227 234 378	DNA damage DNA repair Hydrolase
Flc1934	227 234 378 472 547 67 813	DNA damage DNA repair Hydrolase Membrane Nucleotide-binding ATP-binding Transport
Flc1935	227 234 378 539	DNA damage DNA repair Hydrolase Nuclear protein
Flc1936	227 234 378 539 645 788 832 833	DNA damage DNA repair Hydrolase Nuclear protein Protease Thiol protease Ubl conjugation Ubl conjugation pathway
Flc1937	227 234 397 472 496 812 813	DNA damage DNA repair Inner membrane Membrane Mitochondrion Transmembrane Transport
Flc1938	227 234 436 472 539 833	DNA damage DNA repair Ligase Membrane Nuclear protein Ubl conjugation pathway
Flc1939	227 234 436 479 539 833 862 863	DNA damage DNA repair Ligase Metal-binding Nuclear protein Ubl conjugation pathway Zinc Zinc-finger
Flc1940	227 234 436 539 833	DNA damage DNA repair Ligase Nuclear protein Ubl conjugation pathway
Flc1941	227 234 436 832 833	DNA damage DNA repair Ligase Ubl conjugation Ubl conjugation pathway
Flc1942	227 234 456 460 479 539	DNA damage DNA repair Lyase Magnesium Metal-binding Nuclear protein
Flc1943	227 234 479 539 804 805 862 863	DNA damage DNA repair Metal-binding Nuclear protein Transcription Transcription regulation Zinc Zinc-finger
Flc1944	227 234 479 539 862 863	DNA damage DNA repair Metal-binding Nuclear protein Zinc Zinc-finger
Flc1945	227 234 489 808	DNA damage DNA repair Methyltransferase Transferase
Flc1946	227 234 507 508 539 747 804	DNA damage DNA repair mRNA processing mRNA splicing Nuclear protein Spliceosome Transcription
Flc1947	227 234 539	DNA damage DNA repair Nuclear protein
Flc1948	227 234 539 804 805	DNA damage DNA repair Nuclear protein Transcription Transcription regulation
Flc1949	227 234 539 832	DNA damage DNA repair Nuclear protein Ubl conjugation
Flc1950	227 234 742	DNA damage DNA repair SOS response
Flc1951	227 234 832 833	DNA damage DNA repair Ubl conjugation Ubl conjugation pathway
Flc1952	227 235 238 378 479 539 547 67	DNA damage DNA replication DNA-binding Hydrolase Metal-binding Nuclear protein Nucleotide-binding ATP-binding
Flc1953	227 235 378 539 547 67	DNA damage DNA replication Hydrolase Nuclear protein Nucleotide-binding ATP-binding
Flc1954	227 235 539 833	DNA damage DNA replication Nuclear protein Ubl conjugation pathway
Flc1955	227 238 479 539	DNA damage DNA-binding Metal-binding Nuclear protein
Flc1956	227 53 539 833	DNA damage Apoptosis Nuclear protein Ubl conjugation pathway
Flc1957	227 833	DNA damage Ubl conjugation pathway
Flc1958	229 233 238 413 496 799	DNA integration DNA recombination DNA-binding Isomerase Mitochondrion Topoisomerase
Flc1959	229 233 238 413 799	DNA integration DNA recombination DNA-binding Isomerase Topoisomerase
Flc1960	229 233 255 378 479 511 540 548 64 645 695 808 862 863	DNA integration DNA recombination Endonuclease Hydrolase Metal-binding Multifunctional enzyme Nuclease Nucleotidyltransferase Aspartyl protease Protease RNA-directed DNA polymerase Transferase Zinc Zinc-finger
Flc1961	233 255 378 540 548 695 808	DNA recombination Endonuclease Hydrolase Nuclease Nucleotidyltransferase RNA-directed DNA polymerase Transferase
Flc1962	233 469 539	DNA recombination Meiosis Nuclear protein
Flc1963	235	DNA replication
Flc1964	235 238 239 269 378 479 539 540 548 808 862 863	DNA replication DNA-binding DNA-directed DNA polymerase Exonuclease Hydrolase Metal-binding Nuclear protein Nuclease Nucleotidyltransferase Transferase Zinc Zinc-finger
Flc1965	235 238 239 539 548 808	DNA replication DNA-binding DNA-directed DNA polymerase Nuclear protein Nucleotidyltransferase Transferase
Flc1966	235 238 239 548 808	DNA replication DNA-binding DNA-directed DNA polymerase Nucleotidyltransferase Transferase
Flc1967	235 238 240 548 639 808	DNA replication DNA-binding DNA-directed RNA polymerase Nucleotidyltransferase Primosome Transferase
Flc1968	235 238 347 378 496 547 639 67	DNA replication DNA-binding Helicase Hydrolase Mitochondrion Nucleotide-binding Primosome ATP-binding
Flc1969	235 238 347 378 539 547 67 694	DNA replication DNA-binding Helicase Hydrolase Nuclear protein Nucleotide-binding ATP-binding RNA-binding
Flc1970	235 238 347 378 547 67	DNA replication DNA-binding Helicase Hydrolase Nucleotide-binding ATP-binding
Flc1971	235 238 479 539 804 805 862 863	DNA replication DNA-binding Metal-binding Nuclear protein Transcription Transcription regulation Zinc Zinc-finger
Flc1972	235 238 539	DNA replication DNA-binding Nuclear protein
Flc1973	235 238 539 547 67	DNA replication DNA-binding Nuclear protein Nucleotide-binding ATP-binding
Flc1974	235 238 539 547 67 804 805	DNA replication DNA-binding Nuclear protein Nucleotide-binding ATP-binding Transcription Transcription regulation
Flc1975	235 238 539 804 805	DNA replication DNA-binding Nuclear protein Transcription Transcription regulation
Flc1976	235 238 539 832	DNA replication DNA-binding Nuclear protein Ubl conjugation
Flc1977	235 239 539 548 808	DNA replication DNA-directed DNA polymerase Nuclear protein Nucleotidyltransferase Transferase
Flc1978	235 240 479 548 639 808 862 863	DNA replication DNA-directed RNA polymerase Metal-binding Nucleotidyltransferase Primosome Transferase Zinc Zinc-finger
Flc1979	235 408 479 560	DNA replication Iron Metal-binding Oxidoreductase
Flc1980	235 479 539 862 863	DNA replication Metal-binding Nuclear protein Zinc Zinc-finger
Flc1981	235 539	DNA replication Nuclear protein
Flc1982	235 539 547 67	DNA replication Nuclear protein Nucleotide-binding ATP-binding
Flc1983	236 238 539 804 805 806	DNA replication inhibitor DNA-binding Nuclear protein Transcription Transcription regulation Transcription termination
Flc1984	237 397 472 496	DNA synthesis Inner membrane Membrane Mitochondrion
Flc1985	237 418 496 547 67 808	DNA synthesis Kinase Mitochondrion Nucleotide-binding ATP-binding Transferase
Flc1986	238	DNA-binding
Flc1987	238 240 371 479 539 548 804 808 862	DNA-binding DNA-directed RNA polymerase Homeobox Metal-binding Nuclear protein Nucleotidyltransferase Transcription Transferase Zinc
Flc1988	238 240 479 539 548 804 805 808 862 863	DNA-binding DNA-directed RNA polymerase Metal-binding Nuclear protein Nucleotidyltransferase Transcription Transcription regulation Transferase Zinc Zinc-finger
Flc1989	238 240 479 539 548 804 808 862 863	DNA-binding DNA-directed RNA polymerase Metal-binding Nuclear protein Nucleotidyltransferase Transcription Transferase Zinc Zinc-finger
Flc1990	238 240 539 548 804 805 808	DNA-binding DNA-directed RNA polymerase Nuclear protein Nucleotidyltransferase Transcription Transcription regulation Transferase
Flc1991	238 240 539 548 804 808	DNA-binding DNA-directed RNA polymerase Nuclear protein Nucleotidyltransferase Transcription Transferase
Flc1992	238 249 408 479 539 804 805 813 862 863	DNA-binding Electron transport Iron Metal-binding Nuclear protein Transcription Transcription regulation Transport Zinc Zinc-finger
Flc1993	238 255 347 378 539 540 547 67 694 813	DNA-binding Endonuclease Helicase Hydrolase Nuclear protein Nuclease Nucleotide-binding ATP-binding RNA-binding Transport
Flc1994	238 255 378 539 540 678 694 804 805	DNA-binding Endonuclease Hydrolase Nuclear protein Nuclease Repressor RNA-binding Transcription Transcription regulation
Flc1995	238 255 378 539 540 694	DNA-binding Endonuclease Hydrolase Nuclear protein Nuclease RNA-binding
Flc1996	238 255 378 539 540 694 804 805	DNA-binding Endonuclease Hydrolase Nuclear protein Nuclease RNA-binding Transcription Transcription regulation
Flc1997	238 256 333 342 547 653 67 804 805 813 902 931	DNA-binding Endoplasmic reticulum Golgi apparatus GTP-binding Nucleotide-binding Protein transport ATP-binding Transcription Transcription regulation Transport Two-component regulatory system ER-Golgi transport
Flc1998	238 256 371 444 472 539 804 812	DNA-binding Endoplasmic reticulum Homeobox Lipid synthesis Membrane Nuclear protein Transcription Transmembrane
Flc1999	238 256 479 678 804 805 862 863	DNA-binding Endoplasmic reticulum Metal-binding Repressor Transcription Transcription regulation Zinc Zinc-finger
Flc2000	238 269 378 539 540	DNA-binding Exonuclease Hydrolase Nuclear protein Nuclease
[truncated: 1,867 more rows]
